# Supplementary material for: Synthesis, crystal structure and Hirshfeld surface analysis of bis­[2-amino-5-(ethyl­sulfan­yl)-1,3,4-thia­diazol-3-ium] bis­(perchlorato-κO)bis­(picolinato-κ2N,O)copper(II)
Source: Acta Crystallogr E Crystallogr Commun. 2025 Jun 12;81(Pt 7):613–7. doi: 10.1107/S2056989025004992 (PMC12230610; doi:10.1107/S2056989025004992)
Supplement: Supplementary file 1 [file e-81-00613-sup1.cif]

##############################################################################
#                                                                            #
# This CIF contains the data in a paper accepted for publication in          #
# Acta Crystallographica Section E. It conforms to the requirements of       #
# Notes for Authors for Acta Crystallographica Section E, and has been       #
# peer reviewed under the auspices of the IUCr Commission on Journals.       #
#                                                                            #
# Full details of the Crystallographic Information File format               #
# are given in the paper "The Crystallographic Information File (CIF):       #
# a New Standard Archive File for Crystallography" by S. R. Hall, F. H.      #
# Allen and I. D. Brown [Acta Cryst. (1991), A47, 655-685].                  #
#                                                                            #
# The current version of the core CIF dictionary is obtainable from          #
# ftp://ftp.iucr.org/pub/cif_core.dic.                                       #
#                                                                            #
# Software is freely available for graphical display of the structure(s)     #
# in this CIF. For information consult the CIF software page                 #
# http://www.iucr.org/resources/cif/software.                                #
#                                                                            #
# This file may be used for bona fide research purposes within the           #
# scientific community so long as proper attribution is given to the journal # 
# article from which it was obtained.                                        #
#                                                                            #
##############################################################################
data_I
_audit_creation_method
;
Olex2 1.5
(compiled 2024.02.16 svn.r378c4104 for OlexSys, GUI svn.r6928)
;
_journal_date_recd_electronic     2025-05-19
_journal_date_accepted     2025-06-02
_journal_name_full     'Acta Crystallographica, Section E'
_journal_year     2025
_journal_volume     81
_journal_issue      1
_journal_page_first     0
_journal_page_last     0
_journal_paper_category     GM
_journal_paper_doi     10.1107/S2056989025004992
_journal_coeditor_code     TX2099
_publ_contact_author_name     'Batirbay Torambetov'
_publ_contact_author_address
;
National University of Uzbekistan named after Mirzo Ulugbek, 4 University St.,
Tashkent, 100174, Uzbekistan, Physical and Material Chemistry Division,
CSIR-National Chemical Laboratory, Pune, 411008,
India
;
_publ_contact_author_email     'torambetov_b@mail.ru'
_publ_contact_author_fax     ?
_publ_contact_author_phone     '+998913042025'
_publ_section_title
;
Synthesis, crystal structure and Hirshfeld surface analysis of
bis[2-amino-5-(ethylsulfanyl)-1,3,4-thiadiazol-3-ium]
bis(perchlorato-\k<i>O</i>)bis(picolinato-\k^2^<i>N</i>,<i>O</i>)copper(II)
;
loop_
    _publ_author_name
    _publ_author_footnote
    _publ_author_address
    'Khojabaeva, Gulnaz' .
;
National University of Uzbekistan named after Mirzo Ulugbek, 4 University St.,
Tashkent, 100174,
Uzbekistan
;
    'Torambetov, Batirbay' .
;
National University of Uzbekistan named after Mirzo Ulugbek, 4 University St.,
Tashkent, 100174, Uzbekistan
Physical and Material Chemistry Division,
CSIR-National Chemical Laboratory, Pune, 411008,
India
;
    'Gonnade, Rajesh G' .
;
Academy of Scientific and Innovative Research (AcSIR), Sector 19, Kamla Nehru
Nagar, Ghaziabad, Uttar Pradesh 201002, India
Physical & Materials Chemistry Division, CSIR-National Chemical Laboratory,
Dr. Homi Bhabha Road, Pune-411008,
India
;
    'Uzakbergenova, Zamira' .
;
Karakalpak State University, 1 Ch. Abdirov St. Nukus, 230112,
Uzbekistan
;
    'Rasulov, Abdusamat' .
;
Termez University of Economics and Service, 41B Farovon St., Termiz, 190111,
Uzbekistan
;
    'Kadirova, Shakhnoza' .
;
National University of Uzbekistan named after Mirzo Ulugbek, 4 University St.,
Tashkent, 100174,
Uzbekistan
;
_publ_section_synopsis
;
The title copper(II) complex exhibits a distorted octahedral geometry in which
the Cu^II^ cation is coordinated by the bidentate picolinate and monodentate
perchlorate ligands. The crystal structure features a unique outer-sphere
protonated thiadiazole cation interacting <i>via</i> hydrogen bonds. Hirshfeld
surface analysis underscores the dominant role of O...H/H...O interactions in
the crystal packing.
;
_chemical_name_systematic
;\
Bis[2-amino-5-(ethylsulfanyl)-1,3,4-thiadiazol-3-ium]
bis(perchlorato-\k<i>O</i>)bis(picolinato-\k^2^<i>N</i>,<i>O</i>)copper(II)
;
_chemical_name_common     ?
_chemical_formula_moiety     '2(C4 H8 N3 S2 +), C12 H8 Cl2 Cu N8 O12 S4'
_chemical_formula_sum     'C20 H24 Cl2 Cu N8 O12 S4'
_chemical_formula_iupac     '(C4 H8 N3 S2)2 [Cu (C6 H4 N1 O2)2 (Cl O4)2]'
_chemical_formula_weight     828.13
_chemical_melting_point     ?
_space_group_crystal_system     triclinic
_space_group_name_H-M_alt     'P -1'
_space_group_name_Hall     '-P 1'
loop_
    _space_group_symop_operation_xyz
    'x, y, z'
    '-x, -y, -z'
_cell_length_a     6.3100(2)
_cell_length_b     9.8179(2)
_cell_length_c     13.3493(4)
_cell_angle_alpha     90.5220(10)
_cell_angle_beta     98.8180(10)
_cell_angle_gamma     99.4780(10)
_cell_volume     805.57(4)
_cell_formula_units_Z     1
_cell_measurement_reflns_used     9876
_cell_measurement_theta_min     2.57
_cell_measurement_theta_max     26.36
_cell_measurement_temperature     299(2)
_exptl_crystal_description     Block
_exptl_crystal_colour     Green
_exptl_crystal_size_max     0.11
_exptl_crystal_size_mid     0.1
_exptl_crystal_size_min     0.06
_exptl_crystal_density_diffrn     1.707
_exptl_crystal_density_meas     ?
_exptl_crystal_density_method     ?
_exptl_crystal_F_000     420
_exptl_absorpt_coefficient_mu     1.174
_exptl_absorpt_correction_type     multi-scan
_exptl_absorpt_process_details
;
(SADABS; Krause <i>et al.</i>,  2015)
;
_exptl_absorpt_correction_T_min     0.6328
_exptl_absorpt_correction_T_max     0.7454
_diffrn_ambient_temperature     299.00
_diffrn_source     ?
_diffrn_radiation_type     MoK\a
_diffrn_radiation_wavelength     0.71073
_diffrn_measurement_device_type     'Bruker D8 VENTURE Kappa Duo PHOTON II CPAD'
_diffrn_measurement_device     '\k-geometry diffractometer'
_diffrn_measurement_method     '\f and \w scans'
_diffrn_detector_area_resol_mean     7.39
_diffrn_reflns_number     28717
_diffrn_reflns_av_R_equivalents     0.0574
_diffrn_reflns_av_unetI/netI     0.0303
_diffrn_reflns_theta_min     2.566
_diffrn_reflns_theta_max     26.515
_diffrn_reflns_theta_full     25.242
_diffrn_measured_fraction_theta_max     0.989
_diffrn_measured_fraction_theta_full     0.994
_diffrn_reflns_limit_h_min     -7
_diffrn_reflns_limit_h_max     7
_diffrn_reflns_limit_k_min     -12
_diffrn_reflns_limit_k_max     12
_diffrn_reflns_limit_l_min     -16
_diffrn_reflns_limit_l_max     16
_refine_special_details     ?
_reflns_number_total     3315
_reflns_number_gt     2937
_reflns_threshold_expression     'I > 2\s(I)'
_refine_ls_structure_factor_coef     Fsqd
_refine_ls_matrix_type     full
_refine_ls_R_factor_all     0.0401
_refine_ls_R_factor_gt     0.0347
_refine_ls_wR_factor_gt     0.0939
_refine_ls_wR_factor_ref     0.0992
_refine_ls_goodness_of_fit_ref     1.031
_refine_ls_restrained_S_all     1.042
_refine_ls_number_reflns     3315
_refine_ls_number_parameters     233
_refine_ls_number_restraints     24
_refine_ls_hydrogen_treatment     constr
_refine_ls_weighting_scheme     calc
_refine_ls_weighting_details
              'w=1/[\s^2^(Fo^2^)+(0.0476P)^2^+0.4379P] where P=(Fo^2^+2Fc^2^)/3'
_atom_sites_solution_hydrogens     geom
_atom_sites_solution_primary     ?
_atom_sites_solution_secondary     ?
_refine_ls_shift/su_max     0.000
_refine_ls_shift/su_mean     0.000
_refine_diff_density_max     0.396
_refine_diff_density_min     -0.304
_refine_ls_extinction_method     none
_refine_ls_extinction_coef     .
loop_
    _atom_type_symbol
    _atom_type_description
    _atom_type_scat_dispersion_real
    _atom_type_scat_dispersion_imag
    _atom_type_scat_source
    'C' 'C' 0.0033 0.0016
                         'International Tables Vol C Tables 4.2.6.8 and 6.1.1.4'
    'H' 'H' 0.0000 0.0000
                         'International Tables Vol C Tables 4.2.6.8 and 6.1.1.4'
    'Cl' 'Cl' 0.1484 0.1585
                         'International Tables Vol C Tables 4.2.6.8 and 6.1.1.4'
    'Cu' 'Cu' 0.3201 1.2651
                         'International Tables Vol C Tables 4.2.6.8 and 6.1.1.4'
    'N' 'N' 0.0061 0.0033
                         'International Tables Vol C Tables 4.2.6.8 and 6.1.1.4'
    'O' 'O' 0.0106 0.0060
                         'International Tables Vol C Tables 4.2.6.8 and 6.1.1.4'
    'S' 'S' 0.1246 0.1234
                         'International Tables Vol C Tables 4.2.6.8 and 6.1.1.4'
_computing_data_collection
;
APEX3 (Bruker, 2016)
;
_computing_cell_refinement
;
SAINT (Bruker, 2016)
;
_computing_data_reduction
;
SAINT (Bruker, 2016)
;
_computing_structure_solution
;
<i>SHELXT2018/2</i> (Sheldrick, 2015<i>a</i>)
;
_computing_structure_refinement
;
<i>SHELXL2016/6</i> (Sheldrick, 2015<i>b</i>)
;
_computing_molecular_graphics
;
Olex2 1.5 (Dolomanov <i>et al.</i>,  2009)
;
_computing_publication_material
;
Olex2 1.5 (Dolomanov <i>et al.</i>,  2009)
;
loop_
    _atom_site_type_symbol
    _atom_site_label
    _atom_site_fract_x
    _atom_site_fract_y
    _atom_site_fract_z
    _atom_site_U_iso_or_equiv
    _atom_site_adp_type
    _atom_site_calc_flag
    _atom_site_occupancy
    _atom_site_disorder_assembly
    _atom_site_disorder_group
    Cu Cu1 0.500000 0.500000 0.000000 0.04229(13) Uani d 1 . .
    S S1 -0.22380(12) 0.45846(8) 0.36426(6) 0.0638(2) Uani d 1 . .
    S S2 -0.33608(16) 0.66980(10) 0.50029(7) 0.0859(3) Uani d 1 . .
    Cl Cl1 0.55824(9) 0.20197(6) 0.16167(5) 0.05452(17) Uani d 1 . .
    O O1 0.3708(2) 0.55987(16) 0.11468(13) 0.0472(4) Uani d 1 . .
    O O2 0.4332(3) 0.72184(19) 0.23898(14) 0.0593(5) Uani d 1 . .
    O O3 0.7223(4) 0.1767(2) 0.24227(18) 0.0776(6) Uani d 1 . .
    O O4 0.4945(4) 0.0857(2) 0.0948(2) 0.0889(7) Uani d 1 . .
    O O5 0.3737(4) 0.2359(3) 0.1990(2) 0.0906(7) Uani d 1 . .
    O O6 0.6536(3) 0.3183(2) 0.10864(18) 0.0729(6) Uani d 1 . .
    N N3 -0.0062(4) 0.7053(2) 0.39137(18) 0.0620(6) Uani d 1 . .
    N N4 0.0747(4) 0.4205(3) 0.24606(18) 0.0657(6) Uani d 1 . .
    H H4A 0.189153 0.449554 0.219641 0.079 Uiso calc 1 . .
    H H4B 0.008829 0.336685 0.234388 0.079 Uiso calc 1 . .
    N N1 0.7410(3) 0.65204(18) 0.05284(14) 0.0404(4) Uani d 1 . .
    N N2 0.0878(3) 0.6329(2) 0.32667(16) 0.0558(5) Uani d 1 . .
    H H2 0.200239 0.671103 0.301887 0.067 Uiso calc 1 . .
    C C1 0.6886(3) 0.7281(2) 0.12672(16) 0.0400(4) Uani d 1 . .
    C C2 0.8134(4) 0.8502(2) 0.16490(19) 0.0488(5) Uani d 1 . .
    H H2A 0.772326 0.900672 0.215821 0.059 Uiso calc 1 . .
    C C3 1.0027(4) 0.8970(3) 0.1258(2) 0.0541(6) Uani d 1 . .
    H H3 1.089572 0.980444 0.149272 0.065 Uiso calc 1 . .
    C C4 1.0600(4) 0.8186(3) 0.0522(2) 0.0521(6) Uani d 1 . .
    H H4 1.188109 0.847296 0.026328 0.063 Uiso calc 1 . .
    C C5 0.9263(3) 0.6967(2) 0.01687(18) 0.0471(5) Uani d 1 . .
    H H5 0.965821 0.643983 -0.033273 0.057 Uiso calc 1 . .
    C C6 0.4818(4) 0.6673(2) 0.16415(17) 0.0434(5) Uani d 1 . .
    C C7 0.0006(4) 0.5040(3) 0.30408(18) 0.0503(5) Uani d 1 . .
    C C8 -0.1698(4) 0.6261(3) 0.4178(2) 0.0572(6) Uani d 1 . .
    C C9 -0.218(3) 0.8510(10) 0.5248(9) 0.089(3) Uani d 0.5 A 1
    H H9B -0.063195 0.856523 0.546730 0.106 Uiso calc 0.5 A 1
    H H9A -0.236435 0.897343 0.460917 0.106 Uiso calc 0.5 A 1
    C C10 -0.299(2) 0.9253(9) 0.5957(8) 0.124(4) Uani d 0.5 A 1
    H H10A -0.232139 1.020680 0.596917 0.186 Uiso calc 0.5 A 1
    H H10B -0.265597 0.888642 0.661633 0.186 Uiso calc 0.5 A 1
    H H10C -0.453377 0.917710 0.577437 0.186 Uiso calc 0.5 A 1
    C C9A -0.297(3) 0.869(2) 0.4976(17) 0.180(9) Uani d 0.5 A 2
    H H9AA -0.241457 0.906202 0.437962 0.215 Uiso calc 0.5 A 2
    H H9AB -0.424855 0.906473 0.508259 0.215 Uiso calc 0.5 A 2
    C C10A -0.135(3) 0.878(2) 0.5860(14) 0.169(6) Uani d 0.5 A 2
loop_
    _atom_site_aniso_label
    _atom_site_aniso_U_11
    _atom_site_aniso_U_22
    _atom_site_aniso_U_33
    _atom_site_aniso_U_12
    _atom_site_aniso_U_13
    _atom_site_aniso_U_23
    Cu1 0.0311(2) 0.0428(2) 0.0522(2) -0.00334(14) 0.01479(15) -0.00666(16)
    S1 0.0555(4) 0.0684(4) 0.0696(4) -0.0064(3) 0.0344(3) -0.0101(3)
    S2 0.0874(6) 0.0956(6) 0.0854(6) 0.0158(5) 0.0478(5) -0.0145(5)
    Cl1 0.0440(3) 0.0499(3) 0.0709(4) 0.0048(2) 0.0168(3) -0.0048(3)
    O1 0.0375(8) 0.0445(8) 0.0598(9) -0.0041(6) 0.0203(7) -0.0047(7)
    O2 0.0535(10) 0.0640(11) 0.0612(10) -0.0048(8) 0.0277(8) -0.0129(8)
    O3 0.0809(14) 0.0635(12) 0.0845(14) 0.0103(10) 0.0026(11) 0.0113(10)
    O4 0.0774(15) 0.0731(14) 0.1099(18) -0.0060(11) 0.0173(13) -0.0357(13)
    O5 0.0708(14) 0.0922(16) 0.123(2) 0.0205(12) 0.0520(14) 0.0009(14)
    O6 0.0512(11) 0.0727(12) 0.0931(15) 0.0042(9) 0.0114(10) 0.0221(11)
    N3 0.0627(14) 0.0594(13) 0.0663(14) 0.0038(10) 0.0249(11) -0.0047(10)
    N4 0.0539(13) 0.0712(14) 0.0735(15) -0.0049(11) 0.0320(11) -0.0152(12)
    N1 0.0308(8) 0.0420(9) 0.0477(10) 0.0006(7) 0.0104(7) -0.0008(7)
    N2 0.0483(11) 0.0608(12) 0.0595(12) 0.0003(9) 0.0222(10) 0.0002(10)
    C1 0.0336(10) 0.0408(10) 0.0459(11) 0.0036(8) 0.0104(8) 0.0037(9)
    C2 0.0479(13) 0.0439(12) 0.0541(13) 0.0015(9) 0.0137(10) -0.0053(10)
    C3 0.0463(13) 0.0447(12) 0.0662(15) -0.0089(10) 0.0115(11) -0.0027(11)
    C4 0.0361(11) 0.0539(13) 0.0639(14) -0.0057(9) 0.0147(10) 0.0025(11)
    C5 0.0343(11) 0.0526(12) 0.0543(13) 0.0006(9) 0.0143(9) -0.0026(10)
    C6 0.0379(11) 0.0455(11) 0.0484(12) 0.0040(9) 0.0152(9) 0.0027(9)
    C7 0.0390(12) 0.0634(14) 0.0485(12) 0.0019(10) 0.0143(10) -0.0012(10)
    C8 0.0541(14) 0.0659(15) 0.0543(14) 0.0088(12) 0.0187(11) -0.0031(12)
    C9 0.127(7) 0.068(4) 0.079(5) 0.030(4) 0.030(5) -0.018(4)
    C10 0.186(10) 0.082(5) 0.125(7) 0.023(6) 0.089(7) -0.013(5)
    C9A 0.159(12) 0.198(12) 0.192(12) 0.038(8) 0.054(8) -0.039(8)
    C10A 0.175(12) 0.194(13) 0.141(11) 0.025(11) 0.041(10) 0.023(10)
_geom_special_details
;
 All esds (except the esd in the dihedral angle between two l.s. planes)
 are estimated using the full covariance matrix.  The cell esds are taken
 into account individually in the estimation of esds in distances, angles
 and torsion angles; correlations between esds in cell parameters are only
 used when they are defined by crystal symmetry.  An approximate (isotropic)
 treatment of cell esds is used for estimating esds involving l.s. planes.
;
loop_
    _geom_bond_atom_site_label_1
    _geom_bond_atom_site_label_2
    _geom_bond_site_symmetry_2
    _geom_bond_distance
    _geom_bond_publ_flag
    Cu1 O1 2_665 1.9693(15) ?
    Cu1 O1 . 1.9693(15) ?
    Cu1 N1 . 1.9854(17) ?
    Cu1 N1 2_665 1.9854(17) ?
    S1 C7 . 1.731(2) ?
    S1 C8 . 1.748(3) ?
    S2 C8 . 1.730(3) ?
    S2 C9 . 1.818(10) ?
    S2 C9A . 1.93(2) ?
    Cl1 O3 . 1.428(2) ?
    Cl1 O4 . 1.408(2) ?
    Cl1 O5 . 1.421(2) ?
    Cl1 O6 . 1.444(2) ?
    O1 C6 . 1.281(3) ?
    O2 C6 . 1.231(3) ?
    N3 N2 . 1.374(3) ?
    N3 C8 . 1.284(3) ?
    N4 H4A . 0.8600 ?
    N4 H4B . 0.8600 ?
    N4 C7 . 1.310(3) ?
    N1 C1 . 1.344(3) ?
    N1 C5 . 1.341(3) ?
    N2 H2 . 0.8600 ?
    N2 C7 . 1.307(3) ?
    C1 C2 . 1.368(3) ?
    C1 C6 . 1.503(3) ?
    C2 H2A . 0.9300 ?
    C2 C3 . 1.387(3) ?
    C3 H3 . 0.9300 ?
    C3 C4 . 1.369(4) ?
    C4 H4 . 0.9300 ?
    C4 C5 . 1.379(3) ?
    C5 H5 . 0.9300 ?
    C9 H9B . 0.9700 ?
    C9 H9A . 0.9700 ?
    C9 C10 . 1.394(12) ?
    C10 H10A . 0.9600 ?
    C10 H10B . 0.9600 ?
    C10 H10C . 0.9600 ?
    C9A H9AA . 0.9700 ?
    C9A H9AB . 0.9700 ?
    C9A C10A . 1.43(2) ?
loop_
    _geom_angle_atom_site_label_1
    _geom_angle_atom_site_label_2
    _geom_angle_atom_site_label_3
    _geom_angle_site_symmetry_1
    _geom_angle_site_symmetry_3
    _geom_angle
    _geom_angle_publ_flag
    O1 Cu1 O1 2_665 . 180.0 ?
    O1 Cu1 N1 . 2_665 97.01(7) ?
    O1 Cu1 N1 . . 82.99(7) ?
    O1 Cu1 N1 2_665 2_665 82.99(7) ?
    O1 Cu1 N1 2_665 . 97.01(7) ?
    N1 Cu1 N1 2_665 . 180.0 ?
    C7 S1 C8 . . 87.51(12) ?
    C8 S2 C9 . . 99.3(4) ?
    C8 S2 C9A . . 103.8(7) ?
    O3 Cl1 O6 . . 106.67(13) ?
    O4 Cl1 O3 . . 110.34(15) ?
    O4 Cl1 O5 . . 109.73(15) ?
    O4 Cl1 O6 . . 109.64(16) ?
    O5 Cl1 O3 . . 111.56(16) ?
    O5 Cl1 O6 . . 108.82(14) ?
    C6 O1 Cu1 . . 114.18(13) ?
    C8 N3 N2 . . 109.2(2) ?
    H4A N4 H4B . . 120.0 ?
    C7 N4 H4A . . 120.0 ?
    C7 N4 H4B . . 120.0 ?
    C1 N1 Cu1 . . 111.77(13) ?
    C5 N1 Cu1 . . 129.29(15) ?
    C5 N1 C1 . . 118.30(19) ?
    N3 N2 H2 . . 121.1 ?
    C7 N2 N3 . . 117.7(2) ?
    C7 N2 H2 . . 121.1 ?
    N1 C1 C2 . . 122.9(2) ?
    N1 C1 C6 . . 114.28(18) ?
    C2 C1 C6 . . 122.8(2) ?
    C1 C2 H2A . . 120.8 ?
    C1 C2 C3 . . 118.4(2) ?
    C3 C2 H2A . . 120.8 ?
    C2 C3 H3 . . 120.4 ?
    C4 C3 C2 . . 119.1(2) ?
    C4 C3 H3 . . 120.4 ?
    C3 C4 H4 . . 120.3 ?
    C3 C4 C5 . . 119.5(2) ?
    C5 C4 H4 . . 120.3 ?
    N1 C5 C4 . . 121.8(2) ?
    N1 C5 H5 . . 119.1 ?
    C4 C5 H5 . . 119.1 ?
    O1 C6 C1 . . 115.90(19) ?
    O2 C6 O1 . . 125.3(2) ?
    O2 C6 C1 . . 118.8(2) ?
    N4 C7 S1 . . 124.9(2) ?
    N2 C7 S1 . . 110.12(18) ?
    N2 C7 N4 . . 125.0(2) ?
    S2 C8 S1 . . 118.33(16) ?
    N3 C8 S1 . . 115.4(2) ?
    N3 C8 S2 . . 126.3(2) ?
    S2 C9 H9B . . 107.8 ?
    S2 C9 H9A . . 107.8 ?
    H9B C9 H9A . . 107.1 ?
    C10 C9 S2 . . 118.0(9) ?
    C10 C9 H9B . . 107.8 ?
    C10 C9 H9A . . 107.8 ?
    C9 C10 H10A . . 109.5 ?
    C9 C10 H10B . . 109.5 ?
    C9 C10 H10C . . 109.5 ?
    H10A C10 H10B . . 109.5 ?
    H10A C10 H10C . . 109.5 ?
    H10B C10 H10C . . 109.5 ?
    S2 C9A H9AA . . 113.7 ?
    S2 C9A H9AB . . 113.7 ?
    H9AA C9A H9AB . . 110.9 ?
    C10A C9A S2 . . 89.9(15) ?
    C10A C9A H9AA . . 113.7 ?
    C10A C9A H9AB . . 113.7 ?
loop_
    _geom_torsion_atom_site_label_1
    _geom_torsion_atom_site_label_2
    _geom_torsion_atom_site_label_3
    _geom_torsion_atom_site_label_4
    _geom_torsion_site_symmetry_1
    _geom_torsion_site_symmetry_2
    _geom_torsion_site_symmetry_3
    _geom_torsion_site_symmetry_4
    _geom_torsion
    _geom_torsion_publ_flag
    Cu1 O1 C6 O2 . . . . -179.2(2) ?
    Cu1 O1 C6 C1 . . . . -0.1(2) ?
    Cu1 N1 C1 C2 . . . . -170.09(18) ?
    Cu1 N1 C1 C6 . . . . 10.1(2) ?
    Cu1 N1 C5 C4 . . . . 168.70(18) ?
    N3 N2 C7 S1 . . . . 0.7(3) ?
    N3 N2 C7 N4 . . . . -178.0(3) ?
    N1 C1 C2 C3 . . . . -0.3(4) ?
    N1 C1 C6 O1 . . . . -6.9(3) ?
    N1 C1 C6 O2 . . . . 172.3(2) ?
    N2 N3 C8 S1 . . . . -1.0(3) ?
    N2 N3 C8 S2 . . . . 178.7(2) ?
    C1 N1 C5 C4 . . . . -1.3(3) ?
    C1 C2 C3 C4 . . . . -1.2(4) ?
    C2 C1 C6 O1 . . . . 173.3(2) ?
    C2 C1 C6 O2 . . . . -7.5(3) ?
    C2 C3 C4 C5 . . . . 1.5(4) ?
    C3 C4 C5 N1 . . . . -0.2(4) ?
    C5 N1 C1 C2 . . . . 1.6(3) ?
    C5 N1 C1 C6 . . . . -178.19(19) ?
    C6 C1 C2 C3 . . . . 179.4(2) ?
    C7 S1 C8 S2 . . . . -178.53(18) ?
    C7 S1 C8 N3 . . . . 1.2(2) ?
    C8 S1 C7 N4 . . . . 177.7(3) ?
    C8 S1 C7 N2 . . . . -1.0(2) ?
    C8 S2 C9 C10 . . . . -175.6(12) ?
    C8 N3 N2 C7 . . . . 0.2(3) ?
    C9 S2 C8 S1 . . . . -176.8(5) ?
    C9 S2 C8 N3 . . . . 3.5(6) ?
    C9A S2 C8 S1 . . . . -158.3(6) ?
    C9A S2 C8 N3 . . . . 22.0(7) ?
loop_
    _geom_hbond_atom_site_label_D
    _geom_hbond_atom_site_label_H
    _geom_hbond_atom_site_label_A
    _geom_hbond_site_symmetry_A
    _geom_hbond_distance_DH
    _geom_hbond_distance_HA
    _geom_hbond_distance_DA
    _geom_hbond_angle_DHA
    N4 H4A O1 . 0.86 2.14 2.940(3) 155.6
    N4 H4A O5 . 0.86 2.59 2.951(3) 106.2
    N4 H4B O3 1_455 0.86 2.21 2.981(3) 149.6
    N4 H4B O6 1_455 0.86 2.57 3.005(3) 112.7
    N2 H2 O2 . 0.86 1.81 2.656(3) 169.9
_shelx_space_group_comment
;
The symmetry employed for this shelxl refinement is uniquely defined
by the following loop, which should always be used as a source of
symmetry information in preference to the above space-group names.
They are only intended as comments.
;
_shelx_estimated_absorpt_T_min     0.882
_shelx_estimated_absorpt_T_max     0.933
_shelx_hkl_file
;
  -2   0   0 1861.81  129.59
  -2   0   0 1609.14  129.09
  -2   0   0 1613.34  129.29
  -2   0   0 1820.12  129.29
  -2   0   0 1983.40  129.79
  -2   0   0 1741.73  128.39
   2   0   0 1669.93  129.39
   2   0   0 1690.93  128.49
   2   0   0 1623.04  129.49
   2   0   0 1539.15  129.09
   2   0   0 1544.85  128.29
   2   0   0 1543.85  129.19
   2   0   0 1550.74  129.09
  -3   0   0   34.90    5.70
  -3   0   0   27.60    4.60
  -3   0   0   22.90    4.80
  -3   0   0   25.80    4.70
  -3   0   0   27.30    4.90
  -3   0   0   23.10    3.30
  -3   0   0   18.50    4.20
   3   0   0   26.00    4.40
   3   0   0   21.30    4.70
   3   0   0   21.00    4.60
   3   0   0   26.90    3.00
   3   0   0   28.60    4.80
   3   0   0   22.60    3.40
   3   0   0   26.10    4.60
  -4   0   0 1335.77   92.09
  -4   0   0 1057.79   90.99
  -4   0   0 1321.87   91.79
  -4   0   0 1064.39   90.99
  -4   0   0 1297.67   91.39
  -4   0   0 1104.99   89.09
  -4   0   0 1106.79   91.09
  -4   0   0 1021.40   90.69
   4   0   0 1126.69   91.29
   4   0   0 1157.78   91.29
   4   0   0 1158.88   90.89
   4   0   0 1162.88   91.79
   4   0   0 1164.78   89.39
   4   0   0 1081.59   88.79
   4   0   0 1159.78   91.09
  -5   0   0   72.19   10.60
  -5   0   0   56.49    8.60
  -5   0   0   43.10    7.80
  -5   0   0   42.20    8.20
  -5   0   0   61.29    9.50
  -5   0   0   40.50    8.30
  -5   0   0   53.09    5.60
   5   0   0   48.20    8.90
   5   0   0   48.70    5.00
   5   0   0   49.40    8.30
   5   0   0   49.99    8.60
   5   0   0   46.80    5.60
  -6   0   0   57.69    9.00
  -6   0   0   57.09   10.80
  -6   0   0   63.69   11.90
  -6   0   0   80.89   12.00
  -6   0   0   58.69   11.90
  -6   0   0   76.99   17.50
   6   0   0   70.09    6.30
   6   0   0   69.29    6.20
   6   0   0   83.29   12.30
   6   0   0   75.69    7.60
  -7   0   0   99.19   15.30
  -7   0   0  131.69   14.80
  -7   0   0  104.19   16.70
  -7   0   0   94.09   15.20
  -7   0   0   89.69   14.70
   7   0   0  140.29   15.70
   7  -1   0  199.68   18.40
  -7   1   0  135.59   24.40
  -7   1   0  142.89   18.20
  -7   1   0  150.68   17.50
  -7   1   0  195.48   19.50
  -7   1   0  126.59   17.30
   6  -1   0    1.90    3.90
  -6   1   0    0.20    3.90
  -6   1   0   -1.40    3.20
  -6   1   0    0.00    3.40
  -6   1   0    1.80    1.60
   5  -1   0  127.69   14.10
   5  -1   0  132.49   14.30
  -5   1   0  149.49   15.30
  -5   1   0  184.38   16.90
  -5   1   0  147.49   14.90
  -5   1   0  155.58   15.30
  -5   1   0  142.49   12.30
  -5   1   0  153.68   15.30
  -5   1   0  132.19   14.40
   4  -1   0  138.09   12.30
   4  -1   0  134.39   13.90
   4  -1   0  147.89   13.70
   4  -1   0  149.09   11.60
   4  -1   0  156.08   14.10
   4  -1   0  143.29   13.70
  -4   1   0  128.89   12.10
  -4   1   0  144.39   13.80
  -4   1   0  142.29   14.10
  -4   1   0  157.78   14.30
  -4   1   0  194.88   15.60
  -4   1   0  125.69   13.60
  -4   1   0  148.29   14.30
   3  -1   0  697.73   54.19
   3  -1   0  650.53   54.49
   3  -1   0  660.73   53.09
   3  -1   0  666.63   54.09
   3  -1   0  653.33   52.69
   3  -1   0  659.83   54.19
  -3   1   0  704.53   54.39
  -3   1   0  653.03   54.29
  -3   1   0  672.23   54.59
  -3   1   0  773.92   55.19
  -3   1   0  652.53   52.99
  -3   1   0  806.02   54.69
   2  -1   0  182.58   16.00
   2  -1   0  197.58   17.00
   2  -1   0  186.58   16.80
   2  -1   0  184.58   16.90
   2  -1   0  192.18   17.20
  -2   1   0  241.08   17.70
  -2   1   0  212.88   16.20
  -2   1   0  224.88   17.10
  -2   1   0  216.88   17.10
  -2   1   0  225.58   17.20
  -2   1   0  248.78   17.60
  -2   1   0  168.58   17.00
  -2   1   0  220.08   16.40
   1  -1   0 1306.37  118.39
   1  -1   0 1406.66  118.19
   1  -1   0 1347.07  118.19
   1  -1   0 1363.06  118.59
  -1   1   0 1748.13  118.39
  -1   1   0 1711.03  118.59
  -1   1   0 1797.92  118.79
  -1   1   0 1565.44  118.29
  -1   1   0 1688.03  118.49
   0  -1   0    0.20    0.30
   0  -1   0   -0.20    0.10
   0  -1   0    0.70    0.30
   0   1   0    0.00    0.30
   0   1   0   -0.10    0.40
   0   1   0   -0.40    0.30
   0   1   0   -0.30    0.40
  -1  -1   0  495.15   41.70
  -1  -1   0  530.75   42.10
  -1  -1   0  535.55   41.90
  -1  -1   0  533.45   41.50
  -1  -1   0  565.84   42.20
  -1  -1   0  614.34   41.80
  -1  -1   0  517.65   41.90
   1   1   0  544.35   42.10
   1   1   0  501.25   41.90
   1   1   0  508.35   41.60
   1   1   0  508.75   41.90
   1   1   0  519.45   41.80
   1   1   0  587.14   42.20
  -2  -1   0  571.64   42.90
  -2  -1   0  500.65   42.30
  -2  -1   0  528.05   42.60
  -2  -1   0  538.95   42.10
  -2  -1   0  520.05   42.50
  -2  -1   0  615.14   42.80
  -2  -1   0  495.85   42.60
   2   1   0  493.45   42.30
   2   1   0  524.95   42.50
   2   1   0  546.45   41.90
   2   1   0  549.05   42.80
   2   1   0  525.75   42.70
   2   1   0  515.05   42.70
  -3  -1   0 1109.19   90.39
  -3  -1   0 1123.39   90.59
  -3  -1   0 1142.99   90.89
  -3  -1   0 1160.38   90.69
  -3  -1   0 1269.87   90.79
  -3  -1   0 1157.98   89.39
  -3  -1   0 1142.79   90.09
   3   1   0 1153.38   90.89
   3   1   0 1157.68   90.59
   3   1   0 1099.39   90.49
   3   1   0 1150.48   89.49
   3   1   0 1177.98   90.59
   3   1   0 1130.69   90.99
   3   1   0 1149.58   89.29
  -4  -1   0 1452.05  121.79
  -4  -1   0 1536.05  120.69
  -4  -1   0 1808.02  122.79
  -4  -1   0 1456.35  121.79
  -4  -1   0 1432.66  121.49
  -4  -1   0 1554.94  121.29
  -4  -1   0 1531.05  121.69
  -4  -1   0 1724.53  121.99
   4   1   0 1537.15  119.89
   4   1   0 1609.84  120.19
   4   1   0 1484.65  122.79
   4   1   0 1506.85  121.49
   4   1   0 1511.65  121.89
   4   1   0 1515.95  122.29
   4   1   0 1578.64  122.09
  -5  -1   0  727.73   59.39
  -5  -1   0  730.93   57.49
  -5  -1   0  657.73   59.69
  -5  -1   0  797.82   60.09
  -5  -1   0  734.43   60.29
  -5  -1   0  702.73   59.59
   5   1   0  711.53   57.09
   5   1   0  713.93   59.49
   5   1   0  720.83   57.59
   5   1   0  769.52   60.89
   5   1   0  712.93   59.99
  -6  -1   0  160.08   19.70
  -6  -1   0  141.59   18.40
  -6  -1   0  186.68   19.30
  -6  -1   0  177.68   19.40
  -6  -1   0  169.78   15.90
  -6  -1   0  153.88   18.20
   6   1   0  187.18   16.60
   6   1   0  184.38   19.70
   6   1   0  224.18   16.80
   6   1   0  182.38   19.10
  -7  -1   0  336.97   28.00
  -7  -1   0  209.48   24.30
  -7  -1   0  188.78   24.50
  -7  -1   0  216.98   24.60
   7   1   0  271.67   21.90
   7   1   0  252.57   20.30
   7   1   0  271.57   20.50
   7  -2   0  293.37   23.80
  -7   2   0  263.27   25.50
  -7   2   0  224.38   22.80
  -7   2   0  217.08   23.30
  -7   2   0  200.48   22.60
  -7   2   0  214.78   22.40
   6  -2   0  418.56   32.30
   6  -2   0  444.06   32.90
  -6   2   0  351.56   32.30
  -6   2   0  288.77   31.40
  -6   2   0  311.97   28.60
  -6   2   0  390.26   34.50
  -6   2   0  452.85   33.30
   5  -2   0  165.68   16.30
   5  -2   0  182.28   18.40
   5  -2   0  172.18   16.80
   5  -2   0  171.58   16.50
  -5   2   0  157.88   14.30
  -5   2   0  146.09   16.20
  -5   2   0  218.98   17.60
  -5   2   0  208.78   18.50
  -5   2   0  161.58   17.00
  -5   2   0  185.48   17.10
  -5   2   0  207.28   18.60
   4  -2   0  222.28   20.50
   4  -2   0  244.78   20.20
   4  -2   0  216.38   19.60
  -4   2   0  206.08   20.30
  -4   2   0  250.47   21.40
  -4   2   0  274.37   21.30
  -4   2   0  220.38   20.20
  -4   2   0  257.87   20.30
  -4   2   0  214.28   19.80
  -4   2   0  215.08   18.40
   3  -2   0 2229.38  170.78
   3  -2   0 2290.47  171.68
   3  -2   0 2183.88  170.78
  -3   2   0 2448.75  172.08
  -3   2   0 2172.18  171.58
  -3   2   0 2460.05  171.08
  -3   2   0 1980.50  170.68
  -3   2   0 1972.90  169.98
  -3   2   0 2428.46  171.78
  -3   2   0 2088.49  169.78
   2  -2   0   71.49    6.90
   2  -2   0   66.69    7.00
   2  -2   0   68.69    6.50
  -2   2   0   78.69    7.10
  -2   2   0   77.49    7.50
  -2   2   0   77.69    6.60
  -2   2   0   81.79    6.60
  -2   2   0   72.79    6.60
  -2   2   0   81.49    7.50
  -1   2   0  584.34   44.00
  -1   2   0  559.94   44.10
  -1   2   0  562.84   43.90
  -1   2   0  564.64   43.90
  -1   2   0  555.74   44.00
   0  -2   0 2314.97  195.68
   0  -2   0 2339.07  195.88
   0  -2   0 2431.36  195.68
   0  -2   0 2216.58  196.08
   0  -2   0 2334.97  196.08
   0   2   0 2608.34  195.68
   0   2   0 2934.21  196.28
   0   2   0 2888.01  196.38
   0   2   0 2949.80  195.98
   0   2   0 2600.14  195.68
  -1  -2   0  627.44   49.70
  -1  -2   0  622.94   49.80
  -1  -2   0  632.54   49.10
  -1  -2   0  624.44   49.60
  -1  -2   0  662.93   50.19
  -1  -2   0  590.04   49.90
  -1  -2   0  673.13   50.29
   1   2   0  608.94   49.60
   1   2   0  710.83   49.80
   1   2   0  615.14   49.99
   1   2   0  605.04   49.90
   1   2   0  659.63   50.19
   1   2   0  630.54   49.80
  -2  -2   0   18.10    4.10
  -2  -2   0   16.10    3.10
  -2  -2   0   17.40    3.60
  -2  -2   0    9.90    3.00
  -2  -2   0   14.40    3.00
  -2  -2   0   22.30    4.00
  -2  -2   0   16.30    3.40
  -2  -2   0   14.10    3.70
   2   2   0   21.80    4.60
   2   2   0   14.60    3.70
   2   2   0   10.40    3.50
   2   2   0   18.90    3.60
   2   2   0   13.30    3.20
   2   2   0   15.60    3.10
  -3  -2   0 1131.99   88.19
  -3  -2   0 1082.19   88.39
  -3  -2   0 1099.79   87.19
  -3  -2   0 1050.29   87.59
  -3  -2   0 1109.19   86.99
   3   2   0 1123.39   88.09
   3   2   0 1157.28   87.99
   3   2   0 1117.49   88.49
   3   2   0 1148.89   87.19
   3   2   0 1122.39   88.19
  -4  -2   0 1620.64  130.09
  -4  -2   0 1610.24  129.39
  -4  -2   0 1574.94  127.29
  -4  -2   0 1581.74  129.39
  -4  -2   0 1443.66  132.99
  -4  -2   0 1689.33  128.29
  -4  -2   0 1597.54  128.99
  -4  -2   0 1913.51  129.59
   4   2   0 1656.63  129.19
   4   2   0 1699.53  127.69
   4   2   0 1727.53  129.69
   4   2   0 1663.93  127.39
   4   2   0 1539.05  128.79
   4   2   0 1612.14  129.69
   4   2   0 1630.24  128.89
  -5  -2   0   29.90    6.50
  -5  -2   0   23.30    7.40
  -5  -2   0   24.20    4.40
  -5  -2   0   17.30    5.90
  -5  -2   0   29.10    7.20
   5   2   0   30.30    8.10
   5   2   0   27.40    7.60
   5   2   0   23.40    5.30
   5   2   0   25.20    4.70
  -6  -2   0   23.40    5.10
  -6  -2   0   27.00    7.70
  -6  -2   0   27.30    8.10
   6   2   0   22.20    4.50
   6   2   0   30.60    9.10
   6   2   0   24.60    5.60
  -7  -2   0   85.69   14.40
  -7  -2   0   95.39   15.90
  -7  -2   0   74.69   13.70
  -7  -2   0   73.69   13.30
   7   2   0  103.49   10.30
   7   2   0   92.69   15.70
   7   2   0  117.09   10.60
   7   2   0   88.79   15.40
   7   2   0  119.59   11.60
   7  -3   0   36.70    7.20
  -7   3   0   33.20    7.90
  -7   3   0   33.90    7.60
  -7   3   0   41.50    7.60
  -7   3   0   47.10   10.50
  -7   3   0   30.70    7.50
   6  -3   0  122.49   14.20
   6  -3   0  159.58   15.00
  -6   3   0  197.68   18.10
  -6   3   0  159.38   20.50
  -6   3   0  137.99   14.60
  -6   3   0  140.79   14.60
  -6   3   0  122.69   14.80
   5  -3   0   23.70    4.80
   5  -3   0   26.30    5.40
   5  -3   0   17.70    4.70
   5  -3   0   20.00    4.40
  -5   3   0   21.80    5.20
  -5   3   0   20.00    5.30
  -5   3   0   25.30    6.60
  -5   3   0   10.60    4.30
  -5   3   0   16.00    4.60
  -5   3   0   21.60    3.00
   4  -3   0 2057.59  157.68
   4  -3   0 1931.21  158.08
   4  -3   0 2040.60  156.98
  -4   3   0 2389.16  159.48
  -4   3   0 1976.60  157.18
  -4   3   0 1921.01  158.28
  -4   3   0 1955.50  155.88
  -4   3   0 2286.27  158.88
  -4   3   0 1852.91  157.08
  -4   3   0 2027.40  157.88
  -4   3   0 2033.60  156.48
   3  -3   0 3067.39  249.48
   3  -3   0 3113.79  248.38
  -3   3   0 3120.79  249.28
  -3   3   0 2947.91  248.48
  -3   3   0 3153.18  248.38
  -3   3   0 3612.04  250.07
  -3   3   0 3761.32  250.47
   2  -3   0  271.77   23.60
   2  -3   0  278.47   23.60
  -2   3   0  305.17   25.00
  -2   3   0  352.36   24.90
  -2   3   0  319.97   23.70
  -2   3   0  320.67   24.90
  -2   3   0  330.37   25.30
   1  -3   0  285.37   24.10
   1  -3   0  280.37   24.10
  -1   3   0  308.37   24.60
  -1   3   0  342.17   25.40
  -1   3   0  326.77   24.10
  -1   3   0  321.97   24.10
  -1   3   0  326.97   24.90
  -1   3   0  318.77   25.20
   0  -3   0 1064.39   83.19
   0  -3   0  994.20   82.79
   0  -3   0  998.40   83.19
   0  -3   0  980.20   83.39
   0  -3   0 1050.59   82.79
   0  -3   0  898.61   83.29
   0   3   0 1094.39   82.89
   0   3   0 1223.98   83.29
   0   3   0 1090.39   82.79
   0   3   0 1223.38   83.39
   0   3   0 1218.18   83.79
  -1  -3   0  620.64   47.60
  -1  -3   0  565.94   48.10
  -1  -3   0  565.64   46.60
  -1  -3   0  567.64   47.50
  -1  -3   0  569.64   45.90
  -1  -3   0  617.44   47.50
  -1  -3   0  580.24   46.70
   1   3   0  663.33   46.90
   1   3   0  717.33   47.90
   1   3   0  574.14   47.20
   1   3   0  578.74   47.30
   1   3   0  573.24   48.00
   1   3   0  550.84   46.70
  -2  -3   0  584.54   51.59
  -2  -3   0  679.83   52.29
  -2  -3   0  637.24   50.49
  -2  -3   0  642.34   51.19
  -2  -3   0  690.43   52.29
  -2  -3   0  635.34   51.39
  -2  -3   0  624.74   51.19
   2   3   0  710.33   52.49
   2   3   0  601.04   51.59
   2   3   0  639.14   51.29
   2   3   0  644.64   51.89
   2   3   0  646.44   51.39
  -3  -3   0  559.24   47.60
  -3  -3   0  588.94   46.50
  -3  -3   0  621.24   48.50
  -3  -3   0  547.25   47.20
  -3  -3   0  569.24   46.70
  -3  -3   0  568.94   48.10
  -3  -3   0  680.63   48.30
  -3  -3   0  539.75   46.90
   3   3   0  588.04   48.30
   3   3   0  621.14   48.10
   3   3   0  547.95   46.70
   3   3   0  582.84   48.10
   3   3   0  565.34   47.60
   3   3   0  558.94   47.20
  -4  -3   0  291.77   26.30
  -4  -3   0  289.77   26.00
  -4  -3   0  271.07   24.60
  -4  -3   0  275.67   25.10
  -4  -3   0  260.67   23.60
  -4  -3   0  323.67   25.90
  -4  -3   0  239.48   24.60
  -4  -3   0  269.07   24.00
   4   3   0  279.07   25.60
   4   3   0  258.17   25.00
   4   3   0  255.37   24.70
   4   3   0  272.77   26.00
   4   3   0  281.97   24.30
   4   3   0  295.57   26.10
   4   3   0  282.47   23.90
  -5  -3   0  177.08   17.00
  -5  -3   0  161.38   19.00
  -5  -3   0  161.58   17.30
  -5  -3   0  170.28   18.70
  -5  -3   0  251.87   20.60
  -5  -3   0  160.68   19.00
   5   3   0  161.38   19.00
   5   3   0  184.28   20.00
   5   3   0  224.48   17.90
   5   3   0  176.78   17.20
  -6  -3   0   28.50    8.20
  -6  -3   0   32.50    6.50
  -6  -3   0   40.20   10.30
  -6  -3   0   27.40    8.10
   6   3   0   44.60    7.60
   6   3   0   29.30    6.70
   6   3   0   40.50   10.10
  -7  -3   0    0.70    4.30
  -7  -3   0   -7.60    3.40
  -7  -3   0   -0.40    5.60
  -7  -3   0    3.70    4.90
   7   3   0    0.20    3.60
   7   3   0   -1.50    3.70
   7   3   0  -11.20    8.30
   7   3   0    2.80    5.20
   7   3   0   -0.20    6.10
   7  -4   0    7.10    4.50
  -7   4   0   11.60    5.30
  -7   4   0    7.10    4.40
  -7   4   0   13.90    4.80
  -7   4   0    2.60    3.50
  -7   4   0    7.90    4.80
   6  -4   0   17.40    4.10
   6  -4   0   16.00    5.20
  -6   4   0   18.00    2.70
  -6   4   0   24.20    4.90
  -6   4   0   30.60    6.60
  -6   4   0   18.80    4.90
  -6   4   0   23.60    7.30
  -6   4   0   19.80    2.60
  -6   4   0   28.50    8.00
  -6   4   0   21.10    6.90
   5  -4   0  173.18   13.90
   5  -4   0  142.29   14.00
   5  -4   0  115.19   12.50
  -5   4   0  134.59   12.60
  -5   4   0  153.18   13.80
  -5   4   0  132.69   11.50
  -5   4   0  129.19   13.90
  -5   4   0  122.49   10.70
  -5   4   0  138.59   14.50
  -5   4   0  139.49   12.80
  -5   4   0  112.19   11.40
  -5   4   0  169.68   15.60
   4  -4   0  221.68   18.70
   4  -4   0  235.48   19.80
   4  -4   0  214.08   18.50
  -4   4   0  256.17   20.40
  -4   4   0  230.78   18.70
  -4   4   0  288.57   21.50
  -4   4   0  217.58   18.90
  -4   4   0  219.88   18.80
  -4   4   0  205.98   20.30
   3  -4   0  159.78   12.10
   3  -4   0  153.08   12.10
  -3   4   0  164.68   13.40
  -3   4   0  143.19   12.20
  -3   4   0  150.28   13.30
  -3   4   0  157.98   13.80
  -3   4   0  145.19   12.20
  -2   4   0  149.59   13.00
  -2   4   0  156.38   13.20
  -2   4   0  152.38   13.10
  -2   4   0  137.69   13.00
  -2   4   0  149.99   13.00
  -2   4   0  150.78   13.20
  -2   4   0  140.19   13.30
   1  -4   0   73.59    7.40
   1  -4   0   70.39    6.90
   1  -4   0   78.99    8.20
   1  -4   0   72.69    7.00
  -1   4   0   78.79    8.20
  -1   4   0   95.59    7.70
  -1   4   0   92.69    7.70
  -1   4   0   84.89    8.20
  -1   4   0  100.69    7.40
   0  -4   0   53.59    5.80
   0  -4   0   55.19    6.00
   0  -4   0   52.89    6.20
   0  -4   0   55.59    5.40
   0  -4   0   51.89    7.50
   0   4   0   57.39    6.10
   0   4   0   57.29    5.50
   0   4   0   48.10    5.70
   0   4   0   56.59    6.30
   0   4   0   53.19    5.40
   0   4   0   72.09    7.10
   0   4   0   57.49    6.60
  -1  -4   0 8085.49  661.63
   1   4   0 9999.00  662.33
   1   4   0 8513.65  661.73
   1   4   0 8476.95  661.53
   1   4   0 8188.48  660.83
  -2  -4   0 2214.28  170.98
  -2  -4   0 2220.68  168.78
  -2  -4   0 2162.98  169.98
  -2  -4   0 2212.88  170.68
  -2  -4   0 2150.18  169.58
  -2  -4   0 2379.86  171.28
  -2  -4   0 2223.98  170.18
   2   4   0 2214.58  170.98
   2   4   0 2080.39  170.48
   2   4   0 2148.98  169.88
   2   4   0 2088.19  170.08
   2   4   0 2268.27  170.78
  -3  -4   0   58.49   10.30
  -3  -4   0   60.89    9.30
  -3  -4   0   57.79    9.70
  -3  -4   0   53.19    9.10
  -3  -4   0   52.19    8.40
  -3  -4   0   63.69    7.70
  -3  -4   0   76.09    9.30
  -3  -4   0   53.39    7.20
   3   4   0   54.19    9.20
   3   4   0   56.19    8.20
   3   4   0   68.89   10.70
   3   4   0   52.09    8.10
   3   4   0   88.59   11.10
  -4  -4   0  273.67   23.20
  -4  -4   0  255.37   25.30
  -4  -4   0  253.27   23.90
  -4  -4   0  234.98   24.00
  -4  -4   0  234.28   23.10
  -4  -4   0  274.77   25.40
   4   4   0  270.17   24.30
   4   4   0  278.07   23.70
   4   4   0  249.18   25.40
   4   4   0  290.37   24.20
   4   4   0  267.87   24.90
   4   4   0  282.47   25.60
  -5  -4   0  240.98   23.20
  -5  -4   0  240.28   25.50
  -5  -4   0  244.58   23.30
  -5  -4   0  301.37   26.10
  -5  -4   0  252.57   24.90
   5   4   0  257.07   23.90
   5   4   0  320.37   43.20
   5   4   0  261.47   25.90
  -6  -4   0   21.90    7.60
  -6  -4   0   15.30    6.60
  -6  -4   0   16.70    6.70
   6   4   0   17.30    5.60
   6   4   0   15.00    6.90
   6   4   0   23.70    7.50
   6   4   0   17.30    8.00
   7  -5   0  105.09   10.70
  -7   5   0   83.19   10.60
  -7   5   0   98.49   15.30
  -7   5   0   83.39   12.40
  -7   5   0   80.89   13.30
  -7   5   0   83.19   10.40
   6  -5   0  620.04   48.40
   6  -5   0  628.54   46.90
  -6   5   0  587.64   48.90
  -6   5   0  547.75   45.70
  -6   5   0  591.74   49.30
  -6   5   0  568.64   50.39
  -6   5   0  686.53   50.69
  -6   5   0  541.85   45.70
  -6   5   0  551.84   46.90
   5  -5   0  104.49   10.50
   5  -5   0   91.89    8.40
   5  -5   0   98.69    8.40
  -5   5   0   85.79   12.30
  -5   5   0   87.19    8.50
  -5   5   0   89.39    8.90
  -5   5   0   96.39   10.80
  -5   5   0   94.09    8.80
  -5   5   0  115.69   13.80
  -5   5   0   83.49    8.70
  -5   5   0   82.99    8.70
  -5   5   0   97.19   11.20
  -4   5   0   81.09    7.80
  -4   5   0   98.59    9.80
  -4   5   0   67.59    7.50
  -4   5   0   71.39    6.30
  -4   5   0   81.69    8.40
  -4   5   0   73.29    9.00
  -4   5   0   69.49    6.20
  -3   5   0  175.88   15.40
  -3   5   0  175.38   15.60
  -3   5   0  173.88   15.90
  -3   5   0  167.88   15.70
  -3   5   0  173.38   15.90
  -3   5   0  181.78   15.70
  -3   5   0  173.58   15.90
  -2   5   0  335.27   26.10
  -2   5   0  312.57   26.10
  -2   5   0  295.47   26.10
  -2   5   0  333.47   26.50
  -2   5   0  324.77   26.80
   1  -5   0  214.68   18.20
   1  -5   0  234.68   19.80
   1  -5   0  235.78   18.70
   1  -5   0  231.28   19.70
  -1   5   0  210.58   18.10
  -1   5   0  222.38   18.00
  -1   5   0  236.38   18.60
  -1   5   0  219.78   19.60
   0  -5   0 1709.53  144.09
   0  -5   0 1843.62  142.89
   0  -5   0 1779.52  143.49
   0  -5   0 1779.72  144.09
   0  -5   0 1796.92  143.49
   0   5   0 2180.98  144.79
   0   5   0 1813.62  143.89
   0   5   0 2095.89  144.59
   0   5   0 1777.42  142.89
   0   5   0 2027.40  143.69
   0   5   0 1667.43  143.19
   0   5   0 1842.22  142.99
  -1  -5   0 1606.04  129.79
  -1  -5   0 1659.13  129.89
  -1  -5   0 1621.54  129.79
  -1  -5   0 1708.53  129.99
  -1  -5   0 1662.53  128.79
   1   5   0 1628.34  129.89
   1   5   0 1583.74  129.49
   1   5   0 1658.83  128.79
   1   5   0 1663.73  129.89
   1   5   0 1602.04  128.79
   1   5   0 1922.81  130.29
  -2  -5   0  501.15   43.30
  -2  -5   0  506.85   43.60
  -2  -5   0  512.25   42.40
  -2  -5   0  520.25   40.90
  -2  -5   0  496.95   42.80
  -2  -5   0  555.04   43.90
  -2  -5   0  520.75   42.20
   2   5   0  510.15   42.40
   2   5   0  495.95   42.40
   2   5   0  579.94   44.10
   2   5   0  617.14   44.40
   2   5   0  479.65   43.00
   2   5   0  491.25   43.20
   2   5   0  534.15   43.20
  -3  -5   0  181.48   17.50
  -3  -5   0  174.58   15.90
  -3  -5   0  183.18   18.10
  -3  -5   0  164.68   16.80
  -3  -5   0  157.18   18.10
  -3  -5   0  175.48   18.30
  -3  -5   0  245.78   19.60
   3   5   0  168.48   17.90
   3   5   0  209.58   18.60
   3   5   0  165.58   18.30
   3   5   0  164.68   17.00
   3   5   0  189.18   17.80
   3   5   0  230.08   20.00
  -4  -5   0 1250.27  103.39
  -4  -5   0 1408.86  101.69
  -4  -5   0 1237.08  101.89
  -4  -5   0 1326.27  100.19
   4   5   0 1269.17  103.49
   4   5   0 1192.88  101.39
   4   5   0 1231.88  102.99
  -5  -5   0   89.89   14.60
  -5  -5   0   83.59   14.30
  -5  -5   0   77.69   12.70
  -5  -5   0   94.99   12.00
   5   5   0  103.19   13.40
   5   5   0   70.49   13.90
  -6  -5   0   76.99   13.90
  -6  -5   0  108.19   15.50
  -6  -5   0   98.09   17.10
   6   5   0   95.39   15.80
   6   5   0   97.59   17.40
   6   5   0  110.19   14.50
  -7   6   0   64.99    7.70
  -7   6   0   69.19   12.10
  -7   6   0   50.59   10.10
  -7   6   0   66.49    7.40
  -7   6   0   67.59   10.10
  -6   6   0  246.28   20.60
  -6   6   0  257.57   20.30
  -6   6   0  240.18   19.80
  -6   6   0  244.78   23.90
  -6   6   0  254.87   20.40
  -6   6   0  240.88   23.10
  -5   6   0  388.66   32.00
  -5   6   0  357.56   31.50
  -5   6   0  455.55   33.70
  -5   6   0  387.16   31.60
  -5   6   0  372.56   33.70
  -5   6   0  412.26   34.50
  -5   6   0  346.87   33.40
  -4   6   0  199.78   17.80
  -4   6   0  207.48   19.00
  -4   6   0  215.48   19.20
  -4   6   0  193.88   18.10
  -4   6   0  200.78   17.90
  -4   6   0  190.58   18.40
  -4   6   0  194.28   18.60
  -3   6   0  725.03   59.29
  -3   6   0  754.72   59.49
  -3   6   0  713.63   59.49
  -3   6   0  729.83   59.69
  -3   6   0  792.72   59.79
  -3   6   0  743.03   59.79
  -3   6   0  767.42   59.69
  -2   6   0    1.60    1.50
  -2   6   0    2.40    2.40
  -2   6   0   -0.40    1.20
  -2   6   0    0.80    1.50
   1  -6   0   36.10    4.30
   1  -6   0   31.70    5.80
   1  -6   0   43.40    5.30
  -1   6   0   33.90    3.50
  -1   6   0   32.60    4.20
  -1   6   0   33.80    4.20
  -1   6   0   41.70    6.50
  -1   6   0   30.50    4.00
  -1   6   0   47.50    6.80
  -1   6   0   38.90    4.40
   0  -6   0 1668.93  131.29
   0  -6   0 1679.73  132.19
   0  -6   0 1634.74  132.89
   0  -6   0 1598.54  132.09
   0   6   0 1944.51  133.39
   0   6   0 1542.55  131.69
   0   6   0 1530.15  131.39
   0   6   0 1907.51  132.39
   0   6   0 2006.60  133.69
   0   6   0 1572.04  132.49
   0   6   0 1693.03  131.39
  -1  -6   0  395.26   32.10
  -1  -6   0  375.96   33.60
  -1  -6   0  359.06   33.20
  -1  -6   0  394.16   33.60
  -1  -6   0  397.26   32.30
  -1  -6   0  381.16   33.70
   1   6   0  367.26   33.20
   1   6   0  401.66   33.90
   1   6   0  397.56   33.60
   1   6   0  384.66   32.40
   1   6   0  473.55   34.70
   1   6   0  398.46   32.40
   1   6   0  423.96   33.70
  -2  -6   0   85.29   10.90
  -2  -6   0   83.29    9.40
  -2  -6   0   89.29   11.20
  -2  -6   0   94.39    9.90
  -2  -6   0   85.39   10.50
  -2  -6   0   92.69    8.10
  -2  -6   0  100.49   11.60
   2   6   0   82.99   10.50
   2   6   0   96.29   11.10
   2   6   0   79.89    9.50
   2   6   0  100.19   11.20
   2   6   0  114.39   12.50
   2   6   0  110.39   12.00
   2   6   0   88.99   12.00
  -3  -6   0   57.79   10.50
  -3  -6   0   46.20    9.20
  -3  -6   0   54.09    6.20
  -3  -6   0   53.89    8.40
   3   6   0   49.99    9.40
   3   6   0   53.99    8.30
   3   6   0   59.69   10.40
   3   6   0   51.79    9.80
   3   6   0   44.90    8.50
  -4  -6   0  386.86   35.10
  -4  -6   0  395.46   33.50
   4   6   0  356.06   36.50
   4   6   0  368.86   34.50
   4   6   0  348.37   33.20
  -5  -6   0   21.20    5.40
  -5  -6   0   34.10    9.70
  -5  -6   0   30.00    8.00
  -5  -6   0   13.20    6.10
   5   6   0   27.30    7.70
   5   6   0   24.60    7.30
  -6  -6   0   14.40    7.40
  -6  -6   0    5.50    4.80
  -6  -6   0    5.40    5.30
   6   6   0   -7.20    4.60
   6   6   0    2.70    4.70
   6   6   0    5.10    4.80
   6   6   0   10.50    6.20
  -7   7   0    4.70    5.80
  -7   7   0    2.70    4.90
  -7   7   0    4.50    5.10
  -7   7   0    7.70    4.30
  -6   7   0   16.40    5.60
  -6   7   0   10.00    4.90
  -6   7   0   16.40    3.50
  -6   7   0   10.20    3.70
  -6   7   0   13.50    5.10
  -6   7   0   13.00    3.10
  -6   7   0   12.10    5.20
  -6   7   0   13.00    5.50
  -5   7   0   10.40    3.50
  -5   7   0   12.60    5.20
  -5   7   0    5.20    4.50
  -5   7   0   11.40    4.50
  -5   7   0   14.50    4.20
  -5   7   0   10.90    4.30
  -5   7   0   15.30    5.90
  -4   7   0   36.80    6.90
  -4   7   0   35.90    6.70
  -4   7   0   36.80    6.50
  -4   7   0   35.90    6.70
  -4   7   0   29.50    6.10
  -4   7   0   30.70    6.10
  -4   7   0   38.00    7.10
  -3   7   0  236.48   20.50
  -3   7   0  237.08   20.70
  -3   7   0  234.18   21.10
  -3   7   0  243.98   20.70
  -3   7   0  221.08   21.00
  -3   7   0  228.98   21.20
  -2   7   0  339.97   28.20
  -2   7   0  331.07   26.30
  -2   7   0  314.17   28.20
  -2   7   0  316.57   26.90
  -2   7   0  318.17   28.40
   1  -7   0   86.29    9.70
   1  -7   0   73.09    8.10
   1  -7   0   81.29    8.10
  -1   7   0   75.49    6.70
  -1   7   0   92.59    8.20
  -1   7   0   82.99    6.80
  -1   7   0   80.69    8.00
  -1   7   0  105.39   10.70
  -1   7   0   85.09    9.80
  -1   7   0   80.39    8.00
  -1   7   0   84.69    8.00
   0  -7   0  428.86   33.70
   0  -7   0  418.96   35.70
   0  -7   0  433.36   34.80
   0  -7   0  406.66   34.60
   0   7   0  414.46   33.70
   0   7   0  404.36   33.80
   0   7   0  388.06   34.20
   0   7   0  501.55   36.60
   0   7   0  381.16   35.00
  -1  -7   0 1640.64  134.89
  -1  -7   0 1745.13  135.59
  -1  -7   0 1673.23  135.39
  -1  -7   0 1733.53  133.49
  -1  -7   0 1749.92  133.39
  -1  -7   0 1827.22  135.29
   1   7   0 1944.41  135.39
   1   7   0 1664.53  133.69
   1   7   0 1748.03  133.59
   1   7   0 1657.53  135.19
   1   7   0 1542.95  134.19
   1   7   0 1721.53  135.49
  -2  -7   0  588.24   47.70
  -2  -7   0  603.54   50.29
  -2  -7   0  595.34   49.99
  -2  -7   0  639.74   47.70
  -2  -7   0  670.23   52.69
   2   7   0  605.64   52.09
   2   7   0  675.13   52.99
   2   7   0  569.64   51.29
   2   7   0  740.23   52.89
   2   7   0  619.14   50.49
   2   7   0  564.74   50.29
  -3  -7   0  192.88   21.40
  -3  -7   0  216.38   20.00
  -3  -7   0  199.08   19.50
   3   7   0  269.57   24.10
   3   7   0  195.78   21.20
   3   7   0  209.78   21.60
   3   7   0  223.68   20.30
   3   7   0  200.08   21.20
  -4  -7   0  431.16   39.50
  -4  -7   0  540.25   37.60
  -4  -7   0  404.26   41.00
   4   7   0  402.96   41.60
  -5  -7   0  188.98   21.50
  -5  -7   0  166.88   16.90
   5   7   0  158.98   21.20
   5   7   0  194.68   19.70
   5   7   0  195.88   21.30
  -6   8   0   32.70    5.70
  -6   8   0   42.40    7.50
  -6   8   0   35.50    5.90
  -6   8   0   28.80    7.50
  -6   8   0   34.10    7.20
  -6   8   0   39.70    8.00
  -6   8   0   37.50    6.20
  -6   8   0   38.40    7.60
  -5   8   0   -1.80    3.50
  -5   8   0    6.10    4.00
  -5   8   0    4.70    3.80
  -5   8   0   -2.00    2.90
  -5   8   0    0.20    2.80
  -5   8   0    1.60    3.20
  -5   8   0    2.50    3.00
  -4   8   0    2.20    2.90
  -4   8   0   -2.20    2.70
  -4   8   0    1.70    2.70
  -4   8   0   -0.40    2.70
  -4   8   0   -2.60    2.30
  -4   8   0    1.00    2.80
  -4   8   0   -2.40    2.90
  -3   8   0   59.69    9.00
  -3   8   0   49.90    6.90
  -3   8   0   44.60    7.40
  -3   8   0   58.59    9.00
  -3   8   0   43.80    8.00
  -3   8   0   62.89    8.20
  -3   8   0   46.20    7.30
  -2   8   0  177.98   17.00
  -2   8   0  170.48   15.10
  -2   8   0  174.78   15.50
  -2   8   0  170.38   13.60
  -2   8   0  159.38   17.00
  -2   8   0  176.18   17.10
  -2   8   0  169.98   13.60
  -2   8   0  170.18   14.50
   1  -8   0   59.79    6.90
   1  -8   0   61.49    6.70
   1  -8   0   48.80    8.70
  -1   8   0   50.49    9.30
  -1   8   0   57.19    6.30
  -1   8   0   57.19    9.30
  -1   8   0   67.59    9.90
  -1   8   0   54.59    6.40
  -1   8   0   58.49    6.60
  -1   8   0   50.29    8.30
  -1   8   0   55.69    6.70
   0  -8   0  110.69   12.60
   0  -8   0   95.69   11.20
   0  -8   0  105.39   11.70
   0  -8   0  110.39   10.60
   0   8   0  137.19   14.20
   0   8   0  101.99   10.90
   0   8   0  127.79   12.00
   0   8   0   98.19   12.00
   0   8   0  110.39   10.70
   0   8   0  135.99   13.50
   0   8   0   98.09   10.40
  -1  -8   0   20.90    5.80
  -1  -8   0   27.10    4.80
   1   8   0   18.90    5.90
   1   8   0   21.30    4.70
   1   8   0   24.20    7.00
   1   8   0   22.10    4.70
   1   8   0   24.60    5.90
  -2  -8   0    2.30    3.00
  -2  -8   0   10.30    3.50
  -2  -8   0   13.90    4.00
   2   8   0    8.70    3.20
   2   8   0    8.40    5.00
   2   8   0    0.60    3.50
   2   8   0    9.80    3.40
   2   8   0    5.20    3.70
  -3  -8   0  110.69   13.10
  -3  -8   0  131.79   10.50
  -3  -8   0  121.59   10.40
  -3  -8   0  109.39   16.90
  -3  -8   0  131.79   13.60
   3   8   0   88.49   16.40
   3   8   0  161.88   17.80
   3   8   0  106.89   15.70
  -4  -8   0  159.48   25.90
  -4  -8   0  209.08   15.90
   4   8   0  143.69   19.70
   4   8   0  172.78   20.60
   4   8   0  151.58   19.10
  -5  -8   0   66.99   14.50
  -6   9   0   50.49    8.60
  -6   9   0   36.70    7.80
  -6   9   0   29.00    6.60
  -6   9   0   47.30    7.10
  -6   9   0   41.80    8.90
  -6   9   0   38.90    7.90
  -6   9   0   37.30    7.90
  -5   9   0   58.19    9.60
  -5   9   0   51.19    8.50
  -5   9   0   50.59    8.60
  -5   9   0   59.79    9.00
  -5   9   0   46.90    8.20
  -5   9   0   50.09    8.20
  -5   9   0   48.20    8.60
  -4   9   0  174.48   18.00
  -4   9   0  192.98   17.50
  -4   9   0  168.48   17.60
  -4   9   0  185.28   17.70
  -4   9   0  170.08   17.30
  -4   9   0  180.98   17.20
  -4   9   0  196.78   18.30
  -3   9   0  111.69   12.40
  -3   9   0   93.69    9.70
  -3   9   0   91.79   13.10
  -3   9   0   92.39   10.50
  -3   9   0  102.49   12.30
  -3   9   0   97.09   10.50
  -3   9   0  106.39   11.30
   2  -9   0  371.46   27.30
  -2   9   0  350.86   30.90
  -2   9   0  327.97   28.80
  -2   9   0  343.27   27.70
  -2   9   0  352.66   31.20
  -2   9   0  337.07   28.90
  -2   9   0  335.87   27.50
  -2   9   0  352.86   31.60
  -2   9   0  360.26   27.40
  -2   9   0  337.47   27.30
   1  -9   0   22.00    3.70
   1  -9   0   18.30    8.20
   1  -9   0   13.70    3.50
  -1   9   0   20.00    3.90
  -1   9   0   12.80    3.40
  -1   9   0   15.50    6.00
  -1   9   0   13.00    3.90
  -1   9   0   14.90    3.90
  -1   9   0   19.80    6.10
  -1   9   0   16.20    6.30
   0  -9   0    0.70    2.60
   0  -9   0   -0.40    2.20
   0   9   0   -0.70    3.50
   0   9   0    1.50    4.40
   0   9   0    1.10    3.00
   0   9   0    2.40    2.30
   0   9   0    1.20    2.40
   0   9   0   -6.60    2.00
  -1  -9   0   12.70    3.50
  -1  -9   0    4.40    4.30
   1   9   0    5.00    5.50
   1   9   0    4.50    3.80
   1   9   0    9.50    3.80
   1   9   0   13.60    5.70
   1   9   0    8.50    3.50
   1   9   0   10.60    5.10
  -2  -9   0   -4.00    2.20
  -2  -9   0    4.70    5.10
   2   9   0   -1.50    3.10
   2   9   0   -0.90    2.80
   2   9   0    0.00    3.90
   2   9   0    2.70    4.80
   2   9   0   -1.10    4.10
  -3  -9   0   12.70    4.50
  -3  -9   0   12.80    6.20
   3   9   0   12.00    5.40
   3   9   0   13.20    5.50
   3   9   0   14.30    7.50
  -4  -9   0    5.80    4.30
  -4  -9   0   -1.10    1.80
  -4  -9   0    1.60    5.80
   4   9   0   -0.20    5.30
   4   9   0    8.20    6.10
   4   9   0    1.80    5.50
  -5  10   0   -1.00    3.70
  -5  10   0    0.20    3.20
  -5  10   0    3.00    3.80
  -5  10   0   -1.90    3.40
  -5  10   0    1.70    3.90
  -5  10   0    2.20    3.30
  -5  10   0    1.50    3.00
  -4  10   0   58.59    9.90
  -4  10   0   54.29    8.60
  -4  10   0   72.49    9.20
  -4  10   0   64.89    9.90
  -4  10   0   56.79    9.10
  -4  10   0   65.29   10.30
  -4  10   0   61.79    9.90
  -3  10   0   13.20    4.30
  -3  10   0   19.80    4.60
  -3  10   0   16.50    5.50
  -3  10   0   18.80    4.40
  -3  10   0   20.30    6.20
  -3  10   0    7.60    4.90
  -3  10   0   20.90    6.00
  -3  10   0   15.90    3.60
   2 -10   0  630.64   48.10
  -2  10   0  634.24   48.20
  -2  10   0  607.44   48.10
  -2  10   0  598.64   49.70
  -2  10   0  628.54   49.99
  -2  10   0  588.94   49.80
  -2  10   0  645.64   52.49
  -1  10   0   24.50    4.50
  -1  10   0   12.00    3.90
  -1  10   0   25.00    6.50
  -1  10   0   16.80    4.50
  -1  10   0   17.10    4.40
  -1  10   0   15.10    7.00
  -1  10   0   22.40    6.80
   0 -10   0   71.99   10.30
   0 -10   0   63.99    8.00
   0  10   0   56.39    9.30
   0  10   0   60.49    8.90
   0  10   0   83.59   12.90
   0  10   0   65.09    8.00
   0  10   0   78.99   12.60
   0  10   0   68.39   11.90
  -1 -10   0   95.79   10.60
  -1 -10   0  144.09   13.50
   1  10   0   86.39   10.60
   1  10   0  105.59   15.30
   1  10   0   85.99   10.50
   1  10   0   92.99   13.30
   1  10   0   96.49   14.70
   1  10   0   85.89   11.10
  -2 -10   0  349.47   28.00
  -2 -10   0  403.16   31.90
   2  10   0  271.17   30.40
   2  10   0  345.77   32.20
   2  10   0  285.97   29.50
   2  10   0  272.17   30.50
  -3 -10   0   17.20    7.80
  -3 -10   0   16.20    5.20
   3  10   0   17.20    6.90
   3  10   0   18.90    8.10
   3  10   0   14.20    6.00
   3  10   0   24.20    8.30
  -4  11   0    5.10    3.40
  -4  11   0  -12.80    3.50
  -4  11   0   -1.30    2.50
  -4  11   0   -2.10    4.20
  -4  11   0   10.40    3.80
  -4  11   0   -4.60    4.00
  -4  11   0    1.90    5.00
  -4  11   0    1.70    3.60
  -3  11   0   10.30    5.70
  -3  11   0    6.10    2.30
  -3  11   0    2.70    3.30
  -3  11   0    3.20    2.10
  -3  11   0    5.30    3.60
  -3  11   0    7.80    4.40
  -3  11   0    6.00    4.50
  -3  11   0   10.00    4.00
  -3  11   0    3.10    3.10
  -2  11   0   11.50    3.40
  -2  11   0    8.40    1.90
  -2  11   0   12.70    2.30
  -2  11   0    7.10    5.90
  -2  11   0    9.60    3.30
  -2  11   0    9.20    3.60
  -2  11   0   12.10    6.40
  -2  11   0   15.70    8.50
  -1  11   0    1.90    2.70
  -1  11   0    5.40    4.70
  -1  11   0    1.70    2.90
  -1  11   0   -2.40    2.60
  -1  11   0    1.10    3.10
  -1  11   0   -6.00    3.30
  -1  11   0    2.30    5.20
   0 -11   0    6.00    4.50
   0 -11   0   -6.60    3.20
   0  11   0    5.60    5.30
   0  11   0    8.10    5.10
   0  11   0    2.60    2.80
   0  11   0    8.00    4.00
   0  11   0   -1.00    4.60
   0  11   0    2.40    3.50
   0  11   0    3.50    3.40
  -1 -11   0   83.89   10.10
  -1 -11   0   93.69   12.60
   1  11   0   71.19   13.50
   1  11   0   58.09   12.60
   1  11   0   62.39    9.30
   1  11   0   61.89    8.80
   1  11   0   46.50   10.70
   1  11   0   67.49   10.80
   1  11   0   54.39    9.50
  -2 -11   0   86.69   13.80
  -2 -11   0   77.19   13.00
   2  11   0   56.49   11.60
   2  11   0   56.79   12.10
   2  11   0   83.99   14.80
   2  11   0   56.29   10.90
  -2  12   0   -2.50    3.90
  -2  12   0   13.60    7.00
  -2  12   0   -3.40    2.90
  -2  12   0   -0.20    4.70
  -2  12   0    2.00    3.30
   1 -12   0   48.00    7.00
  -1  12   0   24.10    8.80
  -1  12   0   27.30    5.60
  -1  12   0   34.20    8.30
  -1  12   0   24.60    5.10
  -1  12   0   16.20    6.90
   0 -12   0  -11.00    5.60
   0  12   0    1.20    2.80
   0  12   0    4.20    4.60
   0  12   0    2.30    4.70
   0  12   0    0.00    3.70
   0  12   0    4.30    5.10
   0  12  -1   21.50    6.80
   0  12  -1   18.00    5.70
   0  12  -1    5.50    6.60
   0  12  -1   17.50    6.30
   0 -12   1   19.30    7.00
  -1  12  -1    7.70    6.20
  -1  12  -1   -1.60    4.80
  -1  12  -1    0.40    2.20
  -1  12  -1    6.00    5.10
  -1  12  -1    3.20    5.00
  -1  12  -1    1.00    2.80
  -1  12  -1   -1.70    4.10
   1 -12   1    3.70    4.40
  -2  12  -1    5.50    5.70
  -2  12  -1   11.80    5.00
  -2  12  -1    8.50    5.00
  -2  12  -1    4.20    2.40
  -2  12  -1    3.50    2.90
   2  11  -1    1.40    4.20
   2  11  -1    1.90    5.60
   2  11  -1    1.50    6.20
   2  11  -1    8.60    5.70
  -2 -11   1   -7.00    5.10
   1  11  -1   19.70    7.50
   1  11  -1   14.70    5.70
   1  11  -1   16.90    6.50
   1  11  -1   16.30    5.90
   1  11  -1   20.90    7.70
  -1 -11   1   32.80    5.90
  -1 -11   1   24.70    6.90
   0  11  -1   -4.70    4.30
   0  11  -1   -1.10    3.50
   0  11  -1   -1.60    2.10
   0  11  -1    1.10    3.80
   0  11  -1    1.30    2.70
   0  11  -1   -1.10    3.00
   0  11  -1    5.90    5.10
   0 -11   1   -0.70    4.00
   0 -11   1   -0.10    2.60
  -1  11  -1    3.10    3.00
  -1  11  -1   -6.60    2.00
  -1  11  -1   -0.80    4.30
  -1  11  -1   -0.50    5.10
  -1  11  -1   -0.90    1.90
   1 -11   1   -4.90    3.10
  -2  11  -1    5.70    2.80
  -2  11  -1    5.40    3.90
  -2  11  -1    8.00    5.10
  -2  11  -1    9.60    6.40
  -2  11  -1    1.60    4.10
  -3  11  -1   -1.40    2.50
  -3  11  -1    0.80    4.50
  -3  11  -1    8.00    4.80
  -3  11  -1    6.00    5.70
  -3  11  -1    2.70    3.40
  -3  11  -1   -1.20    2.00
  -3  11  -1    0.20    3.80
  -3  11  -1   -3.70    1.80
  -3  11  -1    3.90    3.70
  -4  11  -1   -4.30    3.10
  -4  11  -1   -4.80    3.10
  -4  11  -1   -2.80    2.50
  -4  11  -1    5.30    4.70
  -4  11  -1    3.50    3.00
  -4  11  -1    4.40    4.30
  -4  11  -1    4.90    4.00
   3  10  -1  154.08   19.80
   3  10  -1  141.59   18.20
   3  10  -1  176.18   20.50
   3  10  -1  170.98   20.00
  -3 -10   1  220.48   21.50
   2  10  -1  159.58   18.80
   2  10  -1  207.78   21.10
   2  10  -1  146.19   18.60
   2  10  -1  176.18   18.20
  -2 -10   1  143.79   15.10
   1  10  -1    2.80    3.90
   1  10  -1    2.30    4.80
   1  10  -1    3.50    4.30
   1  10  -1   -3.00    2.90
   1  10  -1    0.40    3.90
   1  10  -1    5.20    3.20
  -1 -10   1    0.20    2.50
  -1 -10   1    6.60    4.60
   0  10  -1  226.48   22.10
   0  10  -1  190.08   17.20
   0  10  -1  186.88   18.40
   0  10  -1  186.98   20.40
   0  10  -1  179.88   18.10
   0  10  -1  214.18   21.40
   0  10  -1  178.48   18.70
   0 -10   1  216.18   17.40
   0 -10   1  225.68   19.90
  -1  10  -1  109.79   12.00
  -1  10  -1  122.09   14.40
  -1  10  -1  107.49   11.00
  -1  10  -1  115.79   11.80
  -1  10  -1  124.89   11.70
  -1  10  -1  121.49   14.90
  -1  10  -1  155.58   15.60
  -2  10  -1   96.49   10.40
  -2  10  -1   97.29    8.30
  -2  10  -1  122.29   12.70
  -2  10  -1   95.79    8.30
  -2  10  -1  105.49    8.40
  -2  10  -1   93.89    9.80
  -2  10  -1   93.29   13.80
  -2  10  -1   89.59    8.10
  -3  10  -1    8.80    4.30
  -3  10  -1   10.90    3.20
  -3  10  -1    5.70    3.20
  -3  10  -1    1.30    3.30
  -3  10  -1   12.00    4.40
  -3  10  -1   11.80    4.80
  -3  10  -1   18.80    5.70
  -3  10  -1   10.60    3.90
  -4  10  -1    3.70    3.40
  -4  10  -1    3.60    3.80
  -4  10  -1    5.50    3.70
  -4  10  -1    4.00    3.30
  -4  10  -1    1.90    4.10
  -4  10  -1    7.80    4.00
  -4  10  -1   12.90    4.10
  -5  10  -1   -2.30    3.50
  -5  10  -1   -8.20    3.40
  -5  10  -1    2.60    3.80
  -5  10  -1   -0.40    3.20
  -5  10  -1    2.40    3.60
  -5  10  -1    1.80    3.70
  -5  10  -1    0.40    2.90
   4   9  -1    7.90    4.80
   4   9  -1    5.30    5.00
   4   9  -1   -1.50    5.10
   4   9  -1   -1.80    3.70
  -4  -9   1    3.30    1.90
  -4  -9   1    6.50    6.00
  -4  -9   1   -0.60    4.00
   3   9  -1  102.09   15.90
   3   9  -1   83.19   14.90
   3   9  -1  144.19   19.40
   3   9  -1   99.79   15.70
  -3  -9   1  132.59   13.10
  -3  -9   1  131.49   15.90
  -3  -9   1  107.59   12.80
   2   9  -1    0.60    4.80
   2   9  -1   17.50    6.60
   2   9  -1   11.50    4.50
   2   9  -1    5.80    4.90
   2   9  -1   12.00    5.70
   2   9  -1   15.30    5.40
  -2  -9   1    4.70    3.50
  -2  -9   1    7.40    3.60
  -2  -9   1   10.30    5.00
   1   9  -1   18.10    8.10
   1   9  -1   23.40    4.80
   1   9  -1   21.90    8.10
   1   9  -1   23.20    6.80
   1   9  -1   22.00    5.60
   1   9  -1   23.90    6.40
   1   9  -1   21.90    4.40
  -1  -9   1   25.70    6.50
  -1  -9   1   21.20    4.10
   0   9  -1  279.07   25.30
   0   9  -1  246.78   24.00
   0   9  -1  223.38   22.30
   0   9  -1  251.67   21.10
   0   9  -1  233.98   22.20
   0   9  -1  287.47   25.00
   0   9  -1  250.47   22.30
   0  -9   1  266.97   22.90
   0  -9   1  243.38   21.00
  -1   9  -1  434.36   34.40
  -1   9  -1  366.96   31.40
  -1   9  -1  406.46   33.30
  -1   9  -1  349.27   30.80
  -1   9  -1  351.56   30.40
  -1   9  -1  438.46   34.80
  -1   9  -1  386.76   31.10
   1  -9   1  343.07   32.90
   1  -9   1  364.36   31.20
  -2   9  -1   93.79    8.40
  -2   9  -1   86.39    9.80
  -2   9  -1   94.79    8.60
  -2   9  -1   99.69   12.00
  -2   9  -1   90.29    7.90
  -2   9  -1  116.69   11.80
  -2   9  -1   94.09   13.30
  -2   9  -1   89.29    9.40
  -3   9  -1  131.39   15.00
  -3   9  -1  147.59   14.00
  -3   9  -1  145.19   15.10
  -3   9  -1  144.29   14.60
  -3   9  -1  177.28   16.90
  -3   9  -1  152.38   15.60
  -4   9  -1   73.69   10.90
  -4   9  -1   99.89   10.90
  -4   9  -1   90.39   10.40
  -4   9  -1   67.29   10.00
  -4   9  -1   92.59   10.40
  -4   9  -1   94.79   11.00
  -4   9  -1   70.79   10.10
  -5   9  -1  191.08   18.60
  -5   9  -1  194.88   19.20
  -5   9  -1  212.28   19.50
  -5   9  -1  191.68   19.70
  -5   9  -1  209.98   19.50
  -5   9  -1  180.98   19.30
  -5   9  -1  204.48   19.60
  -6   9  -1    1.10    3.70
  -6   9  -1    7.50    4.90
  -6   9  -1   -0.40    3.80
  -6   9  -1   -2.50    3.20
  -6   9  -1    3.80    3.50
  -6   9  -1    7.00    4.30
  -6   9  -1    4.50    4.70
   5   8  -1    0.20    4.20
   5   8  -1    0.80    6.40
   5   8  -1   -0.70    4.20
  -5  -8   1   -1.10    3.30
  -5  -8   1    0.80    5.00
  -5  -8   1    5.90    5.80
   4   8  -1   48.30   10.50
   4   8  -1   46.00    9.80
   4   8  -1   24.40    8.30
   4   8  -1   40.70    9.60
  -4  -8   1   50.59    8.80
  -4  -8   1   49.99    6.30
  -4  -8   1   63.49   12.40
   3   8  -1   62.29   11.00
   3   8  -1   48.80   10.40
   3   8  -1   79.29   13.40
   3   8  -1   46.70    9.90
  -3  -8   1   53.69    5.50
  -3  -8   1   63.39    9.80
  -3  -8   1   75.19   12.60
  -3  -8   1   56.49    8.30
   2   8  -1   59.09    9.40
   2   8  -1   45.80    9.20
   2   8  -1   51.59    9.40
   2   8  -1   38.00    7.20
   2   8  -1   57.99   10.40
  -2  -8   1   36.60    6.10
  -2  -8   1   39.80    7.10
  -2  -8   1   37.80    8.30
   1   8  -1   23.10    5.40
   1   8  -1   30.60    6.40
   1   8  -1   32.40    5.30
   1   8  -1   36.80    7.90
   1   8  -1   28.60    6.30
   1   8  -1   62.29    9.70
  -1  -8   1   30.20    4.90
  -1  -8   1   43.40    7.40
   0   8  -1  116.49   12.90
   0   8  -1   91.09    9.80
   0   8  -1  102.99   10.40
   0   8  -1   92.69    9.00
   0   8  -1   76.99    9.30
   0   8  -1   86.79   10.90
   0   8  -1   92.89   10.50
   0   8  -1  107.99   12.40
   0  -8   1   86.59   11.10
   0  -8   1   96.19   10.40
   0  -8   1   97.09   11.10
   0  -8   1   85.49   10.00
  -1   8  -1   21.90    4.20
  -1   8  -1   24.30    4.20
  -1   8  -1   20.70    3.80
  -1   8  -1   19.00    5.40
  -1   8  -1   19.60    6.00
  -1   8  -1   31.00    5.10
  -1   8  -1   19.40    6.50
   1  -8   1   29.10    6.20
   1  -8   1   30.70    4.80
  -2   8  -1    3.80    1.00
  -2   8  -1    4.60    3.30
  -2   8  -1    1.40    1.90
  -2   8  -1    0.70    2.00
  -2   8  -1    3.10    2.90
  -2   8  -1    3.10    1.00
  -2   8  -1   -0.90    2.90
  -2   8  -1    4.40    1.90
  -3   8  -1   12.70    4.20
  -3   8  -1    7.20    3.70
  -3   8  -1   13.90    4.10
  -3   8  -1   14.50    4.40
  -3   8  -1   10.10    4.00
  -3   8  -1   12.90    3.60
  -4   8  -1  219.58   19.90
  -4   8  -1  213.38   19.90
  -4   8  -1  216.78   19.80
  -4   8  -1  213.58   19.90
  -4   8  -1  218.48   20.50
  -4   8  -1  204.88   20.20
  -4   8  -1  214.18   20.10
  -5   8  -1  252.97   24.10
  -5   8  -1  286.97   25.30
  -5   8  -1  254.87   23.30
  -5   8  -1  262.87   23.90
  -5   8  -1  239.88   22.60
  -5   8  -1  268.17   24.20
  -5   8  -1  259.07   23.70
  -6   8  -1   41.90    8.30
  -6   8  -1   38.00    7.60
  -6   8  -1   33.30    8.30
  -6   8  -1   44.30    8.40
  -6   8  -1   35.40    5.70
  -6   8  -1   40.90    8.20
  -6   8  -1   47.40    6.90
  -6   8  -1   34.90    5.80
   5   7  -1  161.88   18.60
   5   7  -1  121.39   17.80
   5   7  -1  121.39   19.60
   5   7  -1  149.39   16.80
  -5  -7   1  144.69   17.00
  -5  -7   1  147.79   21.40
  -5  -7   1  146.09   14.40
   4   7  -1  199.88   22.80
   4   7  -1  224.38   24.10
  -4  -7   1  205.08   21.50
  -4  -7   1  189.58   22.40
  -4  -7   1  259.07   19.70
   3   7  -1 1236.98  100.89
   3   7  -1 1218.38  100.79
   3   7  -1 1433.46  102.89
   3   7  -1 1155.88  100.89
   3   7  -1 1269.57  100.19
  -3  -7   1 1251.57  101.59
  -3  -7   1 1230.08   99.59
   2   7  -1 2668.33  186.28
   2   7  -1 2266.37  185.18
   2   7  -1 2210.68  184.58
   2   7  -1 2185.38  183.78
   2   7  -1 2738.03  185.78
  -2  -7   1 2306.17  183.58
  -2  -7   1 2242.58  180.88
  -2  -7   1 2568.74  187.68
  -2  -7   1 2227.48  182.68
   1   7  -1  428.96   39.20
   1   7  -1  409.16   38.60
   1   7  -1  480.35   37.60
   1   7  -1  436.66   38.20
   1   7  -1  517.25   39.50
   1   7  -1  570.04   40.80
  -1  -7   1  454.25   39.60
  -1  -7   1  483.55   39.40
  -1  -7   1  472.35   39.60
  -1  -7   1  458.65   37.30
  -1  -7   1  424.76   38.90
   0   7  -1    2.40    2.30
   0   7  -1    3.50    2.00
   0   7  -1    1.80    1.90
   0   7  -1    4.20    3.10
   0   7  -1    4.90    4.00
   0   7  -1   -1.20    3.60
   0   7  -1    4.20    1.90
   0   7  -1    2.70    3.80
   0  -7   1    2.70    2.20
   0  -7   1    5.70    3.10
   0  -7   1    4.80    2.60
   0  -7   1    3.80    1.60
   0  -7   1    5.30    2.80
  -1   7  -1  154.78   12.90
  -1   7  -1  156.78   13.00
  -1   7  -1  166.28   13.80
  -1   7  -1  154.28   14.30
  -1   7  -1  186.18   16.40
  -1   7  -1  185.48   16.80
  -1   7  -1  159.48   14.00
  -1   7  -1  164.68   14.00
  -1   7  -1  156.28   15.40
   1  -7   1  166.58   15.70
   1  -7   1  147.99   14.00
  -2   7  -1    3.50    2.50
  -2   7  -1    4.30    2.00
  -2   7  -1    4.30    3.20
  -2   7  -1    5.70    2.80
  -2   7  -1    8.70    2.10
  -3   7  -1   14.50    3.70
  -3   7  -1    9.20    3.40
  -3   7  -1   10.80    3.50
  -3   7  -1   14.30    3.80
  -3   7  -1    6.90    3.60
  -3   7  -1   12.90    4.10
  -4   7  -1  153.18   16.00
  -4   7  -1  167.28   16.10
  -4   7  -1  180.88   16.20
  -4   7  -1  158.18   15.80
  -4   7  -1  156.38   16.00
  -4   7  -1  173.28   15.80
  -4   7  -1  150.48   15.50
  -5   7  -1   18.20    5.10
  -5   7  -1   19.70    4.20
  -5   7  -1   26.80    6.30
  -5   7  -1   27.10    5.90
  -5   7  -1   19.40    5.10
  -5   7  -1   29.80    7.20
  -6   7  -1   -0.40    2.00
  -6   7  -1   -0.80    2.20
  -6   7  -1   -1.70    4.10
  -6   7  -1    1.50    4.10
  -6   7  -1    2.10    4.30
  -6   7  -1   -1.40    4.10
  -6   7  -1   -2.70    2.90
  -6   7  -1   -5.10    3.20
   6   6  -1    2.40    4.80
   6   6  -1    1.30    6.40
   6   6  -1   -5.10    4.50
   6   6  -1   -2.80    5.30
  -6  -6   1    7.40    6.20
  -6  -6   1   -1.60    3.70
  -6  -6   1    2.80    5.50
   5   6  -1    0.20    4.60
   5   6  -1    1.60    4.00
   5   6  -1    1.10    4.00
   5   6  -1   10.60    6.00
  -5  -6   1   -1.70    2.60
  -5  -6   1   -2.40    4.30
  -5  -6   1    2.40    3.30
   4   6  -1   31.60    8.50
   4   6  -1   42.60    8.10
  -4  -6   1   26.90    8.00
  -4  -6   1   47.80    8.20
  -4  -6   1   48.50    6.80
   3   6  -1  349.37   32.90
   3   6  -1  385.86   33.80
   3   6  -1  446.86   35.90
  -3  -6   1  382.06   31.20
  -3  -6   1  398.46   34.70
  -3  -6   1  369.26   33.00
  -3  -6   1  376.86   32.40
   2   6  -1 2428.86  170.88
   2   6  -1 2021.50  168.78
   2   6  -1 2098.69  169.78
   2   6  -1 1997.20  169.38
   2   6  -1 2288.17  170.28
  -2  -6   1 2105.79  167.98
  -2  -6   1 2144.29  168.68
  -2  -6   1 2065.19  169.78
  -2  -6   1 2330.57  170.48
  -2  -6   1 2136.69  169.98
  -2  -6   1 2140.19  169.68
  -2  -6   1 2337.57  166.68
   1   6  -1 1403.16  117.09
   1   6  -1 1477.65  118.19
   1   6  -1 1431.96  117.59
   1   6  -1 1713.83  118.89
   1   6  -1 1495.65  116.49
   1   6  -1 1684.23  118.29
  -1  -6   1 1551.84  118.09
  -1  -6   1 1492.75  118.09
  -1  -6   1 1458.95  118.19
  -1  -6   1 1491.55  116.99
  -1  -6   1 1400.86  117.89
  -1  -6   1 1469.15  116.29
   0   6  -1  849.72   61.89
   0   6  -1  721.03   60.59
   0   6  -1  723.83   60.39
   0   6  -1  768.52   59.79
   0   6  -1  860.21   61.09
   0   6  -1  844.22   62.19
   0  -6   1  764.12   59.69
   0  -6   1  726.13   61.39
   0  -6   1  705.53   60.79
   0  -6   1  744.73   61.79
   0  -6   1  749.23   60.89
  -1   6  -1  418.06   34.20
  -1   6  -1  433.26   34.20
  -1   6  -1  471.45   36.50
  -1   6  -1  409.46   34.60
  -1   6  -1  432.76   33.70
  -1   6  -1  520.25   36.50
  -1   6  -1  403.26   34.10
  -1   6  -1  416.56   33.60
  -1   6  -1  429.16   35.50
   1  -6   1  422.96   35.60
   1  -6   1  427.06   34.30
  -2   6  -1  276.97   22.70
  -2   6  -1  279.67   22.00
  -2   6  -1  243.48   23.40
  -2   6  -1  264.27   22.80
  -2   6  -1  249.68   21.80
  -3   6  -1  219.28   20.30
  -3   6  -1  232.38   20.00
  -3   6  -1  236.48   20.40
  -3   6  -1  250.47   20.20
  -3   6  -1  217.38   19.90
  -3   6  -1  216.68   20.10
  -4   6  -1  420.36   34.90
  -4   6  -1  406.76   35.90
  -4   6  -1  411.86   35.50
  -4   6  -1  420.26   34.30
  -4   6  -1  425.96   35.40
  -4   6  -1  438.56   35.70
  -5   6  -1  137.59   13.90
  -5   6  -1  120.49   14.10
  -5   6  -1  127.59   11.80
  -5   6  -1  143.09   14.30
  -5   6  -1  122.89   12.30
  -5   6  -1  140.59   14.70
  -6   6  -1   12.90    3.00
  -6   6  -1   17.50    6.90
  -6   6  -1   21.90    6.10
  -6   6  -1   12.90    2.80
  -6   6  -1   18.20    5.90
  -6   6  -1   14.10    2.30
  -6   6  -1   12.50    5.00
  -6   6  -1   17.70    2.50
  -6   6  -1   15.80    3.00
  -7   6  -1    8.70    5.30
  -7   6  -1   10.30    3.40
  -7   6  -1   10.00    3.70
  -7   6  -1   14.60    5.30
  -7   6  -1   17.70    7.10
   6   5  -1   50.79    9.90
   6   5  -1   52.19    9.70
   6   5  -1   44.60   11.10
   6   5  -1   67.49   13.00
  -6  -5   1   56.09   12.00
  -6  -5   1   43.50    9.80
  -6  -5   1   43.00    9.70
   5   5  -1   86.19   13.00
   5   5  -1  106.99   16.30
   5   5  -1  100.09   11.90
  -5  -5   1   89.69   13.50
  -5  -5   1   84.49   13.30
  -5  -5   1   77.69   11.00
  -5  -5   1   87.39   16.50
   4   5  -1  102.69   12.90
   4   5  -1  104.59   15.80
  -4  -5   1  112.69   15.90
  -4  -5   1  127.09   12.80
  -4  -5   1  112.49   12.60
  -4  -5   1  108.39   11.30
  -4  -5   1   95.19   12.50
  -4  -5   1  136.49   14.30
   3   5  -1   12.10    5.00
   3   5  -1   14.10    4.50
   3   5  -1    0.40    3.30
   3   5  -1   14.10    4.30
   3   5  -1    9.40    4.10
  -3  -5   1    6.40    3.30
  -3  -5   1   14.30    4.20
  -3  -5   1    9.70    2.90
  -3  -5   1   13.40    4.40
  -3  -5   1   11.30    4.70
  -3  -5   1   13.70    3.60
  -3  -5   1   10.20    4.30
   2   5  -1   41.50    6.50
   2   5  -1   39.90    6.90
   2   5  -1   44.50    7.80
   2   5  -1   39.10    7.30
   2   5  -1   28.90    6.30
   2   5  -1   48.90    7.90
  -2  -5   1   47.20    7.40
  -2  -5   1   42.80    7.80
  -2  -5   1   47.50    7.10
  -2  -5   1   41.60    5.80
  -2  -5   1   50.69    7.90
  -2  -5   1   42.80    4.60
   1   5  -1  167.68   16.60
   1   5  -1  216.88   17.70
   1   5  -1  170.48   16.40
   1   5  -1  174.98   15.50
   1   5  -1  193.08   16.30
  -1  -5   1  186.88   16.90
  -1  -5   1  186.08   16.90
  -1  -5   1  175.78   14.20
  -1  -5   1  169.08   16.70
  -1  -5   1  182.08   16.90
  -1  -5   1  201.88   16.20
  -1  -5   1  175.48   15.30
   0   5  -1  111.09   10.90
   0   5  -1  101.79    8.90
   0   5  -1  115.79   10.10
   0   5  -1   88.19    9.50
   0   5  -1  103.49    9.60
   0   5  -1  117.59   10.70
   0  -5   1  103.39   10.20
   0  -5   1   96.39   10.30
   0  -5   1  101.59    9.80
   0  -5   1   92.49    9.80
   0  -5   1   98.29    8.80
  -1   5  -1 2145.49  161.38
  -1   5  -1 2046.10  159.58
  -1   5  -1 2384.36  161.38
  -1   5  -1 1885.01  159.48
   1  -5   1 2180.38  160.08
   1  -5   1 2029.60  159.58
   1  -5   1 1973.40  160.88
   1  -5   1 2023.00  160.78
  -2   5  -1 1398.36  107.09
  -2   5  -1 1369.76  106.59
  -2   5  -1 1346.77  106.89
  -2   5  -1 1387.06  106.59
  -3   5  -1   38.80    6.30
  -3   5  -1   47.20    6.50
  -3   5  -1   51.49    7.70
  -3   5  -1   46.40    5.90
  -3   5  -1   44.30    5.30
  -4   5  -1  527.45   42.10
  -4   5  -1  488.05   42.50
  -4   5  -1  514.35   41.00
  -4   5  -1  479.75   39.50
  -4   5  -1  493.75   39.50
  -4   5  -1  508.95   40.50
   4  -5   1  545.25   39.40
   4  -5   1  508.25   39.30
  -5   5  -1  521.15   40.60
  -5   5  -1  473.85   40.10
  -5   5  -1  505.55   40.60
  -5   5  -1  480.75   39.90
  -5   5  -1  497.35   40.60
  -5   5  -1  538.35   43.10
  -5   5  -1  511.95   42.70
  -5   5  -1  491.25   43.60
   5  -5   1  567.94   40.60
   5  -5   1  509.15   40.10
  -6   5  -1  385.26   31.00
  -6   5  -1  322.67   29.10
  -6   5  -1  298.67   27.10
  -6   5  -1  311.57   29.10
  -6   5  -1  301.27   30.10
   6  -5   1  336.87   27.10
  -7   5  -1   95.79   14.80
  -7   5  -1   72.29   12.70
  -7   5  -1   80.39   10.40
  -7   5  -1   73.39   12.60
  -7   5  -1   82.99   10.00
   7  -5   1  144.19   15.10
   6   4  -1  470.85   38.30
   6   4  -1  510.35   37.40
   6   4  -1  387.16   39.40
   6   4  -1  444.06   37.20
   6   4  -1  428.76   40.80
  -6  -4   1  367.26   38.40
  -6  -4   1  391.86   38.40
  -6  -4   1  424.76   40.20
   5   4  -1 1048.60   91.69
   5   4  -1 1107.19   90.19
   5   4  -1 1146.69   89.69
  -5  -4   1 1081.39   91.19
  -5  -4   1 1180.58   89.89
  -5  -4   1 1004.30   91.69
  -5  -4   1 1157.48   89.99
  -5  -4   1 1275.47   91.89
   4   4  -1  404.66   33.70
   4   4  -1  360.06   33.60
   4   4  -1  372.86   34.20
   4   4  -1  404.66   35.30
  -4  -4   1  387.16   34.00
  -4  -4   1  390.36   33.50
  -4  -4   1  390.06   32.60
  -4  -4   1  351.46   33.90
  -4  -4   1  373.06   34.60
  -4  -4   1  436.36   34.70
  -4  -4   1  406.16   35.20
   3   4  -1  657.53   55.29
   3   4  -1  802.12   56.09
   3   4  -1  656.53   54.49
   3   4  -1  631.24   54.59
   3   4  -1  626.34   53.79
   3   4  -1  617.44   53.69
  -3  -4   1  634.74   53.39
  -3  -4   1  646.34   53.99
  -3  -4   1  633.64   54.69
  -3  -4   1  664.33   54.99
  -3  -4   1  641.64   52.59
  -3  -4   1  803.62   55.09
  -3  -4   1  650.33   53.69
   2   4  -1   44.70    6.60
   2   4  -1   42.00    7.40
   2   4  -1   50.59    7.50
   2   4  -1   59.49    6.70
   2   4  -1   47.40    7.20
   2   4  -1   38.50    7.00
  -2  -4   1   47.60    6.40
  -2  -4   1   44.50    7.40
  -2  -4   1   41.70    6.70
  -2  -4   1   44.00    4.90
  -2  -4   1   48.10    6.70
  -2  -4   1   56.09    7.90
  -2  -4   1   38.80    7.00
   1   4  -1  339.17   28.60
   1   4  -1  357.46   28.90
   1   4  -1  375.76   27.70
   1   4  -1  336.97   28.50
   1   4  -1  366.46   28.90
   1   4  -1  383.36   28.90
  -1  -4   1  344.77   28.60
  -1  -4   1  333.77   27.90
  -1  -4   1  325.27   28.50
  -1  -4   1  300.27   28.30
  -1  -4   1  335.97   27.40
  -1  -4   1  319.27   26.60
  -1  -4   1  354.66   28.70
   0   4  -1  765.02   63.39
   0   4  -1  913.11   64.19
   0   4  -1  910.41   63.79
   0   4  -1  784.02   62.29
   0   4  -1  795.62   63.59
   0  -4   1  830.12   63.99
   0  -4   1  806.92   63.69
   0  -4   1  781.72   62.79
   0  -4   1  823.72   63.69
   0  -4   1  739.63   63.89
  -1   4  -1 1702.93  140.29
  -1   4  -1 2013.70  140.19
  -1   4  -1 1898.61  141.79
  -1   4  -1 1885.01  141.49
  -1   4  -1 2118.49  141.39
   1  -4   1 1666.73  141.99
   1  -4   1 1729.53  140.19
   1  -4   1 1715.63  140.19
   1  -4   1 1748.13  141.09
  -2   4  -1 1051.89   78.59
  -2   4  -1 1040.20   78.59
  -2   4  -1  973.70   78.39
  -2   4  -1  849.12   77.89
  -2   4  -1 1115.99   78.39
  -3   4  -1  186.28   15.50
  -3   4  -1  223.88   17.80
  -3   4  -1  200.98   16.70
  -3   4  -1  183.38   16.10
  -3   4  -1  175.48   15.40
  -3   4  -1  189.48   17.10
  -3   4  -1  244.08   18.30
   3  -4   1  192.58   15.50
  -4   4  -1  207.98   17.30
  -4   4  -1  241.18   19.80
  -4   4  -1  213.28   17.80
  -4   4  -1  221.58   19.40
  -4   4  -1  242.98   20.40
  -4   4  -1  209.68   17.30
  -4   4  -1  185.28   18.60
  -4   4  -1  207.78   18.30
  -4   4  -1  190.68   17.90
   4  -4   1  227.08   17.70
   4  -4   1  221.48   18.90
   4  -4   1  195.08   17.30
  -5   4  -1    3.40    1.80
  -5   4  -1    3.10    3.90
  -5   4  -1    9.20    3.80
  -5   4  -1    3.10    2.30
  -5   4  -1   11.70    4.00
  -5   4  -1    3.20    4.40
  -5   4  -1    4.80    2.30
  -5   4  -1    4.40    1.20
  -5   4  -1    5.20    1.20
   5  -4   1    3.60    1.90
   5  -4   1    8.50    3.40
  -6   4  -1   86.19   10.20
  -6   4  -1  102.09   16.20
  -6   4  -1   92.59   11.50
  -6   4  -1   90.39   10.10
  -6   4  -1   87.79   13.20
  -6   4  -1   82.69   12.30
   6  -4   1   83.99   10.00
  -7   4  -1   73.19   11.10
  -7   4  -1   82.39   12.90
  -7   4  -1   64.19   12.00
  -7   4  -1   89.09   11.00
  -7   4  -1  103.39   15.30
   7  -4   1   92.39   10.90
   7   3  -1   13.90    5.00
   7   3  -1   12.20    5.00
   7   3  -1    6.90    5.60
   7   3  -1   13.30    6.90
   7   3  -1    7.30    5.50
  -7  -3   1    0.80    4.30
  -7  -3   1   16.50    7.60
  -7  -3   1    8.70    6.90
  -7  -3   1    6.90    5.00
   6   3  -1  434.06   31.70
   6   3  -1  358.36   34.50
   6   3  -1  365.86   32.10
   6   3  -1  374.16   31.50
   6   3  -1  334.17   35.00
  -6  -3   1  353.06   34.10
  -6  -3   1  353.46   34.90
  -6  -3   1  381.96   31.90
  -6  -3   1  354.96   33.60
  -6  -3   1  321.57   32.50
   5   3  -1  114.49   13.00
   5   3  -1  130.69   12.70
   5   3  -1  121.69   14.80
   5   3  -1  128.19   15.40
  -5  -3   1  109.89   13.80
  -5  -3   1  121.19   15.00
  -5  -3   1  128.79   13.50
  -5  -3   1  117.09   15.00
  -5  -3   1  137.99   14.60
  -5  -3   1  121.19   12.90
   4   3  -1    9.20    4.60
   4   3  -1    7.60    3.20
   4   3  -1    3.90    3.10
   4   3  -1    6.30    3.40
   4   3  -1   14.80    4.90
  -4  -3   1    3.60    3.20
  -4  -3   1   10.30    4.20
  -4  -3   1    9.60    4.40
  -4  -3   1    3.70    2.40
  -4  -3   1   11.30    3.70
  -4  -3   1    8.40    4.10
  -4  -3   1    8.00    2.70
  -4  -3   1    8.80    3.60
   3   3  -1   73.09    8.30
   3   3  -1   76.09    8.60
   3   3  -1   75.59    9.20
   3   3  -1   71.69    8.90
   3   3  -1  100.59   10.50
   3   3  -1   79.49    9.00
  -3  -3   1   77.19    8.90
  -3  -3   1   73.09    7.90
  -3  -3   1   74.69    8.90
  -3  -3   1   69.39    8.70
  -3  -3   1   75.49    8.30
  -3  -3   1   67.49    8.30
  -3  -3   1   82.09   11.10
  -3  -3   1   79.29   10.90
   2   3  -1 2466.15  187.48
   2   3  -1 2333.67  187.28
   2   3  -1 2511.25  187.98
   2   3  -1 2439.36  187.98
   2   3  -1 2269.57  187.48
  -2  -3   1 2209.18  187.48
  -2  -3   1 2318.07  187.88
  -2  -3   1 2301.17  186.28
  -2  -3   1 2398.16  187.38
  -2  -3   1 2795.92  187.98
  -2  -3   1 2470.75  187.08
  -2  -3   1 2636.44  188.28
  -2  -3   1 2424.76  187.28
   1   3  -1 4985.80  417.96
   1   3  -1 5936.01  417.36
   1   3  -1 5426.86  418.06
   1   3  -1 6154.88  418.36
   1   3  -1 5202.18  417.66
  -1  -3   1 5605.94  418.26
  -1  -3   1 5385.76  418.16
  -1  -3   1 5079.39  418.06
  -1  -3   1 5350.26  418.66
   0   3  -1 2202.68  154.18
   0   3  -1 2287.97  155.48
   0   3  -1 1849.81  154.68
   0   3  -1 1988.20  154.98
   0   3  -1 2225.08  154.98
   0   3  -1 2179.08  154.98
   0   3  -1 2140.39  153.98
   0  -3   1 1855.51  154.08
   0  -3   1 1828.42  155.08
   0  -3   1 1798.52  154.88
   0  -3   1 1862.71  154.78
   0  -3   1 1979.60  154.88
  -1   3  -1  275.27   21.50
  -1   3  -1  275.87   20.70
  -1   3  -1  286.87   22.00
  -1   3  -1  273.77   21.70
  -1   3  -1  273.57   21.20
   1  -3   1  249.88   21.40
   1  -3   1  251.07   20.70
   1  -3   1  243.58   21.50
  -2   3  -1 2090.19  153.48
  -2   3  -1 2230.48  153.18
  -2   3  -1 2103.09  152.08
  -2   3  -1 2078.39  153.28
  -2   3  -1 1928.31  151.98
   2  -3   1 1813.62  151.88
   2  -3   1 1903.81  152.88
   2  -3   1 1884.51  151.98
   2  -3   1 1880.41  153.08
  -3   3  -1    6.00    1.90
  -3   3  -1    4.90    1.90
  -3   3  -1    4.30    1.80
  -3   3  -1   11.70    3.00
  -3   3  -1    5.50    1.50
  -3   3  -1    6.20    2.30
  -3   3  -1    4.40    2.70
   3  -3   1    6.40    2.30
   3  -3   1    6.50    1.90
   3  -3   1    6.60    1.90
  -4   3  -1  306.77   26.30
  -4   3  -1  402.46   29.70
  -4   3  -1  344.57   27.00
  -4   3  -1  391.06   30.10
  -4   3  -1  322.67   28.40
  -4   3  -1  330.17   26.30
  -4   3  -1  304.77   27.70
  -4   3  -1  322.97   27.80
   4  -3   1  342.77   28.50
   4  -3   1  376.06   28.70
   4  -3   1  322.37   28.70
   4  -3   1  340.87   27.50
  -5   3  -1    3.70    4.50
  -5   3  -1   -2.20    2.40
  -5   3  -1    1.40    2.60
  -5   3  -1    2.30    3.10
  -5   3  -1    4.90    3.10
  -5   3  -1    4.20    1.60
  -5   3  -1    4.30    3.10
   5  -3   1    0.70    2.10
   5  -3   1    3.60    3.40
  -6   3  -1   85.49   12.70
  -6   3  -1   84.29   10.30
  -6   3  -1   72.89   11.00
  -6   3  -1   83.29   12.00
  -6   3  -1  113.79   14.30
   6  -3   1   92.59   10.70
  -7   3  -1    0.60    5.60
  -7   3  -1   -1.20    5.70
  -7   3  -1   -1.20    3.00
  -7   3  -1   -3.50    4.00
   7  -3   1    2.20    3.80
   7   2  -1    5.00    2.80
   7   2  -1   -1.20    3.20
   7   2  -1    0.60    4.50
  -7  -2   1    1.80    4.40
  -7  -2   1    5.10    4.20
  -7  -2   1    1.10    3.70
  -7  -2   1   10.80    7.30
  -7  -2   1   -1.70    4.20
   6   2  -1   56.69   10.40
   6   2  -1   42.00    9.80
   6   2  -1   46.50    6.60
   6   2  -1   61.59    6.80
   6   2  -1   50.79    7.90
  -6  -2   1   38.90    8.70
  -6  -2   1   34.00    7.70
  -6  -2   1   46.70   10.00
  -6  -2   1   50.39    9.90
  -6  -2   1   43.40    7.10
   5   2  -1   -1.10    3.50
   5   2  -1   -0.10    3.20
   5   2  -1    2.70    2.50
   5   2  -1    1.20    3.50
   5   2  -1    2.40    2.30
  -5  -2   1    1.50    3.10
  -5  -2   1    6.90    4.40
  -5  -2   1   -0.20    2.20
  -5  -2   1    4.40    3.90
  -5  -2   1   -2.80    2.10
   4   2  -1  258.57   24.10
   4   2  -1  247.88   22.80
   4   2  -1  257.87   21.50
   4   2  -1  267.37   23.30
   4   2  -1  275.47   22.30
   4   2  -1  256.27   22.90
  -4  -2   1  326.37   23.90
  -4  -2   1  229.78   22.90
  -4  -2   1  233.68   22.60
  -4  -2   1  248.18   22.20
  -4  -2   1  222.88   23.10
  -4  -2   1  236.78   23.00
  -4  -2   1  235.48   21.60
  -4  -2   1  253.67   23.60
   3   2  -1  170.78   15.40
   3   2  -1  155.58   14.90
   3   2  -1  148.59   14.20
   3   2  -1  162.98   16.70
   3   2  -1  142.09   14.50
   3   2  -1  147.19   14.60
  -3  -2   1  185.98   15.30
  -3  -2   1  151.48   15.10
  -3  -2   1  151.58   14.40
  -3  -2   1  159.38   15.00
  -3  -2   1  164.08   14.10
  -3  -2   1  138.99   13.90
   2   2  -1 6054.79  455.55
   2   2  -1 6011.00  455.05
   2   2  -1 5967.80  456.05
   2   2  -1 5876.31  456.05
   2   2  -1 5757.02  455.75
   2   2  -1 6011.70  455.85
  -2  -2   1 5804.02  455.45
  -2  -2   1 5273.77  455.65
  -2  -2   1 6028.40  456.25
  -2  -2   1 6708.73  456.05
  -2  -2   1 5883.31  455.35
  -2  -2   1 5921.11  455.75
  -2  -2   1 6082.59  456.35
   1   2  -1 3863.21  315.07
   1   2  -1 4120.79  315.07
   1   2  -1 4244.48  315.37
  -1  -2   1 4145.49  314.67
  -1  -2   1 4212.28  315.37
  -1  -2   1 4107.59  315.07
   0   2  -1 1569.34  103.69
   0   2  -1 1457.45  103.19
   0   2  -1 1334.97  102.59
   0   2  -1 1305.57  102.49
   0   2  -1 1527.55  103.49
   0   2  -1 1529.05  103.19
   0   2  -1 1153.38  102.99
   0   2  -1 1436.96  103.19
   0  -2   1 1199.48  102.49
   0  -2   1 1285.17  102.59
   0  -2   1 1163.48  103.19
   0  -2   1 1176.58  103.09
  -2   2  -1 1116.49   82.79
  -2   2  -1 1070.89   82.79
  -2   2  -1 1137.29   83.49
  -2   2  -1 1175.08   82.39
  -2   2  -1 1195.88   83.89
  -2   2  -1 1127.69   82.89
   2  -2   1  942.81   82.69
   2  -2   1  926.41   83.09
   2  -2   1  978.10   82.59
  -3   2  -1  605.94   48.30
  -3   2  -1  605.24   49.40
  -3   2  -1  704.03   50.39
  -3   2  -1  730.83   50.09
  -3   2  -1  559.74   47.60
  -3   2  -1  557.44   48.90
  -3   2  -1  689.53   49.20
   3  -2   1  615.34   49.10
   3  -2   1  597.74   49.30
   3  -2   1  606.84   49.60
   3  -2   1  614.14   48.30
   3  -2   1  604.64   48.80
  -4   2  -1   19.50    5.00
  -4   2  -1   18.50    4.20
  -4   2  -1   27.40    5.00
  -4   2  -1   26.80    5.20
  -4   2  -1   24.50    3.40
  -4   2  -1   29.40    6.20
  -4   2  -1   23.70    5.50
   4  -2   1   21.30    4.90
   4  -2   1   30.10    5.30
   4  -2   1   23.80    4.70
   4  -2   1   22.80    4.40
   4  -2   1   22.40    3.20
  -5   2  -1 1952.90  132.89
  -5   2  -1 1508.65  130.69
  -5   2  -1 1953.80  131.29
  -5   2  -1 1528.75  130.49
  -5   2  -1 1624.44  131.09
   5  -2   1 1654.53  127.99
   5  -2   1 1525.95  129.99
   5  -2   1 1655.33  130.59
  -6   2  -1  653.33   49.90
  -6   2  -1  535.75   44.80
  -6   2  -1  444.16   44.20
  -6   2  -1  502.45   44.00
  -7   2  -1   11.00    5.30
  -7   2  -1    5.40    4.80
  -7   2  -1    4.50    4.20
  -7   2  -1    9.80    5.50
  -7   2  -1    2.10    4.70
   7  -2   1   18.70    5.40
   7   1  -1  185.28   14.90
   7   1  -1  126.39   16.70
  -7  -1   1  142.19   17.50
  -7  -1   1  129.59   16.60
  -7  -1   1  134.79   17.30
  -7  -1   1  141.99   18.90
  -7  -1   1  150.38   14.40
   6   1  -1   98.89    9.00
   6   1  -1  100.49    9.20
   6   1  -1  104.99   14.70
  -6  -1   1   99.59   14.60
  -6  -1   1  102.29   10.60
  -6  -1   1   84.39   12.80
  -6  -1   1   95.69   14.60
  -6  -1   1  102.29   15.00
  -6  -1   1   98.59   14.00
   5   1  -1  248.88   23.30
   5   1  -1  259.97   21.40
   5   1  -1  242.68   23.90
   5   1  -1  245.98   20.20
   5   1  -1  221.88   22.20
   5   1  -1  247.18   20.20
  -5  -1   1  228.08   22.50
  -5  -1   1  227.68   23.00
  -5  -1   1  213.98   22.90
  -5  -1   1  251.37   22.70
  -5  -1   1  266.97   25.20
  -5  -1   1  259.27   21.10
   4   1  -1  283.57   24.20
   4   1  -1  293.37   27.00
   4   1  -1  297.97   26.30
   4   1  -1  280.87   26.10
   4   1  -1  281.97   25.80
   4   1  -1  300.07   25.10
  -4  -1   1  352.66   27.20
  -4  -1   1  276.67   25.90
  -4  -1   1  285.37   26.40
  -4  -1   1  296.97   25.80
  -4  -1   1  285.47   24.60
  -4  -1   1  316.97   26.60
  -4  -1   1  341.17   26.40
   3   1  -1   13.90    4.40
   3   1  -1   25.70    4.10
   3   1  -1   12.60    3.40
   3   1  -1   18.30    4.40
   3   1  -1   17.40    3.80
   3   1  -1   13.50    3.60
  -3  -1   1   18.80    4.20
  -3  -1   1   28.30    5.50
  -3  -1   1   18.10    4.30
  -3  -1   1   15.40    3.90
  -3  -1   1   21.00    4.20
  -3  -1   1   22.80    3.70
  -3  -1   1   15.40    3.60
   2   1  -1 3790.42  278.97
   2   1  -1 3620.34  278.37
   2   1  -1 3546.45  278.27
   2   1  -1 3387.26  278.47
   2   1  -1 3495.35  278.77
   2   1  -1 3773.02  279.27
   2   1  -1 3588.54  278.97
  -2  -1   1 4125.09  278.87
  -2  -1   1 3550.14  278.97
  -2  -1   1 3458.95  278.27
  -2  -1   1 3809.22  279.07
  -2  -1   1 3649.14  279.07
  -2  -1   1 3445.96  278.17
   1   1  -1 1902.11  142.49
   1   1  -1 1823.32  142.29
   1   1  -1 1692.13  142.19
   1   1  -1 1765.52  142.29
   1   1  -1 2116.59  142.79
   1   1  -1 1827.32  142.49
  -1  -1   1 1874.41  142.49
  -1  -1   1 1781.72  141.99
  -1  -1   1 1825.92  142.29
  -1  -1   1 1935.61  142.39
  -1  -1   1 1826.62  142.49
  -1  -1   1 1877.21  142.59
   0   1  -1  176.08   13.40
   0   1  -1  197.98   13.40
   0   1  -1  146.09   13.30
   0   1  -1  177.78   13.30
   0  -1   1  165.18   13.10
   0  -1   1  153.68   13.20
   0  -1   1  181.58   13.20
   0  -1   1  137.89   13.30
   0  -1   1  167.58   13.40
  -1   1  -1  982.50   65.99
  -1   1  -1  873.71   65.09
  -1   1  -1  858.81   65.39
  -1   1  -1  894.01   65.59
  -1   1  -1  904.81   65.59
  -1   1  -1  957.30   65.49
   1  -1   1  759.82   65.49
   1  -1   1  724.43   65.59
   1  -1   1  753.92   65.29
   1  -1   1  806.62   65.09
  -2   1  -1   10.60    2.40
  -2   1  -1    9.10    2.20
  -2   1  -1   11.90    2.80
  -2   1  -1    9.30    2.80
  -2   1  -1    8.80    1.80
  -2   1  -1   12.20    2.70
   2  -1   1    8.60    1.80
   2  -1   1   11.10    2.40
   2  -1   1    8.30    2.00
   2  -1   1    7.70    2.30
   2  -1   1   10.90    2.40
   2  -1   1   11.50    2.60
  -3   1  -1  499.45   37.10
  -3   1  -1  536.45   38.00
  -3   1  -1  502.05   37.30
  -3   1  -1  444.06   36.90
  -3   1  -1  419.56   35.00
  -3   1  -1  439.96   35.70
  -3   1  -1  399.26   36.60
   3  -1   1  451.95   36.90
   3  -1   1  436.86   37.10
   3  -1   1  453.95   35.70
   3  -1   1  455.75   37.20
   3  -1   1  452.65   36.60
   3  -1   1  459.65   37.00
  -4   1  -1   15.20    4.10
  -4   1  -1    9.60    3.80
  -4   1  -1    6.80    3.10
  -4   1  -1   14.70    4.30
  -4   1  -1    9.90    3.30
  -4   1  -1   10.40    1.70
  -4   1  -1    8.10    3.20
  -4   1  -1    9.50    4.10
   4  -1   1   11.10    3.70
   4  -1   1   10.20    2.10
   4  -1   1   13.80    3.60
   4  -1   1    7.00    2.70
   4  -1   1   10.10    3.20
  -5   1  -1  686.33   50.39
  -5   1  -1  627.04   49.00
  -5   1  -1  541.85   48.50
  -5   1  -1  541.15   49.70
  -5   1  -1  563.84   48.40
  -5   1  -1  553.74   45.30
  -5   1  -1  573.04   48.80
   5  -1   1  599.04   45.80
   5  -1   1  568.54   48.30
   5  -1   1  625.64   49.00
  -6   1  -1  274.57   26.50
  -6   1  -1  349.87   27.40
  -6   1  -1  252.87   25.10
  -6   1  -1  237.48   24.50
  -6   1  -1  217.38   24.00
   6  -1   1  258.27   20.40
  -7   1  -1   19.70    7.30
  -7   1  -1   32.10    8.00
  -7   1  -1   20.50    7.10
  -7   1  -1   24.40    7.60
  -7   1  -1   17.40    7.00
   7  -1   1   23.30    7.30
   7   0  -1  140.89   15.10
  -7   0   1   88.29   14.40
  -7   0   1   94.99   14.60
  -7   0   1  104.19   15.80
  -7   0   1   94.99   10.00
  -7   0   1  100.89   14.90
  -7   0   1  102.09   14.80
   6   0  -1  121.79   10.50
   6   0  -1  125.09   13.60
  -6   0   1   83.29   12.80
  -6   0   1   92.59   13.50
  -6   0   1   74.59   12.70
  -6   0   1   90.19    9.70
   5   0  -1  931.31   68.39
   5   0  -1  834.92   68.29
   5   0  -1  965.00   72.39
   5   0  -1  880.51   69.89
   5   0  -1  844.12   71.19
  -5   0   1  860.01   71.69
  -5   0   1  844.82   72.09
  -5   0   1  836.52   69.59
  -5   0   1  845.62   71.29
  -5   0   1 1058.59   72.99
  -5   0   1  907.91   72.29
   4   0  -1 1319.67  104.69
   4   0  -1 1364.06  104.89
   4   0  -1 1264.37  104.19
   4   0  -1 1378.36  102.29
   4   0  -1 1328.87  104.99
   4   0  -1 1300.57  102.19
   4   0  -1 1346.37  105.59
   4   0  -1 1316.77  103.39
  -4   0   1 1265.67  103.09
  -4   0   1 1589.94  105.59
  -4   0   1 1326.87  104.39
  -4   0   1 1328.37  105.19
  -4   0   1 1275.37  104.49
  -4   0   1 1245.18  104.79
   3   0  -1  512.85   43.20
   3   0  -1  524.35   42.40
   3   0  -1  509.25   42.60
   3   0  -1  499.45   40.90
   3   0  -1  512.85   41.80
   3   0  -1  493.55   42.70
  -3   0   1  602.74   42.70
  -3   0   1  507.25   42.70
  -3   0   1  510.55   42.90
  -3   0   1  625.74   43.50
  -3   0   1  519.85   42.60
  -3   0   1  605.34   43.10
  -3   0   1  480.65   41.60
  -1   0  -1 1362.76  106.09
  -1   0  -1 1501.05  105.89
  -1   0  -1 1598.44  106.29
  -1   0  -1 1450.95  106.29
  -1   0  -1 1312.67  106.09
   1   0   1 1317.37  106.09
   1   0   1 1422.16  106.29
   1   0   1 1258.47  105.79
   1   0   1 1334.37  105.99
   1   0   1 1342.37  106.19
   1   0   1 1327.87  105.99
   1   0   1 1334.97  106.09
  -2   0  -1 5393.46  388.56
  -2   0  -1 5664.13  389.96
  -2   0  -1 4807.82  389.46
  -2   0  -1 5699.93  389.96
  -2   0  -1 5261.47  388.96
  -2   0  -1 4807.82  389.66
   2   0   1 4762.12  388.86
   2   0   1 4786.62  389.66
   2   0   1 5223.08  389.96
   2   0   1 4883.31  389.66
   2   0   1 5127.09  388.56
   2   0   1 4986.80  389.66
   2   0   1 4773.02  389.46
  -3   0  -1 4136.59  354.36
  -3   0  -1 4492.95  354.36
  -3   0  -1 5288.37  354.96
  -3   0  -1 4431.46  352.76
  -3   0  -1 4735.03  354.76
   3   0   1 4700.83  354.76
   3   0   1 4811.42  354.66
   3   0   1 4231.58  354.36
   3   0   1 4522.15  354.66
   3   0   1 4641.64  354.36
   3   0   1 4669.33  353.26
   3   0   1 4759.92  352.86
  -4   0  -1    3.40    2.80
  -4   0  -1    4.00    1.40
  -4   0  -1    4.40    3.40
  -4   0  -1    6.90    3.10
  -4   0  -1    2.70    3.20
  -4   0  -1    3.80    2.60
  -4   0  -1    0.10    2.40
  -4   0  -1    2.90    3.70
   4   0   1    3.50    2.00
   4   0   1    5.00    2.90
   4   0   1    2.70    3.00
   4   0   1   -1.10    2.00
   4   0   1    4.30    1.40
   4   0   1    5.10    3.20
   4   0   1    3.10    1.50
  -5   0  -1  152.88   15.10
  -5   0  -1  127.19   11.40
  -5   0  -1  138.29   15.00
  -5   0  -1  132.49   14.30
  -5   0  -1  143.99   14.60
  -5   0  -1  115.69   13.70
  -5   0  -1  113.89   13.80
   5   0   1  139.69   14.80
   5   0   1  148.69   14.80
   5   0   1  131.29   11.80
   5   0   1  122.39   13.80
   5   0   1  141.19   11.70
  -6   0  -1    3.80    4.20
  -6   0  -1    2.90    4.20
  -6   0  -1    1.60    2.80
  -6   0  -1   -5.10    3.20
  -6   0  -1   -1.80    4.30
   6   0   1    2.50    4.40
   6   0   1    0.60    1.60
   6   0   1    1.30    1.90
  -7   0  -1    8.90    4.60
  -7   0  -1    2.80    4.20
  -7   0  -1    9.50    5.60
  -7   0  -1   -2.90    6.10
  -7   0  -1    9.90    5.40
   7   0   1   17.80    6.50
   7  -1  -1    2.20    3.90
  -7   1   1    4.70    4.80
  -7   1   1    7.30    5.10
  -7   1   1  -10.70    3.80
  -7   1   1    7.40    4.70
  -7   1   1    3.50    5.10
  -7   1   1    5.00    2.60
   6  -1  -1   13.30    4.80
   6  -1  -1   10.40    4.50
  -6   1   1   14.90    3.30
  -6   1   1   29.40    7.10
  -6   1   1   20.80    6.10
  -6   1   1   15.00    5.60
  -6   1   1   15.80    5.30
  -6   1   1   12.70    5.90
   5  -1  -1  571.24   46.10
   5  -1  -1  540.15   47.60
   5  -1  -1  575.04   48.60
   5  -1  -1  553.74   47.20
   5  -1  -1  584.34   48.00
  -5   1   1  598.04   48.40
  -5   1   1  651.13   48.60
  -5   1   1  507.25   48.00
  -5   1   1  498.95   47.50
  -5   1   1  725.73   50.09
  -5   1   1  580.04   46.00
  -5   1   1  617.14   47.90
   4  -1  -1    9.50    2.70
   4  -1  -1   12.20    3.70
   4  -1  -1   12.00    3.30
   4  -1  -1   12.60    3.80
   4  -1  -1   12.50    3.10
  -4   1   1   12.10    3.70
  -4   1   1   14.60    4.40
  -4   1   1   20.70    4.80
  -4   1   1    9.50    3.40
  -4   1   1   12.80    3.60
  -4   1   1   17.70    4.50
  -4   1   1   13.40    2.70
   3  -1  -1 1765.52  141.99
   3  -1  -1 1783.32  141.99
   3  -1  -1 1765.32  141.29
   3  -1  -1 1763.22  142.39
   3  -1  -1 1815.62  141.79
  -3   1   1 1710.03  142.49
  -3   1   1 1765.82  141.29
  -3   1   1 1991.40  142.79
  -3   1   1 2129.09  142.09
  -3   1   1 1758.32  142.09
  -3   1   1 1970.10  142.29
   2  -1  -1 1399.46  116.59
   2  -1  -1 1436.66  116.29
   2  -1  -1 1355.26  116.49
   2  -1  -1 1450.55  116.09
   2  -1  -1 1403.46  116.09
   2  -1  -1 1467.75  116.29
  -2   1   1 1670.03  116.49
  -2   1   1 1707.13  116.89
  -2   1   1 1382.96  116.79
  -2   1   1 1595.14  116.19
  -2   1   1 1648.44  116.49
  -2   1   1 1607.24  116.19
   1  -1  -1   -0.20    0.10
   0  -1  -1   36.50    3.90
   0  -1  -1   36.00    3.80
   0  -1  -1   39.40    3.70
   0  -1  -1   40.70    3.90
   0  -1  -1   42.80    3.50
   0  -1  -1   45.00    4.00
   0   1   1   36.10    3.90
   0   1   1   39.50    3.80
   0   1   1   47.80    3.40
   0   1   1   44.40    3.80
   0   1   1   30.90    3.80
   0   1   1   42.70    3.90
   0   1   1   48.70    3.90
   0   1   1   47.60    3.60
  -2  -1  -1 2076.89  170.38
  -2  -1  -1 2144.59  170.38
  -2  -1  -1 2108.59  170.38
  -2  -1  -1 2387.36  170.78
  -2  -1  -1 2180.18  170.78
   2   1   1 2234.58  170.68
   2   1   1 2142.89  171.28
   2   1   1 2305.67  171.28
   2   1   1 2248.68  170.88
   2   1   1 2244.98  170.68
   2   1   1 2290.57  169.58
   2   1   1 2162.28  169.88
  -3  -1  -1 2587.04  206.58
  -3  -1  -1 2666.73  206.88
  -3  -1  -1 2947.01  206.88
  -3  -1  -1 2622.94  206.08
  -3  -1  -1 2600.24  206.38
  -3  -1  -1 2548.95  205.08
  -3  -1  -1 2545.45  206.38
   3   1   1 2667.13  205.18
   3   1   1 2806.82  207.08
   3   1   1 2570.34  206.48
   3   1   1 2770.02  206.68
   3   1   1 2786.42  205.58
   3   1   1 2614.14  206.78
   3   1   1 2697.33  206.48
  -4  -1  -1    4.40    2.60
  -4  -1  -1    6.80    4.10
  -4  -1  -1   -1.40    2.50
  -4  -1  -1    6.80    3.60
  -4  -1  -1    5.10    2.70
  -4  -1  -1    2.00    2.50
  -4  -1  -1    4.20    2.60
  -4  -1  -1    2.20    1.60
   4   1   1    2.40    3.10
   4   1   1    4.10    2.80
   4   1   1    7.40    4.10
   4   1   1    8.20    2.30
   4   1   1    4.30    2.80
  -5  -1  -1  136.89   16.30
  -5  -1  -1  145.19   15.80
  -5  -1  -1  145.19   16.20
  -5  -1  -1  155.98   13.90
  -5  -1  -1  161.28   16.20
  -5  -1  -1  192.78   17.70
   5   1   1  159.28   17.20
   5   1   1  162.38   14.00
   5   1   1  155.08   17.30
   5   1   1  157.38   14.10
  -6  -1  -1   46.10    9.40
  -6  -1  -1   36.70    9.10
  -6  -1  -1   45.00   10.10
  -6  -1  -1   38.90    9.00
  -6  -1  -1   48.30   10.40
   6   1   1   45.70    6.30
   6   1   1   54.79    6.80
   6   1   1   34.70    9.30
   6   1   1   52.29   10.40
  -7  -1  -1  133.39   17.80
  -7  -1  -1  164.98   18.50
  -7  -1  -1  101.89   16.70
  -7  -1  -1   97.99   16.50
   7   1   1  147.09   12.30
   7   1   1  115.89   17.30
   7   1   1  133.29   12.10
   7  -2  -1    9.20    4.30
  -7   2   1   -1.20    1.70
  -7   2   1   -4.00    3.50
  -7   2   1    3.10    3.80
  -7   2   1    2.80    4.50
  -7   2   1    4.80    4.20
  -7   2   1   14.40    6.80
   6  -2  -1  233.48   22.80
   6  -2  -1  307.67   24.20
  -6   2   1  300.97   24.60
  -6   2   1  232.78   23.50
  -6   2   1  246.88   23.60
  -6   2   1  274.07   25.50
  -6   2   1  207.88   25.40
  -6   2   1  244.18   21.10
   5  -2  -1  988.60   75.59
   5  -2  -1  908.11   75.29
   5  -2  -1  937.31   75.09
   5  -2  -1  928.51   76.29
  -5   2   1  870.81   76.29
  -5   2   1  874.31   73.69
  -5   2   1 1144.19   76.29
  -5   2   1  930.41   75.39
  -5   2   1 1059.49   77.29
  -5   2   1  868.71   75.39
   4  -2  -1  343.97   31.20
   4  -2  -1  373.96   31.40
   4  -2  -1  388.26   31.40
   4  -2  -1  349.17   32.00
  -4   2   1  476.65   33.10
  -4   2   1  377.86   31.50
  -4   2   1  429.36   31.90
  -4   2   1  431.06   33.00
  -4   2   1  346.77   31.40
  -4   2   1  357.96   30.60
  -4   2   1  371.36   32.50
   3  -2  -1  122.79   11.60
   3  -2  -1  112.99   10.90
   3  -2  -1  120.49   11.00
   3  -2  -1  127.19   11.10
  -3   2   1  111.49   11.70
  -3   2   1  128.09   11.10
  -3   2   1  116.49   10.80
  -3   2   1  123.19   11.90
  -3   2   1  123.29   11.20
  -3   2   1  132.49   11.20
  -3   2   1  148.49   12.30
   2  -2  -1  631.44   53.79
   2  -2  -1  648.24   54.49
   2  -2  -1  642.94   53.79
   2  -2  -1  643.34   54.29
  -2   2   1  750.52   54.69
  -2   2   1  747.63   53.99
  -2   2   1  702.33   53.89
  -2   2   1  718.73   53.89
  -2   2   1  726.03   54.59
  -2   2   1  741.23   53.69
   1  -2  -1  434.96   38.10
   1  -2  -1  426.16   37.60
   1  -2  -1  448.56   37.80
   1  -2  -1  454.85   37.50
  -1   2   1  513.55   37.60
  -1   2   1  527.05   38.00
  -1   2   1  546.85   38.30
  -1   2   1  502.25   37.70
  -1   2   1  524.45   37.50
   0  -2  -1 3121.29  257.07
   0  -2  -1 3194.18  257.67
   0  -2  -1 3102.79  257.77
   0  -2  -1 3135.99  257.67
   0   2   1 3818.22  257.17
   0   2   1 3836.12  257.87
   0   2   1 3622.94  257.17
   0   2   1 3119.29  257.67
  -1  -2  -1  277.07   22.30
  -1  -2  -1  264.47   22.30
  -1  -2  -1  257.57   21.90
  -1  -2  -1  267.67   21.70
  -1  -2  -1  256.57   21.80
  -1  -2  -1  271.57   22.20
  -1  -2  -1  257.87   22.20
   1   2   1  258.47   22.10
   1   2   1  326.47   21.90
   1   2   1  282.27   22.30
   1   2   1  269.87   22.40
   1   2   1  257.27   21.90
   1   2   1  246.88   22.00
  -2  -2  -1 3239.18  259.27
  -2  -2  -1 3366.06  260.37
  -2  -2  -1 3459.65  260.07
  -2  -2  -1 3296.87  259.77
  -2  -2  -1 3384.36  260.37
  -2  -2  -1 3366.76  259.77
   2   2   1 3379.26  259.57
   2   2   1 3175.58  259.97
   2   2   1 3345.67  260.17
   2   2   1 3525.35  260.27
   2   2   1 3239.08  259.67
   2   2   1 3755.62  260.17
   2   2   1 3320.07  259.27
   2   2   1 3487.85  260.57
  -3  -2  -1  345.17   28.10
  -3  -2  -1  316.37   26.70
  -3  -2  -1  334.47   27.60
  -3  -2  -1  314.07   28.10
  -3  -2  -1  320.77   28.20
  -3  -2  -1  311.77   27.00
  -3  -2  -1  317.57   27.60
   3   2   1  319.87   27.80
   3   2   1  319.77   26.90
   3   2   1  336.87   27.70
   3   2   1  322.97   28.20
   3   2   1  315.17   27.70
   3   2   1  321.97   26.70
   3   2   1  349.17   32.70
  -4  -2  -1   -1.20    2.50
  -4  -2  -1    3.50    3.30
  -4  -2  -1    3.10    2.00
  -4  -2  -1    2.80    2.60
  -4  -2  -1    3.40    2.70
  -4  -2  -1   12.10    4.70
  -4  -2  -1   -2.70    2.10
   4   2   1    7.40    3.90
   4   2   1    0.40    2.00
   4   2   1    2.80    2.50
   4   2   1    2.80    2.60
   4   2   1    8.50    4.20
   4   2   1   -1.70    2.80
   4   2   1    4.80    3.50
  -5  -2  -1  175.48   17.80
  -5  -2  -1  154.88   14.70
  -5  -2  -1  128.59   16.30
  -5  -2  -1  128.59   15.70
  -5  -2  -1  185.28   17.90
  -5  -2  -1  163.58   17.20
   5   2   1  149.79   17.30
   5   2   1  167.98   15.20
   5   2   1  170.28   17.90
   5   2   1  176.38   15.20
  -6  -2  -1  526.45   45.50
  -6  -2  -1  516.75   45.60
  -6  -2  -1  502.65   44.80
  -6  -2  -1  469.65   45.10
   6   2   1  476.45   45.40
   6   2   1  532.65   41.90
   6   2   1  543.05   46.00
  -7  -2  -1  235.48   24.80
  -7  -2  -1  188.18   23.10
  -7  -2  -1  228.78   23.30
  -7  -2  -1  221.88   24.60
   7   2   1  186.48   23.90
   7   2   1  206.48   24.10
   7   2   1  290.17   23.80
   7   2   1  255.17   20.60
   7  -3  -1   77.99   11.20
  -7   3   1   65.49   11.00
  -7   3   1   72.89    6.80
  -7   3   1   76.99   11.30
  -7   3   1   86.99   14.00
  -7   3   1   71.49   12.50
  -7   3   1   72.69   10.80
   6  -3  -1  512.55   38.30
   6  -3  -1  409.96   37.50
  -6   3   1  429.66   35.70
  -6   3   1  429.56   37.90
  -6   3   1  563.84   41.10
  -6   3   1  447.96   38.20
  -6   3   1  401.46   37.70
   5  -3  -1 1915.81  145.79
   5  -3  -1 1990.50  145.89
   5  -3  -1 1815.52  145.59
   5  -3  -1 1792.42  146.89
  -5   3   1 1769.22  145.79
  -5   3   1 1791.32  144.59
  -5   3   1 1938.51  146.39
  -5   3   1 2150.48  147.79
  -5   3   1 1761.82  145.69
   4  -3  -1 2027.60  156.78
   4  -3  -1 1998.60  157.88
   4  -3  -1 2102.89  156.98
  -4   3   1 2044.90  157.18
  -4   3   1 1971.40  156.48
  -4   3   1 2336.57  158.58
  -4   3   1 1912.11  156.88
  -4   3   1 1897.21  158.18
  -4   3   1 2021.50  156.98
   3  -3  -1  349.87   28.30
   3  -3  -1  348.47   29.00
   3  -3  -1  330.37   27.90
  -3   3   1  328.57   28.00
  -3   3   1  352.96   28.50
  -3   3   1  343.07   27.70
  -3   3   1  379.86   29.50
  -3   3   1  417.16   29.80
  -3   3   1  347.67   28.50
   2  -3  -1 1052.69   85.79
   2  -3  -1 1024.70   85.89
   2  -3  -1 1024.80   86.59
  -2   3   1 1199.48   86.59
  -2   3   1 1171.18   86.99
  -2   3   1 1157.88   87.09
  -2   3   1 1173.88   85.99
  -2   3   1 1177.68   87.39
   1  -3  -1 1781.92  145.09
   1  -3  -1 1692.43  145.19
   1  -3  -1 1672.63  145.59
  -1   3   1 2002.90  146.19
  -1   3   1 1977.00  144.99
  -1   3   1 1968.60  145.09
  -1   3   1 1915.61  145.29
  -1   3   1 2067.19  145.79
  -1   3   1 1981.60  145.09
   0  -3  -1 2228.98  172.98
   0  -3  -1 2190.28  172.18
   0  -3  -1 2042.60  173.28
   0  -3  -1 2097.39  171.88
   0  -3  -1 2085.99  172.98
   0  -3  -1 2141.79  172.78
   0   3   1 2531.25  173.58
   0   3   1 2571.04  173.28
   0   3   1 2460.35  172.98
   0   3   1 2355.16  172.28
   0   3   1 2036.00  172.98
   0   3   1 2298.37  172.88
  -1  -3  -1    2.50    1.80
  -1  -3  -1    3.00    1.90
  -1  -3  -1    3.90    1.70
  -1  -3  -1    5.20    2.10
  -1  -3  -1    1.00    1.40
  -1  -3  -1    2.20    1.90
   1   3   1    1.90    1.60
   1   3   1    0.70    1.20
   1   3   1   -0.50    1.80
   1   3   1    0.90    1.70
   1   3   1    0.10    2.20
   1   3   1    1.20    1.60
   1   3   1    1.30    1.60
  -2  -3  -1 2042.80  164.58
  -2  -3  -1 2066.09  165.08
  -2  -3  -1 2338.97  165.88
  -2  -3  -1 2156.28  163.98
  -2  -3  -1 2164.68  164.78
  -2  -3  -1 2057.09  164.58
  -2  -3  -1 2145.29  165.58
   2   3   1 2121.19  165.38
   2   3   1 2176.18  165.78
   2   3   1 1912.21  164.98
   2   3   1 2018.70  164.58
   2   3   1 2341.27  165.18
   2   3   1 2040.70  164.58
   2   3   1 2273.27  165.58
  -3  -3  -1  533.05   39.40
  -3  -3  -1  438.96   38.20
  -3  -3  -1  478.15   39.40
  -3  -3  -1  481.15   38.80
  -3  -3  -1  444.26   37.50
  -3  -3  -1  443.96   39.10
  -3  -3  -1  472.95   37.60
  -3  -3  -1  436.46   38.10
   3   3   1  458.05   37.70
   3   3   1  465.15   38.80
   3   3   1  455.15   38.70
   3   3   1  471.95   39.30
   3   3   1  441.86   37.80
   3   3   1  454.35   39.20
   3   3   1  455.35   38.20
  -4  -3  -1  125.09   12.60
  -4  -3  -1  111.59   13.80
  -4  -3  -1  124.99   13.40
  -4  -3  -1  142.49   14.50
  -4  -3  -1  113.09   13.40
  -4  -3  -1  117.39   13.00
  -4  -3  -1  118.49   12.10
   4   3   1  118.89   12.90
   4   3   1  126.09   12.50
   4   3   1  128.29   13.80
   4   3   1  125.09   14.30
   4   3   1  131.19   14.40
   4   3   1  119.49   13.40
  -5  -3  -1   81.39   12.90
  -5  -3  -1  107.49   15.10
  -5  -3  -1  101.19   14.00
  -5  -3  -1   94.69   10.60
  -5  -3  -1   93.49   11.20
   5   3   1  110.09   15.30
   5   3   1  104.49   15.70
   5   3   1   89.49   10.80
   5   3   1   84.19   10.30
  -6  -3  -1   18.90    6.50
  -6  -3  -1   29.10    7.10
  -6  -3  -1   10.60    5.50
  -6  -3  -1   25.40    7.70
   6   3   1   26.80    5.70
   6   3   1   21.00    7.50
   6   3   1   33.50    9.40
   6   3   1   13.80    5.60
  -7  -3  -1   19.40    7.50
  -7  -3  -1    8.30    5.70
  -7  -3  -1   37.60    9.90
  -7  -3  -1   14.70    6.70
   7   3   1   20.90    8.40
   7   3   1   31.10    6.30
   7   3   1   17.40    7.40
   7  -4  -1   16.30    5.30
  -7   4   1    9.30    2.10
  -7   4   1    8.50    4.50
  -7   4   1   10.70    5.60
  -7   4   1   12.10    2.20
  -7   4   1   17.20    5.50
  -7   4   1   10.50    4.90
  -7   4   1    8.00    4.90
   6  -4  -1    1.10    3.30
   6  -4  -1    0.50    2.50
  -6   4   1   -2.30    3.00
  -6   4   1   -3.30    2.70
  -6   4   1   -2.30    1.90
  -6   4   1    1.70    4.40
  -6   4   1   -0.60    2.70
  -6   4   1   -0.90    2.40
   5  -4  -1   86.09   10.90
   5  -4  -1  102.69    9.70
   5  -4  -1   95.79   10.20
  -5   4   1  120.19   12.30
  -5   4   1  101.19   10.00
  -5   4   1   98.49   11.60
  -5   4   1   92.29   10.00
   4  -4  -1   21.80    3.30
   4  -4  -1   20.10    4.50
   4  -4  -1   15.70    3.50
   4  -4  -1   22.20    3.30
  -4   4   1   22.00    5.10
  -4   4   1   13.90    4.30
  -4   4   1   19.50    4.90
  -4   4   1   21.90    3.50
  -4   4   1   21.60    4.20
  -4   4   1   17.10    3.10
   3  -4  -1   50.09    4.40
   3  -4  -1   47.30    4.40
  -3   4   1   63.59    6.60
  -3   4   1   48.70    4.50
  -3   4   1   51.79    5.40
  -3   4   1   46.20    4.50
  -3   4   1   50.19    7.30
  -3   4   1   51.59    6.10
  -3   4   1   51.39    5.50
  -2   4   1  425.86   38.10
  -2   4   1  516.75   38.70
  -2   4   1  505.45   39.00
  -2   4   1  518.45   38.60
  -2   4   1  464.15   39.20
   1  -4  -1 2657.83  216.08
   1  -4  -1 2696.93  215.58
   1  -4  -1 2581.94  216.78
  -1   4   1 2979.70  216.88
  -1   4   1 2711.03  215.38
  -1   4   1 2936.71  215.58
  -1   4   1 3044.00  216.98
  -1   4   1 2929.01  216.18
   0  -4  -1 7449.15  609.34
   0  -4  -1 7578.44  609.34
   0   4   1 8477.05  609.54
   0   4   1 8394.26  610.14
  -1  -4  -1  787.42   64.79
  -1  -4  -1  781.42   64.79
  -1  -4  -1  779.02   63.79
  -1  -4  -1  774.12   64.89
  -1  -4  -1  820.52   62.99
  -1  -4  -1  819.82   64.99
  -1  -4  -1  861.51   64.99
  -1  -4  -1  771.02   64.79
   1   4   1  980.70   65.59
   1   4   1  779.02   63.89
   1   4   1  836.92   64.99
   1   4   1  828.42   64.79
   1   4   1  830.12   64.89
  -2  -4  -1  630.24   51.19
  -2  -4  -1  619.44   51.89
  -2  -4  -1  614.44   51.89
  -2  -4  -1  647.24   50.99
  -2  -4  -1  628.74   49.90
  -2  -4  -1  598.04   50.79
  -2  -4  -1  613.54   51.69
  -2  -4  -1  681.93   51.99
   2   4   1  610.64   50.79
   2   4   1  738.53   52.59
   2   4   1  758.72   51.69
   2   4   1  606.64   51.09
   2   4   1  550.74   51.29
   2   4   1  637.94   52.09
   2   4   1  620.34   51.59
  -3  -4  -1 1351.46  105.79
  -3  -4  -1 1395.16  106.59
  -3  -4  -1 1387.26  104.09
  -3  -4  -1 1344.47  106.49
  -3  -4  -1 1346.37  105.19
  -3  -4  -1 1318.67  104.99
  -3  -4  -1 1309.37  104.89
   3   4   1 1305.27  104.99
   3   4   1 1258.67  105.69
   3   4   1 1365.26  105.09
   3   4   1 1343.77  105.89
   3   4   1 1287.77  106.29
   3   4   1 1339.17  106.39
  -4  -4  -1  251.47   24.60
  -4  -4  -1  264.67   26.00
  -4  -4  -1  288.57   23.90
  -4  -4  -1  272.47   25.70
  -4  -4  -1  255.27   23.80
  -4  -4  -1  294.67   25.90
  -4  -4  -1  248.28   25.40
   4   4   1  266.57   24.60
   4   4   1  269.07   24.20
   4   4   1  273.17   24.10
   4   4   1  292.57   26.60
   4   4   1  258.77   25.70
  -5  -4  -1  210.48   21.20
  -5  -4  -1  218.48   23.00
  -5  -4  -1  228.88   35.10
  -5  -4  -1  239.58   21.80
  -5  -4  -1  226.78   24.90
   5   4   1  239.88   24.30
   5   4   1  232.68   21.80
   5   4   1  251.87   22.30
  -6  -4  -1   -1.20    4.50
  -6  -4  -1    6.10    5.00
  -6  -4  -1   19.90    6.60
  -6  -4  -1   10.30    6.00
   6   4   1    0.10    4.90
   6   4   1   10.40    5.10
   6   4   1   -4.00    5.30
   6   4   1   10.40    6.20
   7  -5  -1  219.78   17.90
  -7   5   1  145.89   13.80
  -7   5   1  163.78   16.20
  -7   5   1  163.48   13.90
  -7   5   1  182.98   18.50
  -7   5   1  174.18   17.40
  -7   5   1  170.78   19.00
   6  -5  -1   11.00    4.40
   6  -5  -1   11.90    3.40
   6  -5  -1   12.00    3.20
  -6   5   1    7.50    3.00
  -6   5   1   17.60    6.10
  -6   5   1    5.40    2.80
  -6   5   1    8.40    5.50
  -6   5   1   10.80    4.60
  -6   5   1    7.50    2.60
   5  -5  -1    0.00    1.50
   5  -5  -1   -1.80    1.30
  -5   5   1    2.00    1.70
  -5   5   1   -3.10    3.40
  -5   5   1    3.50    1.90
  -5   5   1   -3.50    2.50
  -5   5   1    2.80    2.90
  -5   5   1    0.30    3.30
  -5   5   1    1.10    1.30
  -5   5   1   -3.20    1.90
   4  -5  -1   15.30    1.90
   4  -5  -1   14.40    1.80
  -4   5   1   18.20    2.20
  -4   5   1   15.10    3.20
  -4   5   1   22.50    5.30
  -4   5   1   10.90    3.60
  -4   5   1   14.80    3.60
  -4   5   1   14.30    2.20
  -4   5   1   19.80    5.30
  -3   5   1  938.61   74.09
  -3   5   1  953.10   74.29
  -3   5   1  930.01   75.09
  -3   5   1  990.10   74.69
  -3   5   1  920.51   74.49
  -2   5   1   47.80    6.80
  -2   5   1   33.50    5.30
  -2   5   1   36.10    4.40
  -2   5   1   39.40    6.00
  -2   5   1   33.60    4.70
   1  -5  -1  578.54   47.10
   1  -5  -1  573.84   45.60
   1  -5  -1  600.84   46.10
  -1   5   1  600.84   47.00
  -1   5   1  528.05   45.20
  -1   5   1  580.84   46.00
  -1   5   1  669.43   47.30
  -1   5   1  585.64   45.10
  -1   5   1  540.35   45.30
   0  -5  -1 1071.79   82.99
   0  -5  -1 1081.39   81.89
   0  -5  -1 1003.90   82.09
   0  -5  -1 1067.69   82.29
   0   5   1 1136.49   82.39
   0   5   1 1043.20   81.79
   0   5   1  970.20   81.09
   0   5   1 1188.48   83.39
   0   5   1 1022.00   82.39
   0   5   1  940.71   81.69
  -1  -5  -1  169.18   13.80
  -1  -5  -1  186.18   15.20
  -1  -5  -1  174.58   16.50
  -1  -5  -1  174.98   15.50
  -1  -5  -1  174.68   13.80
  -1  -5  -1  181.48   16.50
  -1  -5  -1  184.38   16.60
   1   5   1  167.48   16.20
   1   5   1  153.68   15.80
   1   5   1  173.48   16.50
   1   5   1  201.48   17.00
   1   5   1  168.48   15.60
   1   5   1  217.98   17.60
   1   5   1  161.48   15.20
  -2  -5  -1  526.05   48.80
  -2  -5  -1  579.14   49.50
  -2  -5  -1  606.54   49.40
  -2  -5  -1  634.74   48.30
  -2  -5  -1  615.84   49.10
  -2  -5  -1  605.84   48.30
  -2  -5  -1  631.84   46.90
  -2  -5  -1  622.64   49.80
   2   5   1  574.04   49.10
   2   5   1  611.24   49.70
   2   5   1  572.74   48.10
   2   5   1  586.84   49.00
   2   5   1  582.74   49.00
  -3  -5  -1 2007.90  151.88
  -3  -5  -1 1896.21  152.08
  -3  -5  -1 1833.42  151.58
  -3  -5  -1 2072.89  150.98
  -3  -5  -1 1977.20  149.19
  -3  -5  -1 2010.70  152.28
   3   5   1 1843.32  151.88
   3   5   1 1903.91  152.18
   3   5   1 1866.71  150.48
   3   5   1 2036.00  151.88
   3   5   1 1815.92  150.68
   3   5   1 1874.51  151.38
  -4  -5  -1 1105.79   91.99
  -4  -5  -1 1199.08   93.49
  -4  -5  -1 1380.76   95.59
  -4  -5  -1 1145.39   95.39
  -4  -5  -1 1184.88   93.99
   4   5   1 1198.68   95.69
   4   5   1 1106.39   93.19
   4   5   1 1113.69   94.99
   4   5   1 1122.39   93.39
  -5  -5  -1  421.16   36.20
  -5  -5  -1  359.96   33.10
  -5  -5  -1  369.56   36.60
   5   5   1  394.66   37.20
   5   5   1  409.96   34.50
   5   5   1  375.16   36.70
  -6  -5  -1  234.48   24.20
  -6  -5  -1  213.78   21.70
  -6  -5  -1  204.88   24.60
  -6  -5  -1  223.38   23.90
   6   5   1  230.88   22.10
   6   5   1  234.88   25.90
  -7   6   1  197.68   19.00
  -7   6   1  160.98   15.30
  -7   6   1  176.48   19.60
  -7   6   1  154.38   14.30
  -7   6   1  191.58   19.20
  -7   6   1  169.18   15.20
  -7   6   1  167.78   16.90
  -6   6   1    2.40    3.40
  -6   6   1    4.10    2.70
  -6   6   1   -1.20    4.10
  -6   6   1   -4.00    1.50
  -6   6   1   -3.70    3.50
  -6   6   1    6.70    4.00
  -6   6   1    0.80    1.80
  -6   6   1    2.10    2.60
  -5   6   1  437.86   37.80
  -5   6   1  439.06   36.10
  -5   6   1  465.95   37.90
  -5   6   1  424.16   35.80
  -5   6   1  420.46   35.00
  -5   6   1  434.16   36.50
  -5   6   1  438.06   37.50
  -4   6   1  710.93   60.89
  -4   6   1  707.53   60.79
  -4   6   1  753.52   60.69
  -4   6   1  744.43   59.69
  -4   6   1  791.92   60.09
  -4   6   1  810.22   60.99
  -4   6   1  746.43   61.09
  -3   6   1 1366.26  107.29
  -3   6   1 1404.96  106.99
  -3   6   1 1386.26  107.19
  -3   6   1 1389.46  106.89
  -3   6   1 1337.77  108.39
  -3   6   1 1268.87  107.49
  -3   6   1 1431.16  106.79
  -2   6   1   12.60    3.70
  -2   6   1    8.30    2.30
  -2   6   1    7.20    2.50
  -2   6   1    8.60    1.30
  -2   6   1   10.60    1.30
  -2   6   1    8.50    2.30
   1  -6  -1  132.59   12.10
   1  -6  -1  131.09   13.50
   1  -6  -1  144.19   12.50
  -1   6   1  139.49   11.10
  -1   6   1  133.99   11.60
  -1   6   1  158.18   14.10
  -1   6   1  141.79   12.10
  -1   6   1  138.29   12.90
  -1   6   1  139.29   12.40
  -1   6   1  118.29   11.60
   0  -6  -1   41.90    6.50
   0  -6  -1   43.90    6.60
   0  -6  -1   44.90    5.40
   0  -6  -1   40.60    7.20
   0   6   1   41.60    6.60
   0   6   1   43.20    4.90
   0   6   1   52.69    8.00
   0   6   1   51.69    8.00
   0   6   1   44.80    6.30
   0   6   1   49.10    5.60
   0   6   1   47.60    7.00
  -1  -6  -1 1128.49   93.89
  -1  -6  -1 1166.98   92.49
  -1  -6  -1 1150.18   91.99
  -1  -6  -1 1193.18   93.79
  -1  -6  -1 1114.49   93.49
   1   6   1 1161.38   94.39
   1   6   1 1177.58   92.69
   1   6   1 1187.08   93.79
   1   6   1 1381.06   94.29
   1   6   1 1113.69   92.19
   1   6   1 1065.39   93.59
   1   6   1 1394.96   94.99
  -2  -6  -1   21.80    6.00
  -2  -6  -1   13.80    5.00
  -2  -6  -1   25.70    3.30
  -2  -6  -1   20.70    4.60
  -2  -6  -1   25.20    5.60
   2   6   1   28.00    6.70
   2   6   1   20.80    5.10
   2   6   1   15.00    4.80
   2   6   1   14.20    4.30
   2   6   1   21.20    5.10
   2   6   1   34.00    7.30
   2   6   1   21.40    5.60
  -3  -6  -1  428.56   37.10
  -3  -6  -1  428.06   33.90
  -3  -6  -1  425.96   37.60
  -3  -6  -1  401.26   36.20
  -3  -6  -1  416.46   35.60
  -3  -6  -1  403.76   35.50
   3   6   1  404.26   37.30
   3   6   1  404.06   36.30
   3   6   1  412.76   36.60
   3   6   1  425.96   37.10
   3   6   1  449.86   38.10
  -4  -6  -1   19.70    7.00
  -4  -6  -1   28.40    5.10
  -4  -6  -1   25.90    8.00
  -4  -6  -1   17.20    5.70
   4   6   1   26.20    9.00
   4   6   1   25.20    7.60
   4   6   1   19.30    5.80
  -5  -6  -1   34.10    9.90
  -5  -6  -1   16.90    6.70
  -5  -6  -1   20.50    5.20
  -5  -6  -1   18.20    6.20
   5   6   1   10.10    6.20
   5   6   1    9.70    6.90
   5   6   1   25.40    7.30
  -6  -6  -1    4.60    5.70
  -7   7   1    2.30    5.40
  -7   7   1   10.60    5.50
  -7   7   1   20.20    7.00
  -7   7   1   11.20    3.10
  -7   7   1   13.30    4.80
  -6   7   1    0.20    4.30
  -6   7   1   -0.10    2.00
  -6   7   1   -1.10    2.90
  -6   7   1    5.90    5.10
  -6   7   1   -3.00    3.90
  -6   7   1    0.20    3.00
  -6   7   1   -0.10    1.80
  -6   7   1    2.30    2.70
  -5   7   1  185.18   18.60
  -5   7   1  176.88   18.60
  -5   7   1  197.08   17.80
  -5   7   1  182.58   17.00
  -5   7   1  189.78   18.80
  -5   7   1  185.78   17.50
  -5   7   1  206.58   18.80
  -4   7   1 1587.24  128.29
  -4   7   1 1616.64  127.69
  -4   7   1 1680.63  128.59
  -4   7   1 1670.83  127.79
  -4   7   1 1621.44  127.89
  -4   7   1 1641.04  127.69
  -4   7   1 1611.64  128.09
  -3   7   1  395.46   32.80
  -3   7   1  386.96   32.90
  -3   7   1  415.76   34.00
  -3   7   1  415.26   33.60
  -3   7   1  370.46   34.00
  -3   7   1  416.06   33.10
  -3   7   1  396.16   33.90
   2  -7  -1   10.70    1.80
   2  -7  -1   12.40    1.70
  -2   7   1    9.40    1.70
  -2   7   1   10.20    2.30
  -2   7   1    7.90    1.60
  -2   7   1    9.00    3.00
  -2   7   1   11.50    4.80
  -2   7   1    3.60    3.20
  -2   7   1    9.50    2.60
   1  -7  -1  281.67   23.50
   1  -7  -1  295.67   23.80
   1  -7  -1  291.87   25.40
  -1   7   1  332.47   25.80
  -1   7   1  278.87   23.40
  -1   7   1  328.07   25.90
  -1   7   1  246.38   22.90
  -1   7   1  264.57   21.70
  -1   7   1  262.07   22.80
  -1   7   1  269.87   24.20
  -1   7   1  299.47   23.80
   0  -7  -1  946.81   74.29
   0  -7  -1  973.70   75.19
   0  -7  -1  856.31   74.79
   0   7   1  914.91   74.49
   0   7   1 1083.09   75.49
   0   7   1  838.32   74.29
   0   7   1 1122.09   76.99
   0   7   1  853.01   75.29
   0   7   1  826.62   73.59
   0   7   1 1139.09   77.09
  -1  -7  -1  475.55   39.50
  -1  -7  -1  472.25   39.00
  -1  -7  -1  486.45   41.30
  -1  -7  -1  454.15   40.80
  -1  -7  -1  501.85   41.10
   1   7   1  477.75   41.40
   1   7   1  434.56   40.60
   1   7   1  445.66   40.10
   1   7   1  566.84   42.40
   1   7   1  493.55   39.40
   1   7   1  476.95   41.00
   1   7   1  558.74   41.50
  -2  -7  -1  209.88   19.90
  -2  -7  -1  231.88   18.00
  -2  -7  -1  223.08   17.90
  -2  -7  -1  225.98   20.40
  -2  -7  -1  237.78   22.50
   2   7   1  279.27   23.00
   2   7   1  200.78   20.10
   2   7   1  203.98   21.30
   2   7   1  231.78   20.90
   2   7   1  220.98   21.90
   2   7   1  273.87   23.50
  -3  -7  -1  263.27   25.10
  -3  -7  -1  304.27   25.60
  -3  -7  -1  322.97   23.50
  -3  -7  -1  251.67   26.80
   3   7   1  239.08   26.10
   3   7   1  249.08   26.50
   3   7   1  285.37   26.70
   3   7   1  350.16   29.50
   3   7   1  268.47   25.30
  -4  -7  -1  139.59   12.30
  -4  -7  -1  111.09   16.60
  -4  -7  -1  127.49   18.10
  -4  -7  -1  108.69   13.40
   4   7   1  102.39   16.30
   4   7   1  141.69   17.10
   4   7   1   99.49   17.00
  -5  -7  -1    7.30    5.80
  -5  -7  -1   17.60    7.60
  -5  -7  -1    2.90    3.60
  -5  -7  -1    8.70    3.60
   5   7   1   19.40    9.20
   5   7   1    9.20    5.00
  -6   8   1    2.60    2.60
  -6   8   1    1.10    2.30
  -6   8   1    0.70    3.60
  -6   8   1    1.20    4.60
  -6   8   1    2.00    3.60
  -6   8   1    4.00    3.80
  -6   8   1   -0.30    2.70
  -6   8   1    0.20    4.30
  -6   8   1    9.50    4.90
  -5   8   1   -1.50    3.60
  -5   8   1    0.20    2.70
  -5   8   1    3.60    2.90
  -5   8   1   -2.20    2.70
  -5   8   1    5.80    4.40
  -5   8   1   -2.80    2.60
  -5   8   1    3.50    3.60
  -4   8   1   60.59    8.70
  -4   8   1   61.79    9.40
  -4   8   1   44.80    7.60
  -4   8   1   77.59    8.70
  -4   8   1   59.39    8.60
  -4   8   1   61.89    8.70
  -4   8   1   57.99    9.10
  -3   8   1    4.30    2.60
  -3   8   1    4.30    3.80
  -3   8   1    8.10    4.00
  -3   8   1    9.00    2.80
  -3   8   1    9.00    3.60
  -3   8   1   11.30    3.50
  -3   8   1    5.30    3.60
   2  -8  -1  190.58   14.80
   2  -8  -1  184.88   14.80
  -2   8   1  166.18   15.50
  -2   8   1  169.38   14.60
  -2   8   1  184.08   15.00
  -2   8   1  178.58   17.50
  -2   8   1  177.48   15.10
  -2   8   1  178.98   15.50
  -2   8   1  235.28   19.00
  -2   8   1  155.08   17.50
   1  -8  -1  163.98   17.00
   1  -8  -1  156.28   14.90
   1  -8  -1  137.49   16.20
   1  -8  -1  183.58   15.30
  -1   8   1  161.58   15.00
  -1   8   1  159.18   14.50
  -1   8   1  167.78   16.90
  -1   8   1  205.18   17.80
  -1   8   1  146.69   15.60
   0  -8  -1  332.27   27.00
   0  -8  -1  261.87   27.40
   0  -8  -1  261.17   26.30
   0  -8  -1  318.07   25.90
   0   8   1  388.26   29.20
   0   8   1  314.27   26.10
   0   8   1  289.27   25.20
   0   8   1  367.56   29.00
   0   8   1  284.27   26.10
   0   8   1  295.67   27.20
  -1  -8  -1  462.95   40.10
  -1  -8  -1  536.05   42.70
  -1  -8  -1  512.15   40.90
   1   8   1  552.04   42.80
   1   8   1  489.45   41.20
   1   8   1  461.65   41.60
   1   8   1  529.25   43.60
   1   8   1  472.75   40.50
   1   8   1  495.65   43.00
  -2  -8  -1  114.79   14.70
  -2  -8  -1   89.19   10.30
  -2  -8  -1   83.09    9.60
   2   8   1  112.29   15.50
   2   8   1   89.69   13.10
   2   8   1   87.69   12.40
   2   8   1  109.39   12.60
   2   8   1   84.69   10.10
   2   8   1   89.19   10.80
  -3  -8  -1  361.06   34.80
  -3  -8  -1  380.46   29.70
  -3  -8  -1  365.86   29.50
  -3  -8  -1  364.46   32.30
   3   8   1  488.75   37.40
   3   8   1  344.07   34.20
   3   8   1  383.36   34.50
   3   8   1  333.97   33.90
  -4  -8  -1  225.88   21.80
  -4  -8  -1  285.47   28.40
  -4  -8  -1  251.77   20.00
  -4  -8  -1  221.78   19.30
   4   8   1  174.08   24.10
   4   8   1  246.08   24.70
   4   8   1  187.88   22.70
  -6   9   1   41.50    7.70
  -6   9   1   35.00    6.10
  -6   9   1   39.50    9.80
  -6   9   1   28.00    6.30
  -6   9   1   24.90    5.50
  -6   9   1   20.50    7.40
  -6   9   1   34.70    7.70
  -6   9   1   26.70    6.70
  -5   9   1   16.20    4.90
  -5   9   1   18.70    5.40
  -5   9   1    8.00    4.20
  -5   9   1   10.80    5.20
  -5   9   1   11.30    4.60
  -5   9   1   13.90    4.50
  -5   9   1   18.00    5.40
  -4   9   1    7.20    3.80
  -4   9   1    9.90    3.60
  -4   9   1    6.00    3.80
  -4   9   1    7.10    4.00
  -4   9   1    7.30    4.00
  -4   9   1    5.10    4.20
  -4   9   1    5.30    3.70
  -3   9   1    2.30    3.50
  -3   9   1   -1.90    2.50
  -3   9   1   -2.20    1.80
  -3   9   1   -3.20    2.60
  -3   9   1    1.00    2.40
  -3   9   1    0.70    1.90
  -3   9   1    1.90    3.70
   2  -9  -1   11.60    2.30
   2  -9  -1    8.20    2.10
  -2   9   1    9.40    2.90
  -2   9   1    5.20    4.40
  -2   9   1    8.50    4.60
  -2   9   1    3.40    2.80
  -2   9   1   10.30    2.90
  -2   9   1   -2.20    3.10
  -2   9   1   13.10    2.40
  -2   9   1    8.40    2.10
  -2   9   1    8.60    2.10
  -2   9   1    3.80    4.40
   1  -9  -1   99.39   10.10
   1  -9  -1   88.59    9.70
   1  -9  -1   82.39   10.00
  -1   9   1   86.19    9.30
  -1   9   1   86.59    9.60
  -1   9   1   98.89   13.40
  -1   9   1  102.29   13.90
  -1   9   1   93.79   12.40
  -1   9   1   94.39    9.00
  -1   9   1   85.89    9.70
   0  -9  -1    5.30    3.00
   0  -9  -1    9.90    3.70
   0   9   1    2.90    4.80
   0   9   1    5.60    3.00
   0   9   1    6.70    4.70
   0   9   1   -4.00    2.30
   0   9   1    5.30    3.40
  -1  -9  -1   22.90    5.20
  -1  -9  -1   30.80    7.20
   1   9   1   31.00    6.00
   1   9   1   35.10    5.70
   1   9   1   19.60    7.10
   1   9   1   51.69   10.50
   1   9   1   32.90    7.00
   1   9   1   25.70    6.30
  -2  -9  -1   41.10    6.40
  -2  -9  -1   39.10    6.80
  -2  -9  -1   41.80    9.30
   2   9   1   41.30    8.10
   2   9   1   31.10    6.30
   2   9   1   25.90    6.80
   2   9   1   19.70    6.60
   2   9   1   36.20    8.70
   2   9   1   13.60    5.30
  -3  -9  -1   28.50    5.90
  -3  -9  -1   34.20    8.10
   3   9   1   19.10    7.20
   3   9   1   32.30    8.60
  -4  -9  -1   65.49   10.50
  -4  -9  -1   78.09    7.10
  -4  -9  -1   60.49   13.10
   4   9   1   53.09   13.40
   4   9   1   44.70   10.40
  -5  10   1   18.00    5.50
  -5  10   1   12.90    5.30
  -5  10   1   15.90    5.00
  -5  10   1   18.80    5.00
  -5  10   1   18.30    6.10
  -5  10   1   25.90    5.60
  -4  10   1   88.39   10.40
  -4  10   1   67.19   10.80
  -4  10   1   63.49   10.90
  -4  10   1   67.49   10.20
  -4  10   1   83.89   12.10
  -4  10   1   88.69    9.70
  -4  10   1   80.59    9.60
  -3  10   1  311.57   28.60
  -3  10   1  323.67   30.20
  -3  10   1  310.77   26.90
  -3  10   1  331.97   26.70
  -3  10   1  328.17   29.70
  -3  10   1  305.37   31.20
  -3  10   1  345.57   28.50
   2 -10  -1  383.76   28.50
  -2  10   1  348.67   30.10
  -2  10   1  334.77   33.50
  -2  10   1  330.27   29.10
  -2  10   1  363.36   28.40
  -2  10   1  371.06   32.70
  -2  10   1  358.96   28.50
  -2  10   1  334.37   29.10
   1 -10  -1  161.68   15.60
  -1  10   1  188.88   18.70
  -1  10   1  152.08   14.90
  -1  10   1  155.68   14.30
  -1  10   1  161.88   15.60
  -1  10   1  174.48   15.50
  -1  10   1  150.28   17.60
   0 -10  -1  134.19   12.70
   0 -10  -1  128.69   13.70
   0  10   1  119.69   13.60
   0  10   1  123.99   18.30
   0  10   1   98.69   12.00
   0  10   1  137.39   15.60
   0  10   1  110.39   11.30
   0  10   1  106.19   12.20
  -1 -10  -1   39.40    7.00
  -1 -10  -1   62.39   10.40
   1  10   1   49.99   10.50
   1  10   1   45.20    7.90
   1  10   1   52.19    8.30
   1  10   1   57.49    7.90
   1  10   1   64.99   11.70
  -2 -10  -1    7.70    5.20
   2  10   1   11.90    6.70
   2  10   1    8.00    5.90
   2  10   1   16.00    7.10
   2  10   1    7.70    4.60
   2  10   1    4.80    4.20
  -3 -10  -1    9.40    5.80
  -3 -10  -1   12.20    4.40
   3  10   1    5.80    5.20
   3  10   1    7.00    6.30
   3  10   1   20.80    7.20
  -4  11   1   -6.40    2.30
  -4  11   1   -2.80    2.90
  -4  11   1    4.20    3.60
  -4  11   1   -2.60    3.30
  -4  11   1    1.20    4.20
  -4  11   1    1.70    4.20
  -4  11   1    0.50    3.90
  -3  11   1  196.98   17.30
  -3  11   1  186.78   19.30
  -3  11   1  214.78   21.30
  -3  11   1  229.28   21.90
  -3  11   1  233.08   20.90
  -3  11   1  214.88   19.00
  -3  11   1  199.98   18.40
  -3  11   1  225.98   22.40
   2 -11  -1   29.90    3.80
  -2  11   1   24.90    6.80
  -2  11   1   16.70    3.90
  -2  11   1   23.80    5.30
  -2  11   1   24.20    3.50
  -2  11   1   18.50    3.20
  -2  11   1   14.40    5.80
  -2  11   1   19.30    3.80
  -2  11   1   18.10    7.20
   1 -11  -1   68.59    9.10
  -1  11   1   45.70   10.40
  -1  11   1   55.29    8.00
  -1  11   1   70.09   12.00
  -1  11   1   55.99    6.70
  -1  11   1   46.30    7.70
  -1  11   1   59.19    8.40
  -1  11   1   67.89   11.80
   0 -11  -1   80.49   11.20
   0  11   1   52.79   11.30
   0  11   1   63.59    9.10
   0  11   1   61.89   10.10
   0  11   1   58.59   11.40
   0  11   1   61.29    8.10
   0  11   1   64.79    9.30
  -1 -11  -1  193.18   16.30
  -1 -11  -1  219.08   19.30
   1  11   1  149.29   15.30
   1  11   1  151.58   18.40
   1  11   1  102.89   15.30
   1  11   1  159.18   16.90
   1  11   1  140.59   20.80
   1  11   1  128.39   14.40
  -2 -11  -1   -5.80    5.70
   2  11   1   10.10    5.60
   2  11   1   -7.30    4.10
   2  11   1    7.80    6.10
  -2  12   1    1.30    1.60
  -2  12   1    2.70    5.20
  -2  12   1    7.50    5.50
  -2  12   1   -2.40    2.30
  -2  12   1   -1.10    4.60
  -2  12   1   -2.50    2.00
  -2  12   1    2.70    3.10
   1 -12  -1    6.00    5.20
  -1  12   1   -1.90    3.10
  -1  12   1   -0.40    3.20
  -1  12   1   11.70    5.80
  -1  12   1   -2.30    3.70
  -1  12   1   -6.00    3.70
  -1  12   1    2.30    5.10
   0 -12  -1   50.89    9.50
   0  12   1   27.50    6.20
   0  12   1   28.50    8.60
   0  12   1   33.90    7.70
   0  12   1   26.90    6.90
   0  12   1   39.40   10.00
   0  12  -2    3.80    4.80
   0  12  -2    4.00    4.00
   0  12  -2   -7.20    3.90
   0  12  -2   -2.00    5.00
   0 -12   2   12.00    6.00
  -1  12  -2   10.50    3.90
  -1  12  -2    8.00    4.20
  -1  12  -2   16.80    6.10
  -1  12  -2    9.10    6.60
  -1  12  -2   10.30    6.10
   1 -12   2   24.30    5.50
  -2  12  -2   14.10    7.00
  -2  12  -2   19.60    7.40
  -2  12  -2   20.00    7.10
   2  11  -2    1.70    5.30
   2  11  -2   -6.90    4.40
   2  11  -2    2.30    4.20
   2  11  -2    4.90    3.90
  -2 -11   2   -2.50    5.70
   1  11  -2   23.00    6.10
   1  11  -2   26.40    8.10
   1  11  -2   24.30    7.30
   1  11  -2   14.00    7.80
   1  11  -2   16.50    6.10
  -1 -11   2   26.80    7.70
  -1 -11   2   20.30    5.30
   0  11  -2    6.30    5.10
   0  11  -2   -1.70    2.60
   0  11  -2    6.50    5.60
   0  11  -2    0.30    5.00
   0  11  -2    0.00    2.30
   0 -11   2    7.10    4.60
  -1  11  -2   -1.60    2.50
  -1  11  -2    0.20    1.50
  -1  11  -2   -4.20    4.20
  -1  11  -2    1.20    4.00
  -1  11  -2    0.90    3.60
  -1  11  -2    3.00    4.70
  -1  11  -2   -2.50    3.60
   1 -11   2    0.00    3.30
  -2  11  -2    1.10    4.10
  -2  11  -2    8.30    4.70
  -2  11  -2    0.70    1.90
  -2  11  -2   -1.90    3.80
  -2  11  -2    4.10    4.40
  -3  11  -2   30.60    5.00
  -3  11  -2   25.80    6.40
  -3  11  -2   32.50    7.00
  -3  11  -2   20.70    7.30
  -3  11  -2   38.50    8.30
  -3  11  -2   24.50    4.00
  -3  11  -2   41.60    8.50
  -3  11  -2   24.00    4.40
  -4  11  -2    7.40    4.20
  -4  11  -2    7.70    4.90
  -4  11  -2   -4.10    3.40
  -4  11  -2    5.70    3.10
  -4  11  -2    1.90    4.90
  -4  11  -2    1.20    3.50
  -4  11  -2   -0.50    2.80
   3  10  -2   33.00    9.30
   3  10  -2   39.20    9.40
   3  10  -2   32.10    8.40
   3  10  -2   24.90    8.90
  -3 -10   2   44.50    8.10
  -3 -10   2   38.00    9.70
  -3 -10   2   49.70    7.80
   2  10  -2   51.79   10.90
   2  10  -2   50.69   11.00
   2  10  -2   60.89   11.30
   2  10  -2   47.10    9.50
   2  10  -2   67.79   12.60
  -2 -10   2   46.00    7.10
  -2 -10   2   74.89   12.00
   1  10  -2   41.10    7.90
   1  10  -2   30.20    6.40
   1  10  -2   32.00    8.80
   1  10  -2   36.90    9.40
   1  10  -2   41.30    9.80
  -1 -10   2   41.10    5.50
  -1 -10   2   58.59    9.90
   0  10  -2   20.80    5.50
   0  10  -2   41.70    9.80
   0  10  -2   19.70    5.50
   0  10  -2   34.60    8.00
   0  10  -2   16.50    4.60
   0  10  -2   31.10    7.70
   0 -10   2   31.40    7.10
  -1  10  -2    2.30    1.80
  -1  10  -2    3.00    4.40
  -1  10  -2   -1.70    2.30
  -1  10  -2    2.20    2.40
  -1  10  -2   -0.10    3.90
  -1  10  -2    1.70    3.50
  -1  10  -2   -2.30    3.00
  -2  10  -2   12.20    5.60
  -2  10  -2   14.40    3.20
  -2  10  -2   16.50    2.60
  -2  10  -2   16.50    4.40
  -2  10  -2   13.80    5.10
  -2  10  -2   19.20    6.30
  -2  10  -2   16.20    2.80
  -2  10  -2   16.20    2.50
  -2  10  -2   15.90    2.30
  -3  10  -2    2.10    2.90
  -3  10  -2    4.10    3.70
  -3  10  -2    1.30    2.50
  -3  10  -2    5.50    4.10
  -3  10  -2    4.80    2.70
  -3  10  -2    4.50    2.60
  -3  10  -2    1.90    3.70
  -4  10  -2    1.30    4.10
  -4  10  -2    5.30    3.90
  -4  10  -2   -1.20    3.60
  -4  10  -2    1.60    3.80
  -4  10  -2    4.40    4.70
  -4  10  -2    3.00    3.10
  -4  10  -2    5.30    3.60
  -5  10  -2    5.10    3.60
  -5  10  -2   -1.10    4.10
  -5  10  -2    5.70    5.00
  -5  10  -2    3.10    4.00
  -5  10  -2    6.30    4.20
  -5  10  -2    5.00    3.40
  -5  10  -2    2.10    4.00
   4   9  -2  148.99   17.60
   4   9  -2  121.19   19.60
   4   9  -2  116.49   18.80
   4   9  -2  109.69   17.80
  -4  -9   2  191.08   20.00
  -4  -9   2  155.98   12.30
  -4  -9   2  133.29   15.40
   3   9  -2  142.29   18.00
   3   9  -2  152.18   19.30
   3   9  -2  154.28   18.20
   3   9  -2  164.08   18.50
  -3  -9   2  181.48   19.20
  -3  -9   2  184.88   17.20
  -3  -9   2  139.09   15.10
   2   9  -2  180.18   20.80
   2   9  -2  178.98   19.90
   2   9  -2  184.98   20.90
   2   9  -2  192.88   21.30
   2   9  -2  236.78   21.40
  -2  -9   2  192.68   17.50
  -2  -9   2  266.37   22.40
  -2  -9   2  176.88   18.60
   1   9  -2  390.56   36.20
   1   9  -2  483.05   37.40
   1   9  -2  352.46   38.90
   1   9  -2  366.06   37.00
   1   9  -2  545.55   41.50
   1   9  -2  389.86   35.90
  -1  -9   2  520.55   38.00
  -1  -9   2  409.86   34.00
   0   9  -2  301.67   25.40
   0   9  -2  231.78   22.00
   0   9  -2  231.48   23.30
   0   9  -2  234.68   20.20
   0   9  -2  240.38   22.30
   0   9  -2  232.98   22.00
   0   9  -2  288.27   25.30
   0  -9   2  247.68   22.50
   0  -9   2  254.87   20.30
  -1   9  -2   98.49   13.10
  -1   9  -2   91.49    9.00
  -1   9  -2   85.29   12.80
  -1   9  -2   87.49   10.60
  -1   9  -2   72.99    9.10
  -1   9  -2   87.69    9.00
  -1   9  -2   89.69    8.00
   1  -9   2   83.69   12.00
   1  -9   2   70.39    8.80
  -2   9  -2   54.09    9.40
  -2   9  -2   38.50    5.20
  -2   9  -2   32.40    3.90
  -2   9  -2   39.90    7.90
  -2   9  -2   34.90    7.10
  -2   9  -2   41.60    5.10
  -2   9  -2   46.20    4.00
  -2   9  -2   53.89    8.50
   2  -9   2   41.00    4.00
  -3   9  -2  245.88   21.50
  -3   9  -2  221.38   21.90
  -3   9  -2  215.58   20.70
  -3   9  -2  204.68   21.10
  -3   9  -2  224.98   19.80
  -3   9  -2  231.58   20.60
  -3   9  -2  223.48   19.50
  -4   9  -2   52.19    8.30
  -4   9  -2   53.09    8.80
  -4   9  -2   49.90    9.10
  -4   9  -2   52.39    8.40
  -4   9  -2   60.99    8.30
  -4   9  -2   49.40    9.00
  -4   9  -2   52.89    8.40
  -5   9  -2    6.60    4.10
  -5   9  -2    9.80    4.50
  -5   9  -2   14.20    4.60
  -5   9  -2   12.40    4.30
  -5   9  -2   11.00    4.80
  -5   9  -2    7.80    4.70
  -5   9  -2   10.30    5.80
   5   8  -2   -7.50    4.30
   5   8  -2    4.10    6.20
   5   8  -2   -5.80    4.10
   5   8  -2    0.30    5.00
  -5  -8   2   -4.70    3.40
  -5  -8   2   -4.00    4.70
  -5  -8   2   -1.40    3.80
   4   8  -2  176.18   21.60
   4   8  -2  181.88   21.20
   4   8  -2  179.28   22.40
   4   8  -2  215.28   22.80
  -4  -8   2  240.88   23.90
  -4  -8   2  240.78   18.20
  -4  -8   2  197.28   20.80
   3   8  -2   99.79   14.30
   3   8  -2  107.09   14.70
   3   8  -2  117.89   16.60
   3   8  -2   74.59   14.30
   3   8  -2   85.69   13.50
  -3  -8   2   95.39    8.20
  -3  -8   2   96.79   14.60
  -3  -8   2   82.29   10.10
  -3  -8   2   82.09   12.20
   2   8  -2   14.20    6.70
   2   8  -2   18.20    5.50
   2   8  -2    4.90    3.40
   2   8  -2    0.30    3.70
   2   8  -2   14.10    4.30
   2   8  -2    4.40    4.30
  -2  -8   2    2.00    4.20
  -2  -8   2    3.50    2.60
  -2  -8   2   15.20    4.40
   1   8  -2   13.00    5.70
   1   8  -2    3.30    3.90
   1   8  -2   17.90    5.60
   1   8  -2   23.30    5.10
   1   8  -2   11.10    4.50
   1   8  -2   19.50    5.20
  -1  -8   2   16.00    4.30
  -1  -8   2   19.60    5.30
  -1  -8   2   14.80    4.50
   0   8  -2   35.40    6.30
   0   8  -2   43.20    8.80
   0   8  -2   49.00    8.30
   0   8  -2   35.20    6.30
   0   8  -2   48.10    8.80
   0   8  -2   36.20    6.40
   0   8  -2   44.40    4.70
   0  -8   2   36.60    6.40
   0  -8   2   44.20    4.60
   0  -8   2   39.00    8.50
   0  -8   2   40.90    6.70
  -1   8  -2   88.69   12.50
  -1   8  -2   71.99    8.10
  -1   8  -2   73.59    6.80
  -1   8  -2   94.09   12.10
  -1   8  -2   77.89    8.20
  -1   8  -2   82.29    9.40
  -1   8  -2   84.89    7.40
  -1   8  -2   66.19    8.40
  -1   8  -2   72.89    6.60
   1  -8   2   83.09    8.40
   1  -8   2   92.39    9.80
  -2   8  -2   54.49    6.10
  -2   8  -2   61.29    9.40
  -2   8  -2   64.89    6.40
  -2   8  -2   55.59    5.30
  -2   8  -2   63.69    8.80
  -2   8  -2   52.99    6.30
  -2   8  -2   49.00    9.00
  -2   8  -2   60.09    5.30
   2  -8   2   62.89    5.30
   2  -8   2   63.49    5.20
  -3   8  -2  330.07   28.00
  -3   8  -2  333.87   28.60
  -3   8  -2  331.07   28.90
  -3   8  -2  330.67   28.50
  -3   8  -2  312.27   29.10
  -3   8  -2  351.26   27.90
  -3   8  -2  306.97   27.20
  -4   8  -2  422.76   35.30
  -4   8  -2  437.16   36.30
  -4   8  -2  418.66   35.20
  -4   8  -2  428.66   35.80
  -4   8  -2  402.86   35.10
  -4   8  -2  424.86   36.50
  -4   8  -2  412.06   36.30
  -5   8  -2   21.50    5.20
  -5   8  -2   28.70    6.70
  -5   8  -2   30.60    6.40
  -5   8  -2   34.50    7.10
  -5   8  -2   27.20    7.10
  -5   8  -2   31.10    7.00
  -5   8  -2   24.50    5.60
  -6   8  -2   32.40    8.00
  -6   8  -2   44.20    9.20
  -6   8  -2   30.20    6.40
  -6   8  -2   42.00    6.60
  -6   8  -2   49.30    9.00
  -6   8  -2   32.80    7.50
  -6   8  -2   24.50    4.30
   5   7  -2  104.09   17.40
   5   7  -2  152.58   15.50
   5   7  -2  120.19   15.10
   5   7  -2   81.19   14.80
  -5  -7   2  144.39   13.00
  -5  -7   2   93.59   15.40
  -5  -7   2   99.99   17.50
   4   7  -2  277.47   28.60
   4   7  -2  282.27   28.40
   4   7  -2  306.87   29.70
   4   7  -2  363.56   31.40
  -4  -7   2  305.97   29.90
  -4  -7   2  303.77   28.50
   3   7  -2  956.40   77.89
   3   7  -2  821.72   77.39
   3   7  -2 1157.48   80.09
   3   7  -2  873.11   77.59
   3   7  -2  927.41   77.69
  -3  -7   2 1032.30   75.89
  -3  -7   2  972.40   76.79
  -3  -7   2  882.51   78.09
   2   7  -2   39.50    8.10
   2   7  -2   38.20    7.10
   2   7  -2   34.80    8.10
   2   7  -2   25.70    6.20
   2   7  -2   41.10    8.00
   2   7  -2   36.50    7.70
  -2  -7   2   27.00    5.70
  -2  -7   2   31.60    5.00
  -2  -7   2   29.90    3.60
   1   7  -2   41.20    7.40
   1   7  -2   60.79    9.00
   1   7  -2   47.70    7.30
   1   7  -2   37.40    8.00
   1   7  -2   36.50    6.70
   1   7  -2   39.70    8.10
   1   7  -2   38.40    7.50
  -1  -7   2   58.39    8.90
  -1  -7   2   46.50    5.10
  -1  -7   2   42.90    7.40
  -1  -7   2   45.00   11.10
  -1  -7   2   47.70    7.80
   0   7  -2  567.14   40.80
   0   7  -2  495.05   39.90
   0   7  -2  453.35   39.00
   0   7  -2  434.76   38.10
   0   7  -2  434.86   36.60
   0   7  -2  427.36   38.00
   0   7  -2  538.55   38.70
   0  -7   2  477.45   38.60
   0  -7   2  487.15   36.70
   0  -7   2  448.46   38.90
   0  -7   2  425.76   39.10
   0  -7   2  453.55   38.50
  -1   7  -2  513.55   36.00
  -1   7  -2  410.16   32.60
  -1   7  -2  481.35   36.30
  -1   7  -2  385.16   33.20
  -1   7  -2  416.06   34.50
  -1   7  -2  381.16   32.40
  -1   7  -2  409.26   33.20
  -1   7  -2  373.36   33.80
  -1   7  -2  408.56   32.60
   1  -7   2  397.16   35.00
   1  -7   2  435.96   33.60
   1  -7   2  421.76   34.60
  -2   7  -2   15.60    4.40
  -2   7  -2   13.20    4.60
  -2   7  -2   12.70    1.80
  -2   7  -2   10.70    2.80
  -2   7  -2   13.20    2.90
  -2   7  -2   13.50    3.70
  -2   7  -2   14.50    4.20
  -2   7  -2   13.50    1.70
  -3   7  -2  106.39   11.10
  -3   7  -2  107.59   11.90
  -3   7  -2  109.49   11.10
  -3   7  -2  120.39   12.00
  -3   7  -2   99.29   11.40
  -3   7  -2  107.09   10.90
  -3   7  -2  103.99   10.50
  -4   7  -2    4.60    3.60
  -4   7  -2   13.80    4.70
  -4   7  -2    3.50    3.20
  -4   7  -2   -0.40    3.30
  -4   7  -2    4.30    3.60
  -4   7  -2    7.20    3.30
  -4   7  -2    5.70    2.80
  -5   7  -2   -2.50    2.90
  -5   7  -2    0.90    3.30
  -5   7  -2    4.80    3.40
  -5   7  -2    1.30    3.10
  -5   7  -2    3.00    3.30
  -5   7  -2    1.80    3.30
  -5   7  -2   -0.20    2.60
  -5   7  -2    0.50    2.00
  -6   7  -2    4.10    4.30
  -6   7  -2    9.50    3.30
  -6   7  -2    2.60    4.30
  -6   7  -2    1.40    4.80
  -6   7  -2   16.00    6.10
  -6   7  -2    8.90    4.60
   6   6  -2    4.80    4.80
   6   6  -2    0.90    5.00
   6   6  -2    2.50    5.70
   6   6  -2   -9.10    3.80
  -6  -6   2   -1.80    3.30
  -6  -6   2   -3.40    4.30
  -6  -6   2   -1.50    4.20
   5   6  -2    6.60    5.40
   5   6  -2   12.20    5.00
   5   6  -2   10.00    7.20
  -5  -6   2    8.60    3.90
  -5  -6   2   14.60    6.00
  -5  -6   2    4.10    5.30
   4   6  -2  141.49   16.50
   4   6  -2  152.98   17.50
   4   6  -2  131.49   15.80
  -4  -6   2  165.78   18.20
  -4  -6   2  171.78   16.90
  -4  -6   2  164.28   16.10
   3   6  -2  228.08   23.80
   3   6  -2  218.78   23.40
   3   6  -2  229.68   23.40
   3   6  -2  302.47   25.80
   3   6  -2  281.47   23.70
  -3  -6   2  262.27   21.20
  -3  -6   2  238.98   22.10
  -3  -6   2  252.47   23.10
  -3  -6   2  268.67   24.90
   2   6  -2  195.48   18.80
   2   6  -2  196.18   18.30
   2   6  -2  171.68   17.90
   2   6  -2  178.88   17.00
   2   6  -2  202.58   18.40
   2   6  -2  162.48   17.70
   2   6  -2  173.98   17.50
  -2  -6   2  167.88   17.40
  -2  -6   2  182.08   17.10
  -2  -6   2  181.58   15.90
  -2  -6   2  178.78   14.90
  -2  -6   2  158.08   17.40
  -2  -6   2  191.78   18.10
  -2  -6   2  194.28   18.30
   1   6  -2 1787.72  124.99
   1   6  -2 1494.95  125.29
   1   6  -2 1509.65  124.09
   1   6  -2 1490.95  124.79
   1   6  -2 1526.55  124.49
   1   6  -2 1874.31  125.49
  -1  -6   2 1623.74  124.19
  -1  -6   2 1606.54  121.79
  -1  -6   2 1491.85  124.49
  -1  -6   2 1587.24  124.79
  -1  -6   2 1685.33  124.99
  -1  -6   2 1531.75  125.09
  -1  -6   2 1510.65  122.59
   0   6  -2 4476.55  351.26
   0   6  -2 4191.28  350.66
   0   6  -2 4146.19  348.87
   0   6  -2 4327.67  350.66
   0   6  -2 5104.29  352.26
   0   6  -2 5230.58  351.06
   0   6  -2 4401.86  349.27
   0  -6   2 4508.95  349.27
   0  -6   2 4734.53  351.46
   0  -6   2 4538.85  350.96
   0  -6   2 4510.55  351.76
   0  -6   2 4757.22  351.06
  -1   6  -2  123.69   10.90
  -1   6  -2  146.69   13.70
  -1   6  -2  151.08   13.30
  -1   6  -2  125.19   10.80
  -1   6  -2  126.09   11.50
  -1   6  -2  120.49   11.20
  -1   6  -2  130.79   12.20
  -1   6  -2  123.29   11.80
   1  -6   2  126.09   11.40
   1  -6   2  137.69   12.80
   1  -6   2  137.89   12.50
  -2   6  -2    1.90    0.70
  -2   6  -2    0.80    2.00
  -2   6  -2    4.60    2.60
  -2   6  -2    2.00    1.80
  -2   6  -2    3.80    0.90
  -2   6  -2    1.70    1.60
  -2   6  -2    0.60    2.40
  -3   6  -2  146.29   13.80
  -3   6  -2  148.69   13.80
  -3   6  -2  145.69   14.50
  -3   6  -2  145.89   14.10
  -3   6  -2  150.48   13.80
  -3   6  -2  148.49   14.40
  -3   6  -2  163.08   14.80
  -4   6  -2   29.10    6.00
  -4   6  -2   25.60    4.50
  -4   6  -2   28.60    5.30
  -4   6  -2   20.80    5.60
  -4   6  -2   31.70    6.30
  -5   6  -2   31.70    6.80
  -5   6  -2   25.20    6.90
  -5   6  -2   20.00    3.40
  -5   6  -2   26.50    3.90
  -5   6  -2   27.60    3.80
  -5   6  -2   27.30    5.70
  -5   6  -2   30.70    5.20
  -5   6  -2   27.90    6.80
  -5   6  -2   21.20    2.80
  -6   6  -2   -1.10    3.60
  -6   6  -2   -0.20    1.90
  -6   6  -2    1.20    2.00
  -6   6  -2    2.10    3.90
  -6   6  -2    1.70    2.30
  -6   6  -2   -4.50    3.20
  -6   6  -2   -3.00    3.50
   6  -6   2   -0.10    1.90
   6  -6   2   -2.50    1.70
  -7   6  -2   23.30    5.20
  -7   6  -2   42.30    9.00
  -7   6  -2   23.00    7.90
  -7   6  -2   38.80    5.70
  -7   6  -2   40.30   10.00
   7  -6   2   55.49    8.50
   6   5  -2   -2.60    3.10
   6   5  -2   10.40    5.40
   6   5  -2   -1.20    5.70
  -6  -5   2   -0.90    4.50
  -6  -5   2    5.00    4.60
  -6  -5   2   -3.10    4.50
   5   5  -2    1.80    3.70
   5   5  -2    9.30    5.20
   5   5  -2    3.60    3.80
   5   5  -2   10.60    7.70
  -5  -5   2    7.30    4.50
  -5  -5   2    0.70    6.00
  -5  -5   2    0.20    2.90
   4   5  -2  405.16   33.40
   4   5  -2  339.97   31.10
   4   5  -2  322.27   31.60
   4   5  -2  347.87   30.60
  -4  -5   2  335.17   29.10
  -4  -5   2  341.17   30.00
  -4  -5   2  336.87   30.80
  -4  -5   2  341.77   32.30
   3   5  -2    4.90    3.30
   3   5  -2    3.00    3.20
   3   5  -2    1.70    3.80
   3   5  -2    1.10    3.10
   3   5  -2    1.20    3.00
   3   5  -2    6.90    4.40
   3   5  -2   -0.60    2.50
  -3  -5   2   10.90    3.80
  -3  -5   2    5.20    3.60
  -3  -5   2    5.40    2.40
  -3  -5   2   -1.20    2.80
  -3  -5   2    5.40    3.00
  -3  -5   2    4.00    3.00
  -3  -5   2    3.10    2.00
   2   5  -2    3.90    2.80
   2   5  -2    8.20    3.10
   2   5  -2    9.20    2.90
   2   5  -2    0.40    2.60
   2   5  -2   -0.20    3.30
   2   5  -2    1.20    2.60
   2   5  -2    1.00    3.20
  -2  -5   2    7.30    1.90
  -2  -5   2    7.20    2.70
  -2  -5   2    6.30    3.30
  -2  -5   2    2.60    3.10
  -2  -5   2    9.90    2.50
  -2  -5   2    8.60    3.20
  -2  -5   2    8.20    3.70
   1   5  -2 2518.85  199.48
   1   5  -2 2588.94  198.68
   1   5  -2 2334.47  196.88
   1   5  -2 2996.80  199.48
   1   5  -2 2342.27  198.78
   1   5  -2 2345.87  198.98
   1   5  -2 2962.40  199.58
  -1  -5   2 2591.04  196.78
  -1  -5   2 2527.75  199.08
  -1  -5   2 2519.45  197.28
  -1  -5   2 2532.65  199.08
  -1  -5   2 2670.53  199.28
  -1  -5   2 2497.15  199.28
  -1  -5   2 2647.34  198.58
   0   5  -2 3545.15  276.57
   0   5  -2 3295.77  276.57
   0   5  -2 3697.93  278.07
   0   5  -2 3304.57  277.87
   0   5  -2 4108.09  279.27
   0   5  -2 3973.50  278.17
   0  -5   2 3503.15  278.67
   0  -5   2 3522.95  278.07
   0  -5   2 3524.05  276.57
   0  -5   2 3767.02  278.47
   0  -5   2 3642.94  278.17
  -1   5  -2   29.00    3.60
  -1   5  -2   21.20    2.60
  -1   5  -2   19.00    3.20
  -1   5  -2   18.70    4.10
  -1   5  -2   19.40    4.80
  -1   5  -2   21.90    3.90
  -1   5  -2   17.60    3.00
   1  -5   2   24.20    3.40
   1  -5   2   23.40    4.00
   1  -5   2   24.90    4.60
  -2   5  -2   67.79    6.00
  -2   5  -2   72.49    7.60
  -2   5  -2   71.69    7.20
  -2   5  -2   65.29    7.00
  -2   5  -2   95.09    8.70
  -2   5  -2  100.59    9.00
  -2   5  -2   68.89    5.90
   2  -5   2   68.99    5.90
   2  -5   2   68.99    5.90
  -3   5  -2  145.19   14.10
  -3   5  -2  143.49   11.70
  -3   5  -2  152.38   13.10
  -3   5  -2  178.48   15.00
  -3   5  -2  156.28   14.00
  -3   5  -2  142.89   13.20
  -3   5  -2  142.19   11.70
  -4   5  -2  645.54   50.99
  -4   5  -2  612.54   50.79
  -4   5  -2  703.23   53.49
  -4   5  -2  622.14   50.69
  -4   5  -2  652.23   52.39
  -4   5  -2  653.23   52.19
   4  -5   2  685.53   50.59
  -5   5  -2  623.64   50.29
  -5   5  -2  799.62   54.79
  -5   5  -2  584.94   51.69
  -5   5  -2  675.13   53.09
  -5   5  -2  614.44   50.59
  -5   5  -2  584.34   50.29
   5  -5   2  638.44   50.09
   5  -5   2  598.44   51.99
   5  -5   2  660.03   50.29
  -6   5  -2   38.80    6.70
  -6   5  -2   53.59    9.80
  -6   5  -2   46.90    9.60
  -6   5  -2   58.79    9.20
  -6   5  -2   45.30   10.20
  -6   5  -2   53.39   10.50
  -6   5  -2   45.80    5.90
   6  -5   2   48.90    6.80
  -7   5  -2   88.69   13.90
  -7   5  -2   58.09    9.40
  -7   5  -2   69.09   11.90
  -7   5  -2   76.29   12.10
  -7   5  -2   71.49   10.00
   6   4  -2  158.18   19.60
   6   4  -2  182.98   17.40
   6   4  -2  174.08   16.10
   6   4  -2  139.89   17.90
   6   4  -2  143.29   21.70
  -6  -4   2  130.09   17.30
  -6  -4   2  137.39   17.00
  -6  -4   2  144.19   18.50
  -6  -4   2  147.49   17.00
   5   4  -2   45.80    7.70
   5   4  -2   55.09   10.20
   5   4  -2   43.20    8.50
  -5  -4   2   59.79    9.90
  -5  -4   2   55.59   10.30
  -5  -4   2   38.80    7.60
  -5  -4   2   51.59    8.10
  -5  -4   2   38.50    9.50
   4   4  -2    6.00    3.50
   4   4  -2    4.50    3.50
   4   4  -2    3.70    4.70
   4   4  -2    5.00    3.40
   4   4  -2   -0.80    3.30
   4   4  -2    4.30    3.10
   4   4  -2    1.30    2.50
  -4  -4   2    3.30    3.60
  -4  -4   2    3.80    4.20
  -4  -4   2    5.90    3.10
  -4  -4   2    3.20    3.10
  -4  -4   2    1.60    3.10
  -4  -4   2    6.30    3.00
  -4  -4   2    2.30    2.70
   3   4  -2 1699.13  117.09
   3   4  -2 1421.26  115.59
   3   4  -2 1399.56  115.79
   3   4  -2 1483.65  116.49
   3   4  -2 1483.05  115.59
   3   4  -2 1416.36  115.99
   3   4  -2 1363.76  115.09
  -3  -4   2 1496.45  116.49
  -3  -4   2 1472.05  114.69
  -3  -4   2 1429.26  115.29
  -3  -4   2 1447.26  115.09
  -3  -4   2 1528.15  116.39
  -3  -4   2 1456.05  113.99
   2   4  -2  103.39   11.80
   2   4  -2  101.59   10.60
   2   4  -2  103.49   12.20
   2   4  -2   98.89   10.30
   2   4  -2  106.59   11.00
   2   4  -2  103.29   10.60
   2   4  -2  101.69   10.60
   2   4  -2   99.79    9.10
  -2  -4   2   94.89   10.20
  -2  -4   2   90.49    9.00
  -2  -4   2  101.89   10.30
  -2  -4   2  109.09   10.30
  -2  -4   2  107.89   11.00
  -2  -4   2  101.89   10.80
  -2  -4   2   95.49   10.90
   1   4  -2  173.48   15.40
   1   4  -2  164.18   15.10
   1   4  -2  158.98   14.70
   1   4  -2  159.78   15.10
   1   4  -2  181.68   15.60
   1   4  -2  205.68   15.60
   1   4  -2  162.28   13.60
  -1  -4   2  172.58   15.40
  -1  -4   2  166.38   15.20
  -1  -4   2  169.38   13.50
  -1  -4   2  152.58   14.90
  -1  -4   2  186.08   15.00
  -1  -4   2  140.09   14.80
  -1  -4   2  160.08   13.70
   0   4  -2  108.49    9.80
   0   4  -2   84.99    7.30
   0   4  -2  102.19    8.80
   0   4  -2   92.89    7.40
   0   4  -2   90.59    8.50
   0   4  -2   90.29    8.50
   0   4  -2   97.49    9.30
   0   4  -2   89.59    8.40
   0  -4   2   84.49    8.50
   0  -4   2   84.79    8.40
   0  -4   2   77.79    8.30
   0  -4   2   84.29    7.10
   0  -4   2   79.69    8.70
  -1   4  -2  259.47   20.10
  -1   4  -2  212.78   19.00
  -1   4  -2  234.18   18.80
  -1   4  -2  272.67   19.10
  -1   4  -2  243.68   20.50
   1  -4   2  224.48   19.40
   1  -4   2  224.38   19.00
   1  -4   2  228.78   20.50
  -2   4  -2    3.90    2.30
  -2   4  -2    1.00    0.80
  -2   4  -2    1.50    0.90
  -2   4  -2    1.70    1.50
  -2   4  -2    1.60    1.50
  -2   4  -2    3.00    2.20
   2  -4   2    2.80    1.00
   2  -4   2    2.50    0.90
   2  -4   2    1.40    1.70
  -3   4  -2   33.40    6.00
  -3   4  -2   41.00    6.10
  -3   4  -2   31.40    4.90
  -3   4  -2   24.90    3.40
  -3   4  -2   33.00    3.70
  -3   4  -2   30.10    3.40
   3  -4   2   29.10    3.50
   3  -4   2   31.00    5.40
   3  -4   2   33.90    5.00
   3  -4   2   24.20    3.10
  -4   4  -2  423.96   32.00
  -4   4  -2  315.47   29.00
  -4   4  -2  327.07   28.00
  -4   4  -2  366.06   29.20
  -4   4  -2  351.56   28.00
  -4   4  -2  414.96   31.40
  -4   4  -2  357.76   29.40
  -4   4  -2  337.17   30.60
  -4   4  -2  329.87   29.80
   4  -4   2  378.46   30.60
   4  -4   2  400.16   30.40
   4  -4   2  371.56   28.80
  -5   4  -2  121.19   14.00
  -5   4  -2  129.59   13.40
  -5   4  -2  134.69   13.80
  -5   4  -2  119.89   11.60
  -5   4  -2  107.89   10.80
  -5   4  -2  100.19   11.40
  -5   4  -2  110.39   12.00
   5  -4   2  115.69   12.50
   5  -4   2  129.99   11.70
   5  -4   2  118.99   11.10
  -6   4  -2   68.19   10.10
  -6   4  -2   60.19    9.00
  -6   4  -2   86.69   12.00
  -6   4  -2   72.89   12.50
  -6   4  -2   67.69   11.50
  -6   4  -2   63.59    6.60
  -6   4  -2   60.59    9.30
   6  -4   2   75.19    9.10
  -7   4  -2  118.19   14.30
  -7   4  -2   91.19   15.00
  -7   4  -2  113.89   17.20
  -7   4  -2  118.89   13.00
  -7   4  -2   99.59   12.70
   7  -4   2  128.89   13.00
   7   3  -2  265.47   32.10
   7   3  -2  305.37   29.10
   7   3  -2  381.96   28.10
   7   3  -2  324.47   32.10
  -7  -3   2  304.17   29.90
  -7  -3   2  367.46   32.80
  -7  -3   2  262.07   29.60
  -7  -3   2  348.57   32.90
   6   3  -2  376.56   30.70
   6   3  -2  315.97   26.00
   6   3  -2  323.77   30.80
   6   3  -2  298.37   29.00
   6   3  -2  311.77   27.30
  -6  -3   2  257.87   26.30
  -6  -3   2  287.37   28.80
  -6  -3   2  272.37   27.10
  -6  -3   2  302.87   29.80
  -6  -3   2  251.57   27.20
   5   3  -2   27.50    8.10
   5   3  -2   30.10    6.70
   5   3  -2   27.30    5.60
   5   3  -2   33.10    7.90
  -5  -3   2   24.90    6.00
  -5  -3   2   25.40    7.60
  -5  -3   2   33.10    7.80
  -5  -3   2   26.60    6.20
  -5  -3   2   26.10    5.70
  -5  -3   2   38.80    8.10
   4   3  -2 1533.05  118.89
   4   3  -2 1443.06  119.69
   4   3  -2 1539.95  120.29
   4   3  -2 1491.55  119.39
   4   3  -2 1520.95  118.19
   4   3  -2 1519.25  120.59
   4   3  -2 1395.06  119.29
  -4  -3   2 1557.54  119.79
  -4  -3   2 1443.76  118.39
  -4  -3   2 1374.06  122.99
  -4  -3   2 1788.42  119.89
  -4  -3   2 1546.65  120.29
  -4  -3   2 1497.35  118.29
  -4  -3   2 1476.55  120.19
  -4  -3   2 1549.64  119.89
   3   3  -2 3141.89  244.18
   3   3  -2 3129.99  244.78
   3   3  -2 3107.69  243.58
   3   3  -2 3236.98  243.78
   3   3  -2 3205.08  242.98
   3   3  -2 3197.48  244.08
  -3  -3   2 3066.49  242.38
  -3  -3   2 3241.08  244.38
  -3  -3   2 3166.58  243.08
  -3  -3   2 3289.97  244.48
  -3  -3   2 3092.89  243.78
  -3  -3   2 2997.80  243.58
  -3  -3   2 3113.79  242.98
   2   3  -2 1620.24  128.89
   2   3  -2 1725.03  129.39
   2   3  -2 1558.04  128.99
   2   3  -2 1644.24  129.09
   2   3  -2 1677.93  129.59
   2   3  -2 1650.33  129.49
   2   3  -2 1687.23  128.09
  -2  -3   2 1643.64  129.09
  -2  -3   2 1677.53  128.49
  -2  -3   2 1767.42  129.79
  -2  -3   2 1669.83  129.69
  -2  -3   2 1665.13  129.39
  -2  -3   2 1702.53  129.09
  -2  -3   2 1572.14  127.99
   1   3  -2   31.10    5.00
   1   3  -2   41.90    3.90
   1   3  -2   38.50    5.70
   1   3  -2   35.50    5.40
   1   3  -2   36.80    5.50
   1   3  -2   49.70    5.50
   1   3  -2   40.60    5.50
   1   3  -2   34.90    4.90
  -1  -3   2   37.80    5.30
  -1  -3   2   31.50    3.70
  -1  -3   2   29.60    4.70
  -1  -3   2   38.60    5.40
  -1  -3   2   31.60    5.10
  -1  -3   2   34.20    3.70
  -1  -3   2   40.40    5.70
   0   3  -2  447.96   33.60
   0   3  -2  462.35   34.10
   0   3  -2  369.86   33.40
   0   3  -2  459.75   33.60
   0   3  -2  423.26   33.40
   0   3  -2  448.56   32.80
   0  -3   2  387.46   33.40
   0  -3   2  391.86   33.30
   0  -3   2  394.36   33.70
   0  -3   2  438.96   32.90
   0  -3   2  413.16   33.60
  -1   3  -2 2663.03  194.08
  -1   3  -2 2677.33  195.08
  -1   3  -2 2670.33  194.18
  -1   3  -2 2744.63  195.08
  -1   3  -2 2626.54  193.98
  -1   3  -2 2673.33  194.68
   1  -3   2 2301.87  193.88
   1  -3   2 2317.27  194.88
   1  -3   2 2381.86  194.48
   1  -3   2 2307.67  193.98
  -2   3  -2 2348.86  158.28
  -2   3  -2 1827.62  158.18
  -2   3  -2 2270.77  159.28
  -2   3  -2 1954.20  158.28
  -2   3  -2 2175.88  159.48
  -2   3  -2 2245.58  159.68
   2  -3   2 1872.21  159.08
   2  -3   2 1932.91  158.98
   2  -3   2 1971.40  158.08
  -3   3  -2    6.60    1.30
  -3   3  -2    5.20    1.90
  -3   3  -2    3.00    1.50
  -3   3  -2    7.10    2.30
  -3   3  -2    3.50    2.10
  -3   3  -2    2.10    2.20
   3  -3   2    4.40    2.20
   3  -3   2    4.30    1.50
   3  -3   2    4.00    1.90
  -4   3  -2   85.39    8.60
  -4   3  -2   84.89   10.30
  -4   3  -2   67.39    8.40
  -4   3  -2   83.79    8.20
  -4   3  -2   69.99    8.40
  -4   3  -2   81.09    9.70
   4  -3   2   91.09    8.10
   4  -3   2   82.49    9.20
   4  -3   2   91.29    8.90
   4  -3   2   80.89    8.20
  -5   3  -2  187.28   18.80
  -5   3  -2  198.48   18.20
  -5   3  -2  191.58   17.90
  -5   3  -2  166.08   16.40
  -5   3  -2  144.69   16.40
  -5   3  -2  184.58   15.20
  -5   3  -2  149.99   16.10
   5  -3   2  158.08   15.80
   5  -3   2  195.58   15.20
   5  -3   2  187.48   17.10
   5  -3   2  181.08   16.70
  -6   3  -2   49.99    9.40
  -6   3  -2   48.90   10.10
  -6   3  -2   39.30    7.50
  -6   3  -2   37.30    7.40
  -6   3  -2   47.90    9.40
  -6   3  -2   42.90    7.90
  -7   3  -2    0.80    3.90
  -7   3  -2  -15.40    6.00
  -7   3  -2   -5.60    4.10
  -7   3  -2    1.00    5.20
  -7   3  -2    0.00    3.20
   7  -3   2   -2.70    4.20
   7   2  -2   -0.60    4.70
   7   2  -2   15.80    3.20
   7   2  -2    9.80    4.70
   7   2  -2    9.60    3.00
  -7  -2   2    8.50    5.70
  -7  -2   2    0.60    4.60
  -7  -2   2   -2.40    4.50
  -7  -2   2   -8.10    4.10
  -7  -2   2    0.10    5.20
   6   2  -2   18.90    7.00
   6   2  -2   20.30    4.00
   6   2  -2   22.90    5.20
   6   2  -2   19.50    6.20
   6   2  -2   21.20    4.10
  -6  -2   2   23.40    5.20
  -6  -2   2   17.50    6.10
  -6  -2   2   12.70    5.70
  -6  -2   2   14.50    5.20
  -6  -2   2   20.10    5.50
   5   2  -2   41.10    5.90
   5   2  -2   48.10    7.70
   5   2  -2   43.00    7.90
   5   2  -2   42.30    5.90
   5   2  -2   40.60    8.40
   5   2  -2   53.49   10.30
  -5  -2   2   49.70    7.00
  -5  -2   2   38.10    8.40
  -5  -2   2   32.60    7.50
  -5  -2   2   31.10    6.60
  -5  -2   2   33.80    7.10
   4   2  -2  388.76   30.40
   4   2  -2  400.06   31.70
   4   2  -2  348.97   32.80
   4   2  -2  372.06   32.10
   4   2  -2  364.26   32.20
   4   2  -2  397.06   32.70
   4   2  -2  364.36   31.70
  -4  -2   2  345.47   32.40
  -4  -2   2  357.76   30.80
  -4  -2   2  358.66   31.20
  -4  -2   2  337.57   31.90
  -4  -2   2  372.06   32.30
  -4  -2   2  359.66   32.40
  -4  -2   2  333.47   31.40
  -4  -2   2  453.55   32.40
   3   2  -2 3299.07  270.37
   3   2  -2 3537.05  271.07
   3   2  -2 4067.79  272.07
   3   2  -2 3526.85  270.97
   3   2  -2 3515.85  269.87
   3   2  -2 3313.57  270.07
   3   2  -2 3436.56  269.57
   3   2  -2 3493.65  270.77
  -3  -2   2 3942.51  270.77
  -3  -2   2 3405.06  270.87
  -3  -2   2 3585.14  271.17
  -3  -2   2 3517.55  269.97
  -3  -2   2 3231.98  269.67
  -3  -2   2 3325.17  270.87
   2   2  -2  246.98   20.90
   2   2  -2  221.38   19.70
   2   2  -2  240.68   20.50
   2   2  -2  257.27   20.90
   2   2  -2  276.27   21.50
   2   2  -2  250.77   20.10
   2   2  -2  224.68   20.30
   2   2  -2  244.98   20.50
  -2  -2   2  228.08   20.20
  -2  -2   2  238.28   20.90
  -2  -2   2  226.88   20.50
  -2  -2   2  218.88   20.60
  -2  -2   2  255.17   20.50
  -2  -2   2  237.58   20.80
  -2  -2   2  242.38   19.80
   0   2  -2 1285.27   86.89
   0   2  -2 1162.28   86.19
   0   2  -2 1284.77   86.69
   0   2  -2 1035.90   86.29
   0   2  -2 1231.78   86.59
   0   2  -2 1139.49   85.99
   0   2  -2 1299.57   86.49
   0  -2   2 1066.59   85.89
   0  -2   2  974.40   86.19
   0  -2   2 1089.79   86.49
   0  -2   2 1001.00   86.39
   0  -2   2 1024.10   86.59
   0  -2   2  981.80   85.99
   1  -2   2    0.30    0.40
  -2   2  -2 1961.40  157.78
  -2   2  -2 2384.36  159.08
  -2   2  -2 2169.08  157.98
  -2   2  -2 2202.98  158.28
  -2   2  -2 1800.92  158.28
  -2   2  -2 2129.19  158.78
   2  -2   2 1944.61  158.08
   2  -2   2 1886.61  157.68
  -3   2  -2 3015.10  201.48
  -3   2  -2 2815.62  200.78
  -3   2  -2 2490.35  200.38
  -3   2  -2 2371.66  199.58
  -3   2  -2 2537.85  199.38
  -3   2  -2 2417.16  199.68
  -3   2  -2 2906.71  199.98
   3  -2   2 2524.75  199.28
   3  -2   2 2463.75  199.48
   3  -2   2 2459.75  200.28
   3  -2   2 2685.73  200.08
   3  -2   2 2509.45  200.28
  -4   2  -2  978.60   66.09
  -4   2  -2  923.21   65.09
  -4   2  -2  812.02   63.49
  -4   2  -2  734.03   64.49
  -4   2  -2  799.42   65.39
  -4   2  -2  728.23   64.39
   4  -2   2  815.22   64.79
   4  -2   2  823.32   63.49
   4  -2   2  796.72   64.99
   4  -2   2  744.53   64.09
  -5   2  -2  246.48   24.70
  -5   2  -2  323.37   25.10
  -5   2  -2  304.87   25.70
  -5   2  -2  237.38   24.00
  -5   2  -2  302.47   26.60
  -5   2  -2  239.78   23.80
   5  -2   2  267.97   22.20
   5  -2   2  275.87   24.60
   5  -2   2  270.77   24.70
   5  -2   2  271.97   24.50
  -6   2  -2    3.20    3.50
  -6   2  -2   -5.90    3.60
  -6   2  -2    4.40    4.40
  -6   2  -2    1.10    5.00
  -6   2  -2    8.00    4.90
  -6   2  -2    9.70    4.70
   6  -2   2    2.90    1.80
   6  -2   2   -2.30    3.20
  -7   2  -2    7.40    6.00
  -7   2  -2    5.30    4.50
  -7   2  -2   24.30    6.40
  -7   2  -2   16.70    6.90
  -7   2  -2   10.70    5.90
   7  -2   2   25.70    6.70
   7   1  -2   82.99   14.00
   7   1  -2  111.89   11.20
  -7  -1   2  102.59   15.60
  -7  -1   2  100.39   14.30
  -7  -1   2   89.59   14.20
  -7  -1   2   95.59   15.70
  -7  -1   2   84.89   13.00
   6   1  -2  153.88   14.50
   6   1  -2  135.69   11.80
   6   1  -2  155.78   12.00
   6   1  -2  136.49   16.00
  -6  -1   2  130.99   15.90
  -6  -1   2  118.09   15.70
  -6  -1   2  135.29   15.20
  -6  -1   2  130.89   13.60
  -6  -1   2  157.78   16.90
  -6  -1   2  143.39   15.60
   5   1  -2   15.70    3.10
   5   1  -2   24.00    3.60
   5   1  -2   20.70    5.60
   5   1  -2   19.80    5.90
   5   1  -2   25.10    5.50
   5   1  -2   19.90    6.70
  -5  -1   2   17.00    3.90
  -5  -1   2   24.40    6.70
  -5  -1   2   12.10    4.70
  -5  -1   2   17.10    5.20
  -5  -1   2   25.10    6.60
  -5  -1   2    9.50    4.70
   4   1  -2    3.80    3.00
   4   1  -2    5.60    2.70
   4   1  -2    6.40    3.30
   4   1  -2    9.10    3.70
   4   1  -2    8.90    2.90
   4   1  -2    8.40    4.00
   4   1  -2    9.60    2.30
  -4  -1   2   14.50    4.70
  -4  -1   2   16.20    4.90
  -4  -1   2    6.40    3.50
  -4  -1   2    7.00    2.60
  -4  -1   2    8.50    3.30
  -4  -1   2    4.10    3.20
  -4  -1   2    3.70    2.70
   3   1  -2  581.94   50.99
   3   1  -2  596.54   51.19
   3   1  -2  632.04   51.29
   3   1  -2  666.33   51.99
   3   1  -2  625.74   49.70
   3   1  -2  630.04   50.69
   3   1  -2  653.73   50.79
   3   1  -2  642.14   50.89
  -3  -1   2  718.83   51.09
  -3  -1   2  629.94   51.49
  -3  -1   2  642.74   51.39
  -3  -1   2  614.44   50.39
  -3  -1   2  631.44   50.69
   2   1  -2 4448.65  349.07
   2   1  -2 4726.23  348.77
   2   1  -2 4688.03  349.37
   2   1  -2 4401.16  349.17
   2   1  -2 4636.84  350.66
   2   1  -2 4534.55  349.67
  -2  -1   2 4492.45  349.77
  -2  -1   2 4442.06  349.07
  -2  -1   2 4492.55  349.67
  -2  -1   2 4978.40  349.27
  -2  -1   2 4322.87  349.17
   0   1  -2   35.60    3.80
   0   1  -2   45.80    4.30
   0   1  -2   46.80    3.60
   0   1  -2   53.49    4.30
   0   1  -2   44.90    3.80
   0   1  -2   35.10    4.10
   0  -1   2   37.90    3.80
   0  -1   2   33.60    4.00
   0  -1   2   40.10    4.00
   0  -1   2   43.40    4.20
   0  -1   2   45.90    3.60
   0  -1   2   37.30    4.10
   0  -1   2   36.60    3.70
  -2   1  -2   90.69    8.70
  -2   1  -2   93.99    8.30
  -2   1  -2   78.19    8.00
  -2   1  -2   83.99    7.90
  -2   1  -2   91.19    7.80
  -2   1  -2  107.19    8.90
   2  -1   2   70.49    8.40
   2  -1   2   77.69    8.00
   2  -1   2   81.19    7.60
   2  -1   2   75.59    8.00
   2  -1   2   81.39    8.20
   2  -1   2   74.29    7.70
  -3   1  -2   51.29    6.40
  -3   1  -2   47.50    6.00
  -3   1  -2   44.20    6.80
  -3   1  -2   61.69    7.90
  -3   1  -2   37.60    5.20
  -3   1  -2   56.09    6.50
  -3   1  -2   72.29    8.70
   3  -1   2   48.90    6.90
   3  -1   2   42.40    5.10
   3  -1   2   53.59    6.10
   3  -1   2   43.70    5.60
   3  -1   2   57.89    7.40
   3  -1   2   52.39    7.10
  -4   1  -2 1866.71  126.79
  -4   1  -2 1498.45  126.39
  -4   1  -2 1640.24  124.79
  -4   1  -2 1555.44  126.29
  -4   1  -2 1503.75  125.79
   4  -1   2 1547.05  125.79
   4  -1   2 1621.24  124.69
   4  -1   2 1624.04  126.39
   4  -1   2 1560.74  126.29
   4  -1   2 1733.53  126.79
  -5   1  -2  704.83   59.09
  -5   1  -2  822.42   59.79
  -5   1  -2  742.63   59.59
  -5   1  -2  721.53   59.39
  -5   1  -2  609.84   58.09
   5  -1   2  705.23   56.59
   5  -1   2  755.72   59.49
   5  -1   2  735.43   59.09
  -6   1  -2  163.28   19.00
  -6   1  -2  166.48   19.10
  -6   1  -2  205.38   20.00
  -6   1  -2  173.38   19.90
  -6   1  -2  193.38   19.60
   6  -1   2  192.38   16.10
   6  -1   2  231.68   20.40
  -7   1  -2   82.29   13.70
  -7   1  -2   79.79   14.10
  -7   1  -2   75.09   12.90
  -7   1  -2  118.89   15.80
  -7   1  -2   87.99   14.10
   7   0  -2  438.06   34.40
   7   0  -2  433.76   30.80
  -7   0   2  332.77   33.70
  -7   0   2  302.67   31.70
  -7   0   2  316.87   33.00
  -7   0   2  357.86   30.10
  -7   0   2  317.17   33.20
  -7   0   2  346.47   33.10
   6   0  -2 1444.06  101.19
  -6   0   2 1236.78  101.39
  -6   0   2 1260.17  100.79
  -6   0   2 1225.18  101.79
  -6   0   2 1171.08   98.89
   5   0  -2  770.32   61.89
   5   0  -2  739.63   62.59
   5   0  -2  741.83   63.39
  -5   0   2  726.43   63.09
  -5   0   2  769.42   62.89
  -5   0   2  934.01   64.69
  -5   0   2  756.02   63.69
  -5   0   2  895.51   64.69
  -5   0   2  749.42   61.69
  -5   0   2  737.83   63.79
   4   0  -2   68.59    8.10
   4   0  -2   55.29    7.00
   4   0  -2   60.59    5.50
   4   0  -2   57.59    8.60
   4   0  -2   66.69    7.40
   4   0  -2   62.29    5.50
   4   0  -2   74.29    9.80
  -4   0   2   72.89    8.60
  -4   0   2   75.49    9.80
  -4   0   2   54.39    8.20
  -4   0   2   66.29    7.60
  -4   0   2   63.39    6.80
  -4   0   2   65.39    9.40
  -4   0   2   66.59    9.20
   3   0  -2  253.57   22.90
   3   0  -2  261.97   22.50
   3   0  -2  267.37   23.10
   3   0  -2  272.07   23.10
   3   0  -2  269.87   22.80
   3   0  -2  268.47   21.20
   3   0  -2  242.88   22.30
  -3   0   2  316.37   23.70
  -3   0   2  303.27   23.50
  -3   0   2  266.47   22.30
  -3   0   2  273.17   23.50
  -3   0   2  256.97   23.00
  -3   0   2  267.07   22.80
   2   0  -2   81.29    8.00
   2   0  -2   81.79    8.00
   2   0  -2   90.29    8.30
   2   0  -2   81.79    7.60
   2   0  -2   82.49    8.10
   2   0  -2   85.59    7.10
   2   0  -2   74.69    8.10
  -2   0   2   78.39    8.40
  -2   0   2   97.39    8.50
  -2   0   2   90.79    7.80
  -2   0   2   77.59    7.80
  -2   0   2   82.49    8.00
  -2   0   2  100.69    8.60
   1   0  -2  681.03   52.29
   1   0  -2  637.04   52.19
   1   0  -2  666.73   51.89
   1   0  -2  663.13   52.39
   1   0  -2  641.14   52.29
   1   0  -2  682.03   52.19
  -1   0   2  703.53   52.19
  -1   0   2  668.03   52.19
  -1   0   2  733.33   51.89
  -1   0   2  617.14   52.19
  -1   0   2  693.43   52.39
   0   0  -2  657.93   52.29
   0   0  -2  672.13   52.39
   0   0  -2  695.33   52.49
   0   0  -2  685.23   52.59
   0   0  -2  708.03   52.29
   0   0  -2  672.33   52.59
   0   0   2  670.43   52.59
   0   0   2  684.33   52.69
   0   0   2  656.23   52.39
   0   0   2  681.23   52.39
   0   0   2  650.53   52.39
   0   0   2  652.33   52.29
   0   0   2  729.73   52.39
  -1   0  -2  104.79    8.60
  -1   0  -2   93.89    8.90
  -1   0  -2  129.79    9.30
  -1   0  -2   96.89    8.90
  -1   0  -2  110.79    9.40
  -1   0  -2  116.69    9.20
   1   0   2  103.19    8.70
   1   0   2   87.79    8.80
   1   0   2   99.99    9.00
   1   0   2   95.49    9.10
   1   0   2   96.49    9.00
   1   0   2   90.39    8.80
  -2   0  -2  388.46   27.40
  -2   0  -2  334.17   27.70
  -2   0  -2  320.37   27.60
  -2   0  -2  401.26   28.10
  -2   0  -2  311.77   27.60
  -2   0  -2  303.67   27.10
  -2   0  -2  385.96   28.20
   2   0   2  307.07   28.20
   2   0   2  317.57   27.10
   2   0   2  332.97   27.60
   2   0   2  312.97   27.40
   2   0   2  340.87   26.20
   2   0   2  341.37   27.90
   2   0   2  335.37   27.40
  -3   0  -2   49.70    7.10
  -3   0  -2   53.49    6.10
  -3   0  -2   53.19    7.50
  -3   0  -2   47.30    5.50
  -3   0  -2   45.60    7.20
  -3   0  -2   46.20    7.00
  -3   0  -2   54.19    7.50
   3   0   2   62.69    8.40
   3   0   2   46.00    4.50
   3   0   2   44.80    5.90
   3   0   2   55.59    7.40
   3   0   2   49.50    5.50
   3   0   2   46.30    6.90
   3   0   2   49.90    7.30
  -4   0  -2  216.38   20.90
  -4   0  -2  248.48   21.30
  -4   0  -2  217.78   20.70
  -4   0  -2  281.37   21.70
  -4   0  -2  200.48   20.00
  -4   0  -2  202.58   21.60
   4   0   2  225.68   20.60
   4   0   2  234.88   21.10
   4   0   2  243.48   21.10
   4   0   2  217.78   19.10
   4   0   2  216.78   18.10
  -5   0  -2  292.57   24.10
  -5   0  -2  286.77   24.00
  -5   0  -2  227.18   22.50
  -5   0  -2  243.08   23.40
  -5   0  -2  224.28   21.90
  -5   0  -2  215.58   22.50
   5   0   2  237.88   19.50
   5   0   2  237.88   23.10
   5   0   2  234.28   20.50
   5   0   2  271.57   23.70
  -6   0  -2    1.00    3.80
  -6   0  -2   -2.30    2.80
  -6   0  -2   -2.20    3.10
  -6   0  -2   -0.90    3.70
  -6   0  -2   -0.20    3.20
   6   0   2    3.70    4.30
   6   0   2    0.70    2.00
   6   0   2    4.30    4.00
  -7   0  -2   37.40    9.20
  -7   0  -2   59.89   11.80
  -7   0  -2   47.30   10.00
  -7   0  -2   62.59   12.00
  -7   0  -2   51.29   11.00
   7   0   2   55.69    7.20
   7  -1  -2   16.00    5.50
  -7   1   2   15.30    6.20
  -7   1   2   31.70    8.50
  -7   1   2   11.50    5.80
  -7   1   2    7.40    4.30
  -7   1   2    9.70    3.80
  -7   1   2   18.70    6.00
   6  -1  -2  653.33   60.89
  -6   1   2  736.33   62.59
  -6   1   2  948.31   64.99
  -6   1   2  691.13   61.59
  -6   1   2  890.61   63.49
  -6   1   2  757.52   62.79
  -6   1   2  707.53   59.99
   5  -1  -2  261.37   23.30
   5  -1  -2  261.07   22.70
   5  -1  -2  263.77   22.10
   5  -1  -2  258.47   23.30
   5  -1  -2  252.77   23.80
  -5   1   2  238.68   23.30
  -5   1   2  254.67   23.60
  -5   1   2  234.88   23.70
  -5   1   2  277.57   24.00
  -5   1   2  303.77   25.00
  -5   1   2  261.47   22.80
  -5   1   2  239.88   21.70
   4  -1  -2  459.65   40.00
   4  -1  -2  480.35   39.70
   4  -1  -2  492.55   39.10
   4  -1  -2  476.15   38.90
   4  -1  -2  497.35   39.80
  -4   1   2  514.35   40.10
  -4   1   2  469.25   39.40
  -4   1   2  509.15   40.50
  -4   1   2  454.15   39.70
  -4   1   2  487.15   39.20
  -4   1   2  466.35   40.40
   3  -1  -2  874.81   70.49
   3  -1  -2  798.12   70.39
   3  -1  -2  871.91   69.89
   3  -1  -2  891.11   70.39
   3  -1  -2  908.31   70.89
   3  -1  -2  855.51   69.99
  -3   1   2  849.32   70.39
  -3   1   2  874.91   69.99
  -3   1   2  967.50   71.09
  -3   1   2 1026.40   70.99
  -3   1   2  954.80   70.69
  -3   1   2  903.01   69.89
  -3   1   2  899.51   71.29
   2  -1  -2 3799.32  316.37
   2  -1  -2 3677.23  315.67
   2  -1  -2 3622.34  316.37
   2  -1  -2 3721.13  316.37
   2  -1  -2 4027.70  316.37
   2  -1  -2 4058.09  316.37
  -2   1   2 3928.51  316.37
  -2   1   2 4725.73  316.67
  -2   1   2 4139.89  315.27
  -2   1   2 4442.36  316.47
  -2   1   2 4504.75  315.87
  -2   1   2 4687.43  316.77
  -2   1   2 4411.76  316.67
   0  -1  -2 1586.64  124.19
   0  -1  -2 1662.93  124.09
   0  -1  -2 1543.15  123.79
   0  -1  -2 1605.74  124.19
   0  -1  -2 1609.94  123.89
   0  -1  -2 1611.54  124.29
   0  -1  -2 1655.23  124.29
   0   1   2 1624.44  124.29
   0   1   2 1602.34  124.19
   0   1   2 1663.43  124.29
   1   1   2 4547.15  351.46
   1   1   2 4637.84  351.46
  -2  -1  -2  163.38   13.70
  -2  -1  -2  148.99   13.30
  -2  -1  -2  142.99   13.10
  -2  -1  -2  149.29   13.60
  -2  -1  -2  145.09   13.60
  -2  -1  -2  129.69   13.00
   2   1   2  156.28   13.80
   2   1   2  152.18   13.30
   2   1   2  131.19   13.10
   2   1   2  136.59   12.80
   2   1   2  140.69   12.20
   2   1   2  146.19   13.30
   2   1   2  142.19   13.00
   2   1   2  176.08   13.90
  -3  -1  -2   37.90    9.30
  -3  -1  -2   33.70    6.00
  -3  -1  -2   28.60    6.20
  -3  -1  -2   29.50    5.50
  -3  -1  -2   31.50    5.40
  -3  -1  -2   39.20    6.50
   3   1   2   28.40    5.50
   3   1   2   33.90    4.00
   3   1   2   37.90    6.00
   3   1   2   37.60    6.80
   3   1   2   27.50    5.40
   3   1   2   35.70    5.80
  -4  -1  -2  405.46   34.80
  -4  -1  -2  385.16   35.00
  -4  -1  -2  471.95   35.90
  -4  -1  -2  383.86   34.50
  -4  -1  -2  373.86   35.00
   4   1   2  404.96   33.60
   4   1   2  433.46   33.00
   4   1   2  415.26   35.30
   4   1   2  409.56   35.60
   4   1   2  395.66   34.70
   4   1   2  422.96   35.00
  -5  -1  -2   13.50    4.60
  -5  -1  -2   11.70    4.70
  -5  -1  -2   12.50    5.70
  -5  -1  -2    9.70    4.60
  -5  -1  -2   16.10    6.00
  -5  -1  -2    7.70    5.50
   5   1   2   12.00    2.90
   5   1   2   13.30    5.60
   5   1   2   16.60    6.10
   5   1   2   17.80    3.90
  -6  -1  -2   22.10    7.30
  -6  -1  -2   25.00    7.10
  -6  -1  -2   28.40    8.00
  -6  -1  -2   20.70    6.90
  -6  -1  -2   15.10    6.40
   6   1   2   34.10    4.60
   6   1   2   22.50    7.20
   6   1   2   17.80    4.40
   6   1   2   30.90    8.40
  -7  -1  -2    2.90    6.40
  -7  -1  -2    4.10    4.40
  -7  -1  -2   -0.90    4.70
  -7  -1  -2    2.40    4.60
   7   1   2    1.40    3.30
   7  -2  -2   -0.90    2.90
  -7   2   2   -0.50    3.70
  -7   2   2    2.70    4.40
  -7   2   2    1.60    4.90
  -7   2   2    0.70    2.60
  -7   2   2    3.60    4.60
  -7   2   2   -1.50    3.70
   6  -2  -2  156.68   13.60
   6  -2  -2   94.09   13.50
  -6   2   2  143.79   14.00
  -6   2   2  129.99   14.80
  -6   2   2  103.99   10.90
  -6   2   2   93.69   14.60
  -6   2   2  111.59   12.80
  -6   2   2  102.79   12.30
   5  -2  -2   54.49    7.40
   5  -2  -2   39.30    8.00
   5  -2  -2   51.79    8.00
   5  -2  -2   53.59    7.80
  -5   2   2   48.50    8.80
  -5   2   2   58.59    8.60
  -5   2   2   48.20    6.60
  -5   2   2   48.80    8.80
  -5   2   2   53.09    7.80
  -5   2   2   53.99    8.00
  -5   2   2   59.09    9.30
   4  -2  -2  261.77   24.00
   4  -2  -2  261.87   24.60
   4  -2  -2  279.67   24.00
   4  -2  -2  272.17   23.60
  -4   2   2  266.97   25.10
  -4   2   2  307.17   25.40
  -4   2   2  344.47   25.40
  -4   2   2  347.67   24.80
  -4   2   2  264.47   24.10
  -4   2   2  262.17   23.60
   3  -2  -2 1141.19   91.59
   3  -2  -2 1196.68   92.19
   3  -2  -2 1154.08   92.59
   3  -2  -2 1190.68   92.69
   3  -2  -2 1162.28   91.99
  -3   2   2 1288.17   92.99
  -3   2   2 1135.29   92.09
  -3   2   2 1084.29   91.99
  -3   2   2 1336.27   92.39
  -3   2   2 1272.07   92.89
  -3   2   2 1107.79   91.59
   2  -2  -2  285.47   24.90
   2  -2  -2  277.77   25.10
   2  -2  -2  263.17   24.10
   2  -2  -2  264.47   24.60
  -2   2   2  351.86   24.30
  -2   2   2  277.17   25.00
  -2   2   2  352.66   25.80
  -2   2   2  312.87   25.10
  -2   2   2  340.97   25.40
  -2   2   2  320.67   24.90
  -2   2   2  340.87   24.80
  -2   2   2  342.97   24.50
   1  -2  -2  399.66   35.70
   1  -2  -2  408.36   35.40
   1  -2  -2  402.86   35.00
   1  -2  -2  423.76   35.40
  -1   2   2  464.75   35.10
  -1   2   2  478.05   35.50
  -1   2   2  490.35   35.50
  -1   2   2  507.15   35.00
  -1   2   2  495.35   35.40
   0  -2  -2  913.41   73.09
   0  -2  -2  849.52   72.59
   0  -2  -2  817.22   73.19
   0  -2  -2  866.91   73.49
   0  -2  -2  854.51   73.39
   0  -2  -2  918.31   73.19
   0   2   2 1049.70   72.39
   0   2   2 1074.79   73.69
   0   2   2  870.61   73.39
   0   2   2 1056.19   73.49
   0   2   2  939.21   72.69
   0   2   2 1083.79   73.79
   0   2   2 1006.00   73.29
  -1  -2  -2 2043.80  149.19
  -1  -2  -2 1957.00  148.99
  -1  -2  -2 1808.22  148.79
  -1  -2  -2 1938.91  148.39
  -1  -2  -2 1989.60  149.29
  -1  -2  -2 1970.60  148.79
   1   2   2 1885.51  149.19
   1   2   2 1889.31  148.89
   1   2   2 1801.52  148.79
   1   2   2 1924.91  148.89
   1   2   2 1969.20  148.69
   1   2   2 1984.40  148.99
  -2  -2  -2 2402.16  175.58
  -2  -2  -2 2222.88  174.88
  -2  -2  -2 2158.48  174.78
  -2  -2  -2 2328.37  175.58
  -2  -2  -2 2157.58  174.58
   2   2   2 2307.87  175.18
   2   2   2 2274.97  175.18
   2   2   2 2253.57  175.58
   2   2   2 2310.87  174.78
   2   2   2 2619.94  175.48
   2   2   2 2021.40  174.88
   2   2   2 2186.98  174.18
   2   2   2 2211.88  174.58
  -3  -2  -2  218.18   21.00
  -3  -2  -2  250.97   21.20
  -3  -2  -2  266.57   21.80
  -3  -2  -2  249.68   21.70
  -3  -2  -2  225.18   21.00
  -3  -2  -2  209.28   21.20
   3   2   2  237.58   21.70
   3   2   2  242.18   20.00
   3   2   2  251.07   20.70
   3   2   2  237.18   21.70
   3   2   2  207.08   20.80
   3   2   2  253.77   21.40
   3   2   2  220.88   20.70
  -4  -2  -2  369.66   31.40
  -4  -2  -2  355.96   31.60
  -4  -2  -2  363.96   30.90
  -4  -2  -2  313.77   32.00
  -4  -2  -2  389.46   32.20
  -4  -2  -2  349.07   31.90
  -4  -2  -2  369.16   32.10
   4   2   2  324.07   31.60
   4   2   2  341.67   31.10
   4   2   2  365.76   29.80
   4   2   2  347.97   31.40
   4   2   2  404.06   31.90
   4   2   2  369.06   32.30
   4   2   2  377.06   30.40
  -5  -2  -2  175.58   19.60
  -5  -2  -2  212.48   20.40
  -5  -2  -2  188.18   19.90
  -5  -2  -2  195.28   18.90
  -5  -2  -2  162.58   19.50
   5   2   2  207.18   18.20
   5   2   2  187.28   20.20
   5   2   2  200.58   20.50
  -6  -2  -2  245.18   24.40
  -6  -2  -2  217.58   23.00
  -6  -2  -2  238.48   24.60
  -6  -2  -2  206.88   23.50
   6   2   2  211.38   24.30
   6   2   2  282.97   21.00
   6   2   2  223.88   21.00
   6   2   2  222.28   24.20
  -7  -2  -2    6.10    5.80
  -7  -2  -2    5.80    5.00
  -7  -2  -2    4.50    5.20
  -7  -2  -2    4.50    5.40
   7   2   2    5.60    5.90
   7   2   2   13.60    6.30
   7   2   2   11.20    3.40
   7  -3  -2  218.08   20.10
   7  -3  -2  207.68   19.00
  -7   3   2  188.68   19.10
  -7   3   2  209.58   20.90
  -7   3   2  155.58   19.40
  -7   3   2  158.88   18.10
  -7   3   2  181.18   16.30
  -7   3   2  199.68   20.70
   6  -3  -2  303.07   26.60
   6  -3  -2  324.57   27.20
  -6   3   2  309.27   27.40
  -6   3   2  312.37   27.00
  -6   3   2  301.57   25.60
  -6   3   2  288.27   27.10
   5  -3  -2  930.21   68.49
   5  -3  -2  846.82   69.39
   5  -3  -2  856.81   67.89
   5  -3  -2  804.32   68.09
  -5   3   2  808.32   68.39
  -5   3   2  806.42   67.59
  -5   3   2 1037.50   70.39
  -5   3   2  776.72   68.29
  -5   3   2  789.52   69.79
  -5   3   2 1029.00   70.69
  -5   3   2  843.52   68.19
   4  -3  -2 1052.09   82.79
   4  -3  -2 1037.60   83.79
   4  -3  -2 1090.89   82.99
   4  -3  -2 1104.49   83.09
  -4   3   2 1053.89   84.69
  -4   3   2  968.90   82.89
  -4   3   2 1051.79   82.99
  -4   3   2 1009.90   82.69
  -4   3   2 1193.98   84.49
   3  -3  -2 3632.34  286.77
   3  -3  -2 3788.72  287.87
   3  -3  -2 3804.42  287.17
   3  -3  -2 3719.93  288.07
  -3   3   2 3665.53  286.47
  -3   3   2 3353.76  286.47
  -3   3   2 3404.06  286.97
  -3   3   2 4332.87  288.47
  -3   3   2 4040.80  288.57
  -3   3   2 3676.43  286.87
  -3   3   2 3883.41  288.27
   2  -3  -2 3173.08  256.07
   2  -3  -2 3008.10  256.67
   2  -3  -2 3128.79  256.37
  -2   3   2 3130.39  255.97
  -2   3   2 3632.54  256.97
  -2   3   2 3589.44  257.37
  -2   3   2 3728.13  256.67
  -2   3   2 3416.06  256.17
   1  -3  -2  147.59   13.30
   1  -3  -2  144.39   13.70
   1  -3  -2  145.59   13.20
  -1   3   2  169.48   13.30
  -1   3   2  179.88   14.10
  -1   3   2  158.68   13.40
  -1   3   2  163.48   13.20
  -1   3   2  168.48   12.80
  -1   3   2  159.28   13.30
  -1   3   2  182.68   14.50
   0  -3  -2 5264.47  407.96
   0  -3  -2 5145.89  408.16
   0  -3  -2 5417.76  409.06
   0  -3  -2 5048.90  409.16
   0  -3  -2 5025.40  409.56
   0  -3  -2 5350.36  409.16
   0   3   2 5707.43  408.06
   0   3   2 5059.09  408.96
   0   3   2 6110.99  409.36
  -1  -3  -2 1569.94  127.19
  -1  -3  -2 1623.34  126.19
  -1  -3  -2 1667.63  127.69
  -1  -3  -2 1606.74  127.49
  -1  -3  -2 1567.34  127.49
  -1  -3  -2 1646.54  126.69
  -1  -3  -2 1697.23  127.89
   1   3   2 1566.54  127.39
   1   3   2 1588.54  127.39
   1   3   2 1646.94  127.39
   1   3   2 1688.63  127.79
   1   3   2 1900.81  127.59
   1   3   2 1610.34  126.59
  -2  -3  -2 2398.56  177.78
  -2  -3  -2 2168.38  177.28
  -2  -3  -2 2396.96  177.28
  -2  -3  -2 2246.28  176.68
  -2  -3  -2 2276.37  176.58
   2   3   2 2342.97  177.28
   2   3   2 2271.77  177.38
   2   3   2 2245.98  176.48
   2   3   2 2560.24  177.38
   2   3   2 2271.17  176.88
   2   3   2 2055.59  176.98
   2   3   2 2186.38  177.58
   2   3   2 2305.07  176.48
  -3  -3  -2 1605.04  127.49
  -3  -3  -2 1602.44  127.69
  -3  -3  -2 1529.15  127.29
  -3  -3  -2 1665.23  128.59
  -3  -3  -2 1657.93  128.59
   3   3   2 1619.44  127.89
   3   3   2 1615.54  128.39
   3   3   2 1851.61  128.39
   3   3   2 1652.73  128.69
   3   3   2 1627.84  127.29
   3   3   2 1608.94  127.29
   3   3   2 1508.15  127.79
   3   3   2 1655.33  126.79
  -4  -3  -2   29.70    6.40
  -4  -3  -2   38.60    7.40
  -4  -3  -2   32.00    7.60
  -4  -3  -2   30.40    6.80
  -4  -3  -2   38.80    7.80
  -4  -3  -2   44.00    7.00
  -4  -3  -2   33.90    7.10
   4   3   2   32.00    6.70
   4   3   2   39.20    8.60
   4   3   2   41.40    7.60
   4   3   2   39.30    8.10
   4   3   2   38.10    6.90
   4   3   2   41.10    6.60
  -5  -3  -2  863.81   71.19
  -5  -3  -2  823.42   72.99
  -5  -3  -2  825.02   72.09
   5   3   2  854.11   73.29
   5   3   2 1045.50   70.99
   5   3   2  845.32   73.19
   5   3   2  866.91   70.69
  -6  -3  -2   12.80    5.70
  -6  -3  -2   11.50    5.70
  -6  -3  -2   27.40    8.70
  -6  -3  -2   16.40    7.00
   6   3   2   21.90    5.40
   6   3   2   11.60    6.30
   6   3   2   26.00    6.70
   6   3   2   16.20    7.30
   7  -4  -2   33.40    6.80
   7  -4  -2   19.30    5.40
  -7   4   2   15.30    5.40
  -7   4   2   13.20    4.60
  -7   4   2   12.50    3.30
  -7   4   2   13.60    5.30
  -7   4   2   14.10    5.70
  -7   4   2   24.60    7.80
   6  -4  -2  251.87   21.40
   6  -4  -2  264.07   21.50
  -6   4   2  231.08   21.60
  -6   4   2  211.18   24.40
  -6   4   2  228.78   21.70
  -6   4   2  229.38   20.60
  -6   4   2  241.08   21.80
  -6   4   2  250.47   23.90
   5  -4  -2  771.62   64.89
   5  -4  -2  825.42   63.59
   5  -4  -2  802.32   64.09
  -5   4   2  823.82   66.09
  -5   4   2  798.42   63.79
  -5   4   2  787.22   63.79
  -5   4   2  817.22   63.99
  -5   4   2  750.22   63.69
  -5   4   2  902.91   65.89
  -5   4   2  786.72   65.59
   4  -4  -2 1145.69   90.29
   4  -4  -2 1179.08   91.59
   4  -4  -2 1045.50   90.09
   4  -4  -2 1172.18   90.39
  -4   4   2 1087.39   89.59
  -4   4   2 1150.28   91.19
  -4   4   2 1170.28   90.69
  -4   4   2 1358.16   92.49
  -4   4   2 1143.39   91.89
  -4   4   2 1202.08   91.19
  -4   4   2 1047.40   90.29
  -4   4   2 1174.08   89.69
  -4   4   2 1358.26   92.99
   3  -4  -2  564.54   45.50
   3  -4  -2  572.44   44.70
   3  -4  -2  579.24   44.50
  -3   4   2  584.64   46.00
  -3   4   2  686.73   48.30
  -3   4   2  533.25   44.60
  -3   4   2  543.15   44.70
  -3   4   2  569.94   45.00
   2  -4  -2 3216.58  245.58
   2  -4  -2 3080.49  244.48
   2  -4  -2 3208.78  244.68
  -2   4   2 3385.86  246.58
  -2   4   2 3099.39  245.08
  -2   4   2 2892.81  244.68
  -2   4   2 3688.53  246.38
  -2   4   2 3067.49  244.88
   1  -4  -2  393.06   31.40
   1  -4  -2  368.86   30.90
   1  -4  -2  363.96   32.40
   1  -4  -2  410.36   32.60
  -1   4   2  356.56   31.20
  -1   4   2  436.56   31.40
  -1   4   2  428.46   32.00
  -1   4   2  422.06   32.70
  -1   4   2  382.96   31.00
  -1   4   2  385.56   30.50
   0  -4  -2 1043.30   83.89
   0  -4  -2 1046.90   83.29
   0  -4  -2 1023.20   81.89
   0  -4  -2  968.00   83.79
   0  -4  -2  983.40   83.39
   0  -4  -2 1009.70   81.99
   0   4   2 1144.29   83.59
   0   4   2 1019.80   82.09
   0   4   2 1247.58   84.39
   0   4   2 1000.70   83.99
   0   4   2 1056.49   83.19
   0   4   2 1068.99   81.89
   0   4   2 1151.98   83.39
   0   4   2 1241.28   84.29
  -1  -4  -2 2752.02  218.08
  -1  -4  -2 2899.51  218.28
  -1  -4  -2 2894.81  216.98
  -1  -4  -2 2870.81  216.28
  -1  -4  -2 2898.11  217.68
  -1  -4  -2 2703.43  218.28
  -1  -4  -2 2678.93  218.18
   1   4   2 2926.71  218.08
   1   4   2 2877.41  218.18
   1   4   2 2730.63  217.98
   1   4   2 2849.42  216.98
  -2  -4  -2  570.04   48.40
  -2  -4  -2  581.84   48.80
  -2  -4  -2  595.94   47.70
  -2  -4  -2  591.64   48.00
  -2  -4  -2  564.94   48.50
  -2  -4  -2  626.44   49.10
   2   4   2  612.74   48.70
   2   4   2  591.64   48.90
   2   4   2  555.54   48.80
   2   4   2  605.64   48.10
   2   4   2  604.84   47.60
   2   4   2  611.04   48.60
  -3  -4  -2  961.50   73.39
  -3  -4  -2  951.10   71.59
  -3  -4  -2  915.51   72.49
  -3  -4  -2  865.91   73.49
  -3  -4  -2  880.41   73.59
  -3  -4  -2  833.62   75.09
   3   4   2 1034.10   73.49
   3   4   2  928.41   73.39
   3   4   2  897.61   73.59
   3   4   2  838.32   72.09
   3   4   2  867.71   72.89
   3   4   2  941.11   72.29
   3   4   2  878.51   72.49
   3   4   2  865.41   73.59
  -4  -4  -2    1.10    3.80
  -4  -4  -2    0.20    4.00
  -4  -4  -2   -1.60    3.10
  -4  -4  -2   -0.20    2.60
   4   4   2   -1.20    3.00
   4   4   2    2.10    3.40
   4   4   2   -3.10    3.30
   4   4   2   -3.70    2.20
  -5  -4  -2  430.86   36.10
  -5  -4  -2  372.46   36.50
  -5  -4  -2  487.25   38.90
  -5  -4  -2  386.56   38.10
   5   4   2  445.66   36.60
   5   4   2  427.56   35.70
   5   4   2  381.46   37.90
   5   4   2  388.16   40.20
  -6  -4  -2   13.70    4.90
  -6  -4  -2    5.40    5.20
  -6  -4  -2    0.10    4.90
  -6  -4  -2    6.50    4.90
   6   4   2   11.80    5.50
   6   4   2    0.10    3.80
   6   4   2    6.10    5.90
   7  -5  -2   17.40    5.90
  -7   5   2   19.20    6.50
  -7   5   2   16.30    6.00
  -7   5   2   11.50    4.30
  -7   5   2   14.80    6.60
  -7   5   2   19.60    5.40
  -7   5   2   26.90    6.10
  -7   5   2   19.40    3.80
   6  -5  -2    2.30    2.50
  -6   5   2    2.70    4.20
  -6   5   2    4.40    2.50
  -6   5   2    2.30    4.00
  -6   5   2    0.20    2.90
  -6   5   2   -1.50    4.00
  -6   5   2    0.60    3.50
  -6   5   2   -1.50    2.20
   5  -5  -2   91.19   10.60
   5  -5  -2   97.89    8.90
   5  -5  -2  101.39    8.90
  -5   5   2   95.59    9.10
  -5   5   2   85.09    7.90
  -5   5   2   89.79    9.70
  -5   5   2   98.69   11.30
  -5   5   2  120.69   12.60
  -5   5   2  128.79   12.60
  -5   5   2   89.89    9.10
  -5   5   2   90.09    7.90
  -5   5   2   88.19    9.80
   4  -5  -2   77.19    6.80
   4  -5  -2   80.59    6.90
  -4   5   2   69.59    7.70
  -4   5   2   76.19    7.20
  -4   5   2   75.19    7.10
  -4   5   2   92.09    9.90
  -4   5   2   72.39    8.90
  -4   5   2   99.09   10.30
  -4   5   2   85.19    8.20
   3  -5  -2   84.89    6.70
  -3   5   2   97.29    9.90
  -3   5   2   69.39    8.50
  -3   5   2   83.09    8.60
  -3   5   2   77.99    6.90
  -3   5   2  106.39    9.90
  -3   5   2   78.49    7.90
  -3   5   2   79.09    6.90
   2  -5  -2  635.74   48.70
   2  -5  -2  585.24   48.70
   2  -5  -2  603.14   47.00
  -2   5   2  576.24   47.00
  -2   5   2  711.13   49.70
  -2   5   2  602.74   47.90
  -2   5   2  569.74   47.10
  -2   5   2  607.74   47.60
   1  -5  -2   82.09    7.70
   1  -5  -2   74.49    8.80
   1  -5  -2   83.99    8.20
   1  -5  -2   77.59    7.00
  -1   5   2   70.09    6.60
  -1   5   2   86.19    9.00
  -1   5   2   86.99    9.10
  -1   5   2   84.19    7.70
  -1   5   2   79.29    6.90
  -1   5   2   72.89    7.20
   0  -5  -2  896.91   70.19
   0  -5  -2  871.41   68.19
   0  -5  -2  895.71   69.99
   0  -5  -2  876.91   70.29
   0  -5  -2  915.21   71.09
   0   5   2 1005.00   71.49
   0   5   2  834.82   68.69
   0   5   2  836.62   69.69
   0   5   2  843.42   70.09
   0   5   2  953.40   70.49
  -1  -5  -2 2135.09  163.58
  -1  -5  -2 2004.50  162.68
  -1  -5  -2 2035.30  163.78
  -1  -5  -2 2036.00  161.08
  -1  -5  -2 2070.89  161.98
  -1  -5  -2 2081.79  163.78
  -1  -5  -2 2116.79  163.68
   1   5   2 1979.40  163.48
   1   5   2 2408.06  164.48
   1   5   2 2487.35  164.38
   1   5   2 1933.61  161.98
   1   5   2 2027.10  163.48
  -2  -5  -2 1583.94  119.09
  -2  -5  -2 1607.44  117.99
  -2  -5  -2 1565.84  120.49
  -2  -5  -2 1495.95  119.29
  -2  -5  -2 1642.14  120.99
   2   5   2 1442.06  120.49
   2   5   2 1513.75  119.89
   2   5   2 1422.36  121.29
   2   5   2 1474.45  118.89
   2   5   2 1507.15  120.09
  -3  -5  -2  412.56   36.30
  -3  -5  -2  424.26   33.50
  -3  -5  -2  413.96   34.70
  -3  -5  -2  413.76   35.90
  -3  -5  -2  390.26   36.10
  -3  -5  -2  415.96   34.90
   3   5   2  407.46   36.30
   3   5   2  412.66   34.90
   3   5   2  370.16   34.20
   3   5   2  422.26   35.30
   3   5   2  407.06   36.20
   3   5   2  401.96   35.50
  -4  -5  -2  276.27   30.40
  -4  -5  -2  323.77   28.30
  -4  -5  -2  374.56   31.30
  -4  -5  -2  323.57   29.70
   4   5   2  332.57   29.40
   4   5   2  370.26   30.40
   4   5   2  313.17   31.20
   4   5   2  324.17   31.30
  -5  -5  -2  640.14   58.49
  -5  -5  -2  670.03   55.29
  -5  -5  -2  639.64   58.19
   5   5   2  671.43   58.69
   5   5   2  685.13   58.69
   5   5   2  711.33   56.09
  -6  -5  -2   95.89   17.40
  -6  -5  -2  127.69   14.00
  -6  -5  -2  114.29   17.00
  -6  -5  -2   96.79   15.40
   6   5   2  101.19   17.80
   6   5   2  113.69   18.30
   6   5   2  109.49   14.50
   7  -6  -2   59.89    6.00
  -7   6   2   39.00    8.10
  -7   6   2   39.00    6.20
  -7   6   2   39.60    7.40
  -7   6   2   39.90    9.60
  -7   6   2   41.60    9.10
  -7   6   2   42.50    6.40
  -7   6   2   35.10    6.00
  -7   6   2   29.30    7.00
   6  -6  -2   10.70    3.20
   6  -6  -2    9.90    2.30
  -6   6   2    5.70    4.70
  -6   6   2   14.60    5.10
  -6   6   2    7.50    3.50
  -6   6   2    7.60    2.60
  -6   6   2   14.50    4.20
  -6   6   2   11.50    5.40
  -6   6   2    9.50    2.50
  -5   6   2  231.38   21.60
  -5   6   2  227.08   21.50
  -5   6   2  220.88   20.00
  -5   6   2  231.18   19.10
  -5   6   2  216.38   21.70
  -5   6   2  239.58   20.80
  -5   6   2  223.18   18.10
  -5   6   2  234.58   19.10
  -4   6   2    4.40    2.40
  -4   6   2    5.80    3.30
  -4   6   2   -4.20    1.90
  -4   6   2    0.50    2.20
  -4   6   2    6.00    3.70
  -4   6   2    3.80    3.40
  -3   6   2   31.20    4.60
  -3   6   2   22.40    4.70
  -3   6   2   29.60    4.90
  -3   6   2   26.80    6.10
  -3   6   2   26.30    5.30
   2  -6  -2  542.75   44.20
   2  -6  -2  538.95   42.50
   2  -6  -2  536.15   42.50
  -2   6   2  645.94   45.70
  -2   6   2  528.05   42.40
  -2   6   2  528.55   42.50
  -2   6   2  525.35   43.10
  -2   6   2  534.45   42.90
  -2   6   2  502.95   43.90
  -2   6   2  613.54   45.20
   1  -6  -2  232.18   18.90
   1  -6  -2  199.38   19.60
   1  -6  -2  214.48   18.40
   1  -6  -2  224.38   18.40
  -1   6   2  202.58   18.60
  -1   6   2  200.48   17.90
  -1   6   2  216.88   18.70
  -1   6   2  235.88   19.90
  -1   6   2  208.28   17.10
  -1   6   2  210.08   17.20
  -1   6   2  241.78   20.30
   0  -6  -2   68.49    7.50
   0  -6  -2   60.89    7.50
   0  -6  -2   77.29    8.10
   0  -6  -2   73.59    8.60
   0   6   2   70.89    6.50
   0   6   2   67.19    7.70
   0   6   2   78.89    9.60
   0   6   2   71.39    9.80
   0   6   2   65.19    7.90
   0   6   2   51.89    7.00
   0   6   2   85.39    8.50
  -1  -6  -2    5.20    2.00
  -1  -6  -2    5.90    1.20
  -1  -6  -2    6.40    1.10
  -1  -6  -2    7.00    4.00
  -1  -6  -2    8.50    2.90
  -1  -6  -2    8.40    3.80
   1   6   2    6.20    4.20
   1   6   2    5.80    3.90
   1   6   2    5.30    2.70
   1   6   2   11.10    3.70
   1   6   2    7.40    3.80
  -2  -6  -2   83.59   10.20
  -2  -6  -2  101.89   13.00
  -2  -6  -2   83.89    7.40
  -2  -6  -2   74.59    8.60
  -2  -6  -2   82.99   11.60
  -2  -6  -2   69.39   11.00
  -2  -6  -2   75.79    9.20
  -2  -6  -2   81.49    7.50
   2   6   2   97.79   11.50
   2   6   2   75.59    8.70
   2   6   2   70.19   10.70
   2   6   2   78.09   11.40
   2   6   2   61.29   10.20
   2   6   2   78.89    9.30
   2   6   2  103.79   11.30
  -3  -6  -2   66.79    9.40
  -3  -6  -2   60.19    9.90
  -3  -6  -2   62.89    6.70
  -3  -6  -2   44.60    8.30
  -3  -6  -2   62.59   10.90
   3   6   2   50.89    9.80
   3   6   2   47.70    8.90
   3   6   2   63.99   11.00
   3   6   2   62.89    9.80
   3   6   2   44.50    8.50
  -4  -6  -2    5.60    5.40
  -4  -6  -2    9.90    5.10
  -4  -6  -2   13.10    6.10
  -4  -6  -2   13.10    3.70
   4   6   2   13.50    5.30
   4   6   2   14.50    6.60
   4   6   2   13.00    6.20
  -5  -6  -2  220.18   23.30
  -5  -6  -2  241.88   21.50
  -5  -6  -2  214.58   23.70
  -5  -6  -2  220.28   25.10
   5   6   2  240.38   25.80
   5   6   2  247.18   23.20
   5   6   2  236.68   25.80
  -7   7   2    6.90    4.20
  -7   7   2   15.80    5.80
  -7   7   2    4.70    5.10
  -7   7   2    4.50    3.30
  -7   7   2    5.00    5.20
  -6   7   2  114.99    9.80
  -6   7   2  122.09   12.10
  -6   7   2  109.39   12.00
  -6   7   2  101.09    9.70
  -6   7   2  116.49   13.80
  -6   7   2   91.89   14.30
  -6   7   2  120.29   11.80
  -6   7   2  126.89   14.10
  -5   7   2  382.76   33.50
  -5   7   2  405.76   32.90
  -5   7   2  394.06   33.40
  -5   7   2  357.66   30.80
  -5   7   2  353.86   31.80
  -5   7   2  378.56   31.40
  -5   7   2  376.26   32.60
  -5   7   2  353.56   32.10
  -4   7   2   77.99    9.10
  -4   7   2   71.79   10.10
  -4   7   2   81.69   11.50
  -4   7   2   71.79    8.00
  -4   7   2   69.59   10.80
  -4   7   2   72.29    8.70
  -3   7   2   83.49    8.30
  -3   7   2   67.59    8.10
  -3   7   2   81.59    8.30
  -3   7   2   72.39   10.70
  -3   7   2   77.29    9.30
  -3   7   2   77.09    9.20
   2  -7  -2 1155.98   89.19
   2  -7  -2 1144.59   87.39
   2  -7  -2 1150.08   87.39
  -2   7   2 1132.29   88.99
  -2   7   2 1056.09   87.09
  -2   7   2 1111.59   87.59
  -2   7   2 1163.78   87.69
  -2   7   2 1292.47   90.39
  -2   7   2 1109.79   87.39
  -2   7   2 1025.20   88.49
   1  -7  -2 1409.86  108.19
   1  -7  -2 1454.35  107.99
   1  -7  -2 1434.56  111.69
  -1   7   2 1524.15  109.79
  -1   7   2 1401.66  105.99
  -1   7   2 1361.66  106.49
  -1   7   2 1315.67  108.29
  -1   7   2 1303.77  107.59
  -1   7   2 1264.47  107.19
  -1   7   2 1405.26  108.09
   0  -7  -2   72.99    8.10
   0  -7  -2   82.39   10.10
   0  -7  -2   79.59    8.90
   0  -7  -2   79.29   11.30
   0   7   2   81.29   10.90
   0   7   2   71.59    9.00
   0   7   2   62.69    8.10
   0   7   2   70.19    7.10
   0   7   2   92.49   11.00
   0   7   2   74.39    8.80
   0   7   2   81.29   11.30
  -1  -7  -2    0.70    2.80
  -1  -7  -2    2.20    1.80
  -1  -7  -2    1.30    2.30
  -1  -7  -2   -3.60    2.30
  -1  -7  -2    3.90    3.30
   1   7   2    5.80    2.70
   1   7   2    1.70    2.70
   1   7   2   -7.50    3.40
   1   7   2    1.00    2.30
   1   7   2    2.90    1.90
   1   7   2    1.90    3.80
   1   7   2    3.20    3.40
  -2  -7  -2   -2.50    2.90
  -2  -7  -2    3.70    1.40
  -2  -7  -2    4.90    2.60
  -2  -7  -2    5.20    1.30
  -2  -7  -2    4.10    3.30
   2   7   2    8.60    5.30
   2   7   2    7.80    2.90
   2   7   2    8.20    5.30
   2   7   2    1.70    3.10
   2   7   2    2.30    3.00
   2   7   2    1.80    2.80
  -3  -7  -2    6.10    3.20
  -3  -7  -2    3.90    5.10
  -3  -7  -2    4.50    2.00
  -3  -7  -2    6.10    2.40
   3   7   2    2.80    2.70
   3   7   2    7.80    4.90
   3   7   2   -0.50    3.40
   3   7   2   -0.70    3.00
  -4  -7  -2   13.50    5.80
  -4  -7  -2   17.10    6.80
  -4  -7  -2    9.30    3.80
  -4  -7  -2   17.60    5.50
   4   7   2    9.30    6.40
   4   7   2   21.60    7.00
  -5  -7  -2    0.90    5.70
  -5  -7  -2    1.20    3.30
  -5  -7  -2   -1.90    3.20
  -5  -7  -2   -3.00    4.30
   5   7   2   -5.00    3.90
   5   7   2    2.40    5.50
   5   7   2   -2.30    5.70
  -6   8   2   -3.50    2.60
  -6   8   2   -6.90    4.20
  -6   8   2   -7.60    3.90
  -6   8   2   -0.30    2.30
  -6   8   2   -4.10    2.30
  -6   8   2   -2.10    3.50
  -6   8   2   -4.20    3.60
  -6   8   2   -1.00    2.80
  -6   8   2    9.60    4.70
  -5   8   2   92.09   12.80
  -5   8   2   74.59   10.40
  -5   8   2   75.29    8.60
  -5   8   2   76.19    8.60
  -5   8   2   53.39    9.80
  -5   8   2   65.49   11.20
  -5   8   2   64.09    9.70
  -4   8   2    4.30    3.30
  -4   8   2    5.70    4.60
  -4   8   2    6.40    3.10
  -4   8   2    9.30    3.70
  -4   8   2    6.50    3.60
  -4   8   2    1.70    3.00
  -4   8   2    1.40    3.60
  -3   8   2  221.98   20.40
  -3   8   2  244.38   22.00
  -3   8   2  225.98   20.00
  -3   8   2  222.88   21.70
  -3   8   2  235.58   22.00
  -3   8   2  243.58   20.00
  -3   8   2  227.68   21.10
   2  -8  -2   92.89    8.40
   2  -8  -2   95.59   10.50
   2  -8  -2   92.69    8.60
  -2   8   2   87.19    8.30
  -2   8   2   84.69    8.30
  -2   8   2   90.69    9.90
  -2   8   2   86.29    8.30
  -2   8   2  105.09   10.20
  -2   8   2  109.89   11.80
  -2   8   2   85.29    8.50
  -2   8   2   96.09   11.30
   1  -8  -2 1227.18   99.99
   1  -8  -2 1306.67   98.29
   1  -8  -2 1375.76  101.59
   1  -8  -2 1208.68   98.89
  -1   8   2 1164.38   96.29
  -1   8   2 1269.07   97.79
  -1   8   2 1162.58   97.19
  -1   8   2 1320.17   99.99
  -1   8   2 1320.37   98.19
  -1   8   2 1177.78   98.49
   0  -8  -2   96.39   11.00
   0  -8  -2   96.39   10.30
   0  -8  -2   84.49   10.40
   0   8   2   83.29    9.90
   0   8   2   89.49   10.20
   0   8   2  108.59   11.40
   0   8   2   99.49   11.10
   0   8   2  117.19   13.20
   0   8   2   90.19    8.90
   0   8   2  116.79   12.90
  -1  -8  -2  333.57   26.30
  -1  -8  -2  330.47   23.30
  -1  -8  -2  247.88   23.90
   1   8   2  272.27   25.50
   1   8   2  244.98   24.30
   1   8   2  250.27   25.60
   1   8   2  268.77   24.50
   1   8   2  330.97   27.50
   1   8   2  228.08   22.90
  -2  -8  -2  293.57   28.20
  -2  -8  -2  329.17   30.50
   2   8   2  343.57   29.60
   2   8   2  440.06   41.40
   2   8   2  336.57   30.50
   2   8   2  328.57   29.10
   2   8   2  306.67   28.00
  -3  -8  -2  355.06   32.40
  -3  -8  -2  386.36   30.00
  -3  -8  -2  417.56   36.30
  -3  -8  -2  420.26   30.40
   3   8   2  352.06   34.30
   3   8   2  362.76   33.80
   3   8   2  326.27   35.30
   3   8   2  358.06   32.70
   3   8   2  389.36   35.40
  -4  -8  -2   57.99   11.50
  -4  -8  -2   51.69    6.90
  -4  -8  -2   51.09    9.00
   4   8   2   36.40   10.50
   4   8   2   43.30   11.10
   4   8   2   40.20    9.70
  -6   9   2   -4.00    2.60
  -6   9   2    2.10    4.00
  -6   9   2   -3.10    3.60
  -6   9   2   -3.80    3.20
  -6   9   2   -2.00    4.10
  -6   9   2    0.50    3.30
  -6   9   2   -0.70    4.10
  -5   9   2   22.50    5.00
  -5   9   2   14.60    5.10
  -5   9   2   23.40    4.90
  -5   9   2   10.50    4.40
  -5   9   2   16.20    4.90
  -5   9   2    5.00    4.90
  -5   9   2   11.40    5.10
  -4   9   2    6.70    3.10
  -4   9   2   10.50    3.80
  -4   9   2    3.60    4.10
  -4   9   2    4.10    4.30
  -4   9   2   10.40    4.50
  -4   9   2   11.20    4.00
  -4   9   2    8.60    3.70
  -3   9   2   -3.40    2.90
  -3   9   2   -4.00    3.20
  -3   9   2    5.80    2.80
  -3   9   2    3.60    2.40
  -3   9   2   -0.20    2.10
  -3   9   2    5.80    4.30
  -3   9   2    6.40    4.50
  -3   9   2    7.00    3.10
   2  -9  -2   74.39    7.00
   2  -9  -2   68.69    7.10
  -2   9   2   56.19    6.20
  -2   9   2   70.29    7.10
  -2   9   2   61.69    6.80
  -2   9   2   69.69    6.90
  -2   9   2   74.29   10.70
  -2   9   2   79.69    9.10
  -2   9   2   89.59   12.30
  -2   9   2   52.49   10.20
  -2   9   2   70.59    6.70
   1  -9  -2   28.30    5.00
   1  -9  -2   19.40    5.90
   1  -9  -2   15.30    5.00
  -1   9   2   16.30    2.70
  -1   9   2   17.30    6.80
  -1   9   2   14.20    3.90
  -1   9   2   11.20    4.90
  -1   9   2   11.20    3.40
  -1   9   2   25.30    5.80
  -1   9   2   13.30    4.10
   0  -9  -2   76.49   10.40
   0  -9  -2   58.39    8.90
   0   9   2   60.69    9.60
   0   9   2   67.79   11.50
   0   9   2   86.79   12.90
   0   9   2   70.69    8.40
   0   9   2   72.79    8.80
  -1  -9  -2   55.19    8.10
  -1  -9  -2   73.09   10.50
   1   9   2   45.60    8.20
   1   9   2   58.99   10.80
   1   9   2   41.50    7.80
   1   9   2   64.49   12.60
   1   9   2   51.09    7.10
  -2  -9  -2  250.47   23.50
  -2  -9  -2  255.07   20.10
   2   9   2  225.88   23.00
   2   9   2  218.18   22.80
   2   9   2  206.68   21.20
   2   9   2  187.98   23.00
   2   9   2  255.87   24.50
   2   9   2  188.68   19.80
  -3  -9  -2  109.69   16.30
  -3  -9  -2  110.79   11.50
   3   9   2   92.79   16.50
   3   9   2   83.09   14.30
   3   9   2   90.89   14.90
  -4  -9  -2   23.20    6.00
  -4  -9  -2   10.70    7.20
  -4  -9  -2    8.90    3.20
   4   9   2    9.60    5.70
   4   9   2    7.80    6.00
   4   9   2    2.80    4.80
  -5  10   2   65.29    8.90
  -5  10   2   67.39    9.50
  -5  10   2   74.19   11.20
  -5  10   2   53.79    9.80
  -5  10   2   67.09   11.20
  -5  10   2   66.99    9.50
  -4  10   2  122.29   13.70
  -4  10   2  110.79   12.80
  -4  10   2  117.39   12.60
  -4  10   2  120.49   12.00
  -4  10   2  103.79   20.10
  -4  10   2  115.89   11.80
  -4  10   2  113.99   12.50
  -3  10   2  218.48   19.40
  -3  10   2  249.58   21.60
  -3  10   2  213.78   22.70
  -3  10   2  271.87   23.70
  -3  10   2  234.18   23.50
  -3  10   2  256.27   21.90
  -3  10   2  213.58   19.60
  -3  10   2  220.78   19.40
  -3  10   2  231.78   21.40
   2 -10  -2  313.87   22.60
   2 -10  -2  266.77   22.60
  -2  10   2  262.17   24.20
  -2  10   2  257.97   22.10
  -2  10   2  249.38   25.80
  -2  10   2  291.87   26.70
  -2  10   2  258.97   22.40
  -2  10   2  293.27   22.50
  -2  10   2  248.78   22.20
   1 -10  -2   72.39   10.90
  -1  10   2   65.99    6.80
  -1  10   2   72.69    9.80
  -1  10   2   73.79    8.40
  -1  10   2   72.39   12.00
   0 -10  -2   13.60    5.10
   0 -10  -2    9.80    4.60
   0  10   2   12.10    6.10
   0  10   2   10.70    3.00
   0  10   2    8.80    4.80
   0  10   2    9.50    4.40
   0  10   2   13.80    4.70
   0  10   2    7.90    5.60
  -1 -10  -2   10.60    4.60
  -1 -10  -2    6.70    4.20
   1  10   2   13.30    6.50
   1  10   2    1.80    3.80
   1  10   2    3.80    3.10
   1  10   2    7.60    3.90
   1  10   2   14.50    6.30
   1  10   2    3.70    4.40
  -2 -10  -2   26.50    7.70
  -2 -10  -2   34.10    5.80
   2  10   2   32.20    6.80
   2  10   2   28.50    6.40
   2  10   2   33.80    9.20
   2  10   2   33.10    9.20
   2  10   2   29.80    7.20
   2  10   2   12.50    6.60
  -3 -10  -2   34.20    6.80
  -3 -10  -2   27.40    7.90
   3  10   2   19.20    7.10
   3  10   2   19.50    7.30
   3  10   2   27.60    7.80
  -4  11   2   59.09    9.70
  -4  11   2   70.09    9.10
  -4  11   2   91.69   13.00
  -4  11   2   61.79   11.10
  -4  11   2   67.89    7.90
  -4  11   2   55.89    8.00
  -4  11   2   60.59    9.90
  -4  11   2   75.19   11.90
  -3  11   2   68.29    7.20
  -3  11   2   73.79   12.00
  -3  11   2   76.29    7.70
  -3  11   2   64.49   10.20
  -3  11   2   84.69    8.20
  -3  11   2   96.69   11.10
  -3  11   2   82.09   12.50
  -3  11   2   80.29   12.50
   2 -11  -2    8.10    2.90
  -2  11   2    8.00    4.00
  -2  11   2    7.40    2.60
  -2  11   2    2.80    2.10
  -2  11   2    6.60    4.40
  -2  11   2   10.00    5.20
  -2  11   2    9.70    6.30
  -2  11   2    6.30    2.30
  -2  11   2    4.90    2.40
   1 -11  -2  268.67   21.90
  -1  11   2  212.98   21.30
  -1  11   2  197.38   21.60
  -1  11   2  193.98   18.80
  -1  11   2  192.68   18.10
  -1  11   2  181.58   16.10
  -1  11   2  176.38   16.30
  -1  11   2  232.68   23.00
   0  11   2  176.58   16.00
   0  11   2  187.88   21.00
   0  11   2  179.28   18.10
   0  11   2  194.38   18.40
   0  11   2  195.78   18.90
   0  11   2  192.78   20.70
  -1 -11  -2  107.29   14.30
   1  11   2   79.09   13.30
   1  11   2   75.09   10.90
   1  11   2   94.69   14.80
   1  11   2   63.69    9.00
   1  11   2   71.09   10.80
  -2 -11  -2   63.89   13.60
  -2  12   2    3.20    2.20
  -2  12   2   -0.10    1.70
  -2  12   2    1.10    5.20
  -2  12   2    6.90    5.70
  -2  12   2    3.30    3.80
  -2  12   2   14.20    4.90
  -2  12   2    3.00    2.20
  -1  12   2   53.69   11.60
  -1  12   2   35.40    6.90
  -1  12   2   50.19    7.70
  -1  12   2   52.49   10.60
  -1  12   2   39.70    7.40
  -1  12   2   50.39   10.30
   0 -12   3   -0.80    5.20
  -1  12  -3   22.60    5.60
  -1  12  -3   26.70    9.00
  -1  12  -3   27.30    5.40
  -1  12  -3   23.70    8.10
  -1  12  -3   24.60    7.30
   1 -12   3   57.79    9.80
  -2  12  -3    8.80    6.10
  -2  12  -3   14.10    7.00
  -2  12  -3   18.70    5.90
  -2  12  -3   30.50    7.20
   2  11  -3   68.79   12.90
   2  11  -3   67.59   13.70
   2  11  -3   69.09   11.60
   2  11  -3   70.69   13.50
  -2 -11   3   70.79   13.50
   1  11  -3   -3.50    3.90
   1  11  -3   -3.50    4.10
   1  11  -3    2.90    5.20
   1  11  -3    5.00    4.60
   1  11  -3   -0.60    3.90
  -1 -11   3    6.30    4.60
   0  11  -3   -1.70    4.10
   0  11  -3    1.20    3.60
   0  11  -3    5.70    5.00
   0  11  -3    2.50    3.20
   0  11  -3    0.50    4.80
   0 -11   3    2.40    4.20
  -1  11  -3   18.80    6.70
  -1  11  -3   22.50    5.10
  -1  11  -3   35.30    8.30
  -1  11  -3   24.80    5.20
  -1  11  -3   23.60    7.80
   1 -11   3   32.40    6.00
  -2  11  -3   93.19   11.70
  -2  11  -3   92.19   13.90
  -2  11  -3   78.89   13.50
  -2  11  -3   74.19   12.70
  -2  11  -3   98.79    7.90
  -2  11  -3   83.49    7.70
  -2  11  -3   80.19    7.50
  -2  11  -3   99.69    7.90
  -3  11  -3   17.80    5.10
  -3  11  -3   20.20    5.70
  -3  11  -3   19.00    6.90
  -3  11  -3   12.50    5.30
  -3  11  -3   12.40    3.60
  -3  11  -3    7.20    3.00
  -3  11  -3    8.60    5.20
  -3  11  -3   11.40    3.00
  -4  11  -3   42.20    7.00
  -4  11  -3   37.50    9.20
  -4  11  -3   39.90    5.80
  -4  11  -3   27.70    7.40
  -4  11  -3   41.70    7.00
  -4  11  -3   37.80    8.50
  -4  11  -3   43.00    8.50
   3  10  -3   38.50    9.10
   3  10  -3   20.40    7.70
   3  10  -3   20.60    8.40
   3  10  -3   40.90    9.00
  -3 -10   3   39.30    8.80
  -3 -10   3   31.90    6.60
  -3 -10   3   23.20    6.50
   2  10  -3   11.00    6.00
   2  10  -3   23.20    7.50
   2  10  -3   19.00    6.60
   2  10  -3   16.80    5.50
   2  10  -3   23.60    7.30
  -2 -10   3   17.00    3.70
  -2 -10   3    5.50    4.70
   1  10  -3   -3.10    3.90
   1  10  -3   -0.20    3.10
   1  10  -3    3.20    3.50
   1  10  -3   -1.70    3.80
  -1 -10   3    1.40    1.60
  -1 -10   3   -2.60    3.40
   0  10  -3   11.80    4.10
   0  10  -3   -2.20    4.30
   0  10  -3   24.10    7.30
   0  10  -3    3.60    4.60
   0  10  -3    6.90    3.60
   0 -10   3    7.80    4.70
  -1  10  -3   -2.50    2.10
  -1  10  -3    0.90    2.60
  -1  10  -3    0.90    3.40
  -1  10  -3   -2.20    3.20
  -1  10  -3    2.10    3.20
  -1  10  -3   -8.40    3.10
   1 -10   3    0.00    4.50
  -2  10  -3   -0.10    1.40
  -2  10  -3   -0.20    3.80
  -2  10  -3   -2.80    3.30
  -2  10  -3    0.10    1.40
  -2  10  -3   -1.30    1.90
  -2  10  -3    2.50    3.30
  -2  10  -3    3.80    1.60
   2 -10   3   -0.30    1.50
  -3  10  -3   23.60    5.50
  -3  10  -3   15.90    6.10
  -3  10  -3   28.90    5.00
  -3  10  -3   18.90    4.30
  -3  10  -3   36.60    6.60
  -3  10  -3   20.60    4.00
  -3  10  -3   32.60    7.80
  -3  10  -3   37.30    8.00
  -4  10  -3   -3.90    4.00
  -4  10  -3    6.40    3.70
  -4  10  -3    2.30    4.10
  -4  10  -3    3.00    3.50
  -4  10  -3    5.70    4.20
  -4  10  -3    3.10    3.00
  -4  10  -3    7.50    4.00
  -5  10  -3   18.80    5.60
  -5  10  -3   14.60    4.90
  -5  10  -3   18.60    6.20
  -5  10  -3   17.30    5.60
  -5  10  -3   15.60    4.30
  -5  10  -3   10.30    5.10
   4   9  -3   77.99   13.60
   4   9  -3   83.59   15.50
   4   9  -3   84.19   15.10
   4   9  -3   86.79   14.10
  -4  -9   3   83.49   13.20
  -4  -9   3   87.49    8.20
  -4  -9   3   88.49   15.40
   3   9  -3  190.68   20.80
   3   9  -3  186.58   20.60
   3   9  -3  174.68   19.30
   3   9  -3  184.08   20.50
  -3  -9   3  224.58   21.30
  -3  -9   3  144.29   16.10
   2   9  -3  379.56   38.10
   2   9  -3  387.36   37.30
   2   9  -3  479.25   38.40
   2   9  -3  379.26   38.40
  -2  -9   3  544.45   39.80
  -2  -9   3  414.96   34.40
   1   9  -3  774.72   56.49
   1   9  -3  762.62   57.99
   1   9  -3  644.64   56.39
   1   9  -3  565.24   54.89
   1   9  -3  626.84   55.19
   1   9  -3  578.64   56.59
  -1  -9   3  658.83   52.39
  -1  -9   3  815.02   56.99
   0   9  -3  193.28   18.30
   0   9  -3  177.58   18.30
   0   9  -3  182.48   18.20
   0   9  -3  213.98   21.20
   0   9  -3  243.18   21.30
   0   9  -3  183.18   19.30
   0  -9   3  195.38   19.40
   0  -9   3  204.48   18.90
  -1   9  -3  147.39   13.70
  -1   9  -3  177.98   17.20
  -1   9  -3  146.19   13.70
  -1   9  -3  141.69   16.00
  -1   9  -3  142.69   11.90
  -1   9  -3  134.69   14.40
  -1   9  -3  151.68   15.20
  -1   9  -3  136.19   11.80
   1  -9   3  151.38   13.80
  -2   9  -3  124.19   14.60
  -2   9  -3  113.69   11.10
  -2   9  -3  128.59   14.50
  -2   9  -3  124.29   11.10
  -2   9  -3  110.89   14.50
  -2   9  -3  138.69   13.50
  -2   9  -3  122.89   11.80
  -2   9  -3  155.28   13.70
  -2   9  -3  123.79   11.40
  -2   9  -3  129.29   11.00
   2  -9   3  143.59   11.20
   2  -9   3  142.59   11.20
  -3   9  -3   22.00    5.40
  -3   9  -3   25.60    5.30
  -3   9  -3   24.60    6.00
  -3   9  -3   30.20    6.70
  -3   9  -3   30.20    5.10
  -3   9  -3   27.10    4.60
  -3   9  -3   27.20    6.40
  -3   9  -3   38.00    7.70
  -4   9  -3    7.70    4.10
  -4   9  -3   16.60    5.50
  -4   9  -3    8.50    4.00
  -4   9  -3   18.70    5.50
  -4   9  -3   12.20    4.70
  -4   9  -3   11.30    3.40
  -4   9  -3    2.50    3.00
  -5   9  -3    5.50    4.40
  -5   9  -3    9.80    4.20
  -5   9  -3    5.20    3.70
  -5   9  -3    0.40    3.00
  -5   9  -3    0.80    4.00
  -5   9  -3   -6.90    3.90
  -5   9  -3   14.10    5.30
  -5   9  -3    7.90    4.80
   5   8  -3    7.70    6.50
   5   8  -3    6.50    6.30
   5   8  -3   15.00    6.40
   5   8  -3   -1.10    5.00
  -5  -8   3    7.40    5.00
  -5  -8   3    1.80    3.60
  -5  -8   3    3.90    5.80
   4   8  -3   -1.40    5.80
   4   8  -3   -0.10    3.70
   4   8  -3   -0.90    5.10
   4   8  -3    1.70    4.90
  -4  -8   3    6.10    6.20
  -4  -8   3    3.40    3.70
   3   8  -3    2.40    4.00
   3   8  -3   26.00    7.60
   3   8  -3    3.00    4.60
   3   8  -3   11.60    5.40
   3   8  -3   10.60    5.40
  -3  -8   3   15.50    5.10
  -3  -8   3   14.00    6.30
  -3  -8   3   10.40    3.90
  -3  -8   3   14.70    2.60
   2   8  -3  282.97   27.60
   2   8  -3  272.97   27.60
   2   8  -3  344.47   27.90
   2   8  -3  290.37   26.90
   2   8  -3  281.77   27.80
  -2  -8   3  266.17   26.00
  -2  -8   3  293.17   22.80
  -2  -8   3  276.37   24.10
  -2  -8   3  348.27   28.50
   1   8  -3  802.12   67.19
   1   8  -3  938.01   68.59
   1   8  -3  777.32   66.29
   1   8  -3  779.32   67.79
   1   8  -3  857.61   66.69
   1   8  -3  747.23   66.09
  -1  -8   3  791.62   63.59
  -1  -8   3  754.32   66.59
  -1  -8   3  981.40   67.79
   0   8  -3  148.39   15.50
   0   8  -3  141.49   14.50
   0   8  -3  142.89   14.50
   0   8  -3  203.98   17.90
   0   8  -3  182.38   17.10
   0   8  -3  125.29   14.30
   0  -8   3  170.38   15.50
   0  -8   3  143.19   14.70
   0  -8   3  146.89   15.20
  -1   8  -3  380.36   32.50
  -1   8  -3  337.47   29.50
  -1   8  -3  340.67   30.10
  -1   8  -3  363.26   29.50
  -1   8  -3  357.36   30.50
  -1   8  -3  332.77   28.20
   1  -8   3  416.66   31.30
   1  -8   3  344.57   31.30
   1  -8   3  367.46   30.70
  -2   8  -3  298.57   24.70
  -2   8  -3  307.17   24.50
  -2   8  -3  277.67   27.10
  -2   8  -3  293.37   27.30
  -2   8  -3  303.47   26.30
  -2   8  -3  302.57   25.20
  -2   8  -3  341.37   28.60
  -2   8  -3  297.27   24.50
   2  -8   3  343.07   24.60
   2  -8   3  303.27   24.60
  -3   8  -3  118.39   12.00
  -3   8  -3  117.49   11.50
  -3   8  -3  120.99   13.50
  -3   8  -3  115.59   12.20
  -3   8  -3  131.99   13.40
  -3   8  -3  124.49   13.60
  -3   8  -3  134.59   13.10
  -4   8  -3   92.19   10.50
  -4   8  -3   99.69   10.70
  -4   8  -3  102.39   11.50
  -4   8  -3  102.59   12.20
  -4   8  -3  100.79   11.90
  -4   8  -3   94.69   10.10
  -4   8  -3   81.99   12.60
  -5   8  -3   50.99    7.20
  -5   8  -3   64.39    7.50
  -5   8  -3   53.99    9.90
  -5   8  -3   63.99    9.50
  -5   8  -3   51.09    8.20
  -5   8  -3   68.79   10.80
  -5   8  -3   57.39   10.50
  -5   8  -3   48.50    8.40
  -6   8  -3   32.00    7.70
  -6   8  -3   24.20    6.10
  -6   8  -3   26.60    8.20
  -6   8  -3   34.90    8.30
  -6   8  -3   33.10    6.20
  -6   8  -3   29.70    6.10
  -6   8  -3   36.00    8.60
   5   7  -3   51.09   10.50
   5   7  -3   63.29   11.80
   5   7  -3   48.40   10.50
   5   7  -3   59.59   10.40
  -5  -7   3   49.10   10.40
  -5  -7   3   53.59    7.90
  -5  -7   3   55.89   11.60
   4   7  -3   54.09   11.90
   4   7  -3   58.89   11.40
   4   7  -3   56.39   10.60
   4   7  -3   54.89   11.50
  -4  -7   3   67.79    9.50
  -4  -7   3   69.19    7.80
  -4  -7   3   70.39   12.40
   3   7  -3   66.79   11.70
   3   7  -3   54.49   10.70
   3   7  -3   66.29   11.20
   3   7  -3   75.39   12.70
   3   7  -3   75.49   11.90
  -3  -7   3   80.99    7.60
  -3  -7   3   71.99    8.40
  -3  -7   3   70.79   10.80
  -3  -7   3   85.29   13.00
   2   7  -3   11.70    4.80
   2   7  -3    9.00    4.40
   2   7  -3   16.20    5.40
   2   7  -3   19.90    5.90
   2   7  -3    8.80    4.60
   2   7  -3    9.50    4.40
  -2  -7   3   22.20    5.00
  -2  -7   3    5.10    4.80
  -2  -7   3   10.70    2.10
  -2  -7   3   14.00    3.20
  -2  -7   3   10.50    4.80
   1   7  -3   63.59    9.60
   1   7  -3   45.90    4.50
   1   7  -3   51.89    8.30
   1   7  -3   39.30    8.10
   1   7  -3   44.60    7.50
   1   7  -3   50.29    8.30
   1   7  -3   50.89    8.10
   1   7  -3   59.89    9.30
  -1  -7   3   54.39    5.10
  -1  -7   3   61.99    9.00
  -1  -7   3   54.29    8.80
  -1  -7   3   46.50    8.00
  -1  -7   3   44.00    7.80
   0   7  -3   79.39   10.80
   0   7  -3   57.99    7.80
   0   7  -3   84.69    8.60
   0   7  -3   73.79    8.80
   0   7  -3   83.69   11.40
   0   7  -3   61.79    6.10
   0   7  -3   72.39    8.30
   0  -7   3   76.89   10.50
   0  -7   3   75.59    8.70
   0  -7   3   78.29    8.70
  -1   7  -3   22.00    3.20
  -1   7  -3   23.10    4.50
  -1   7  -3   17.30    5.50
  -1   7  -3   24.70    4.90
  -1   7  -3   24.50    4.20
  -1   7  -3   18.90    2.30
  -1   7  -3   33.60    6.80
  -1   7  -3   23.70    4.10
   1  -7   3   21.90    4.10
   1  -7   3   19.50    4.70
   1  -7   3   31.00    5.00
  -2   7  -3   55.99    6.90
  -2   7  -3   91.79   10.10
  -2   7  -3   71.19    8.50
  -2   7  -3   71.59    7.80
  -2   7  -3   87.49    9.60
  -2   7  -3   67.19    6.30
  -2   7  -3   62.59    6.60
  -2   7  -3   66.19    6.20
   2  -7   3   70.19    6.30
   2  -7   3   68.89    6.40
  -3   7  -3  321.57   26.90
  -3   7  -3  268.87   24.70
  -3   7  -3  302.67   25.00
  -3   7  -3  313.57   25.80
  -3   7  -3  289.47   26.40
  -3   7  -3  298.57   26.40
  -4   7  -3   70.99   10.50
  -4   7  -3   60.39    9.20
  -4   7  -3   75.39    8.60
  -4   7  -3   62.19    8.40
  -4   7  -3   66.29    7.50
  -4   7  -3   64.29    9.50
  -4   7  -3   61.99   10.20
  -5   7  -3  146.29   15.00
  -5   7  -3  148.29   14.50
  -5   7  -3  150.38   16.30
  -5   7  -3  153.58   17.70
  -5   7  -3  142.09   13.10
  -5   7  -3  155.28   16.00
  -5   7  -3  157.68   17.30
  -6   7  -3   49.99    8.00
  -6   7  -3   46.50    7.60
  -6   7  -3   45.60    9.20
  -6   7  -3   52.29    9.50
  -6   7  -3   61.49    8.00
  -6   7  -3   39.10    8.80
   6   6  -3   78.29   14.70
   6   6  -3   77.29   13.10
   6   6  -3   79.39   15.80
   6   6  -3  102.09   13.60
  -6  -6   3   79.49   13.70
  -6  -6   3   89.49   16.40
   5   6  -3  166.78   18.30
   5   6  -3  161.98   19.90
   5   6  -3  193.68   18.60
   5   6  -3  159.28   19.20
  -5  -6   3  167.88   16.30
  -5  -6   3  161.18   18.40
  -5  -6   3  162.48   19.90
   4   6  -3  749.62   63.19
   4   6  -3  791.12   64.09
   4   6  -3  754.52   64.39
  -4  -6   3  769.32   65.09
  -4  -6   3  740.03   63.29
  -4  -6   3  780.72   62.29
   3   6  -3  227.18   24.00
   3   6  -3  248.58   23.70
   3   6  -3  285.77   25.90
   3   6  -3  267.57   24.40
   3   6  -3  243.48   24.20
  -3  -6   3  255.67   23.70
  -3  -6   3  250.57   21.40
  -3  -6   3  270.97   25.10
  -3  -6   3  261.97   22.40
   2   6  -3 1743.03  138.69
   2   6  -3 1698.73  135.79
   2   6  -3 1770.42  138.79
   2   6  -3 1703.93  138.69
   2   6  -3 2000.20  139.19
   2   6  -3 1702.53  137.99
   2   6  -3 1707.63  138.39
  -2  -6   3 1752.92  135.59
  -2  -6   3 1857.11  139.19
  -2  -6   3 1831.52  138.99
  -2  -6   3 1662.93  138.19
  -2  -6   3 1776.82  137.89
  -2  -6   3 1746.63  138.49
  -2  -6   3 1754.12  136.19
   1   6  -3   90.59   10.30
   1   6  -3   69.49   10.80
   1   6  -3   67.89    8.70
   1   6  -3   92.69   10.00
   1   6  -3   91.69   10.20
   1   6  -3   84.89   12.10
   1   6  -3   82.39    7.30
  -1  -6   3   75.89    7.30
  -1  -6   3   86.09    9.50
  -1  -6   3   82.99    9.70
  -1  -6   3   77.09    9.70
  -1  -6   3   76.39   14.40
  -1  -6   3   91.09    7.30
  -1  -6   3   84.99    9.20
   0   6  -3   14.40    3.90
   0   6  -3   19.40    5.70
   0   6  -3   17.40    3.80
   0   6  -3   18.50    2.60
   0   6  -3   23.00    5.40
   0   6  -3   19.30    4.20
   0   6  -3   17.30    4.00
   0  -6   3   16.90    4.70
   0  -6   3   19.10    4.30
   0  -6   3   18.50    4.10
   0  -6   3   21.00    4.40
  -1   6  -3  308.97   24.30
  -1   6  -3  264.47   22.20
  -1   6  -3  250.87   20.50
  -1   6  -3  250.27   21.50
  -1   6  -3  242.98   21.70
  -1   6  -3  261.67   21.20
  -1   6  -3  262.17   22.50
   1  -6   3  263.07   23.00
   1  -6   3  287.27   22.50
   1  -6   3  262.67   21.70
  -2   6  -3  341.97   29.00
  -2   6  -3  427.86   31.30
  -2   6  -3  335.57   28.60
  -2   6  -3  365.46   28.50
  -2   6  -3  348.17   29.40
  -2   6  -3  456.65   32.00
  -2   6  -3  366.56   30.40
   2  -6   3  333.87   28.60
   2  -6   3  352.66   28.60
   2  -6   3  370.86   30.50
  -3   6  -3   31.30    6.50
  -3   6  -3   35.20    5.20
  -3   6  -3   44.00    7.20
  -3   6  -3   42.80    7.20
  -3   6  -3   42.10    5.90
  -4   6  -3   52.69    8.30
  -4   6  -3   59.69    5.10
  -4   6  -3   58.59    9.60
  -4   6  -3   51.49    6.50
  -4   6  -3   56.79    6.90
  -4   6  -3   62.09    6.40
  -4   6  -3   59.69    9.30
  -4   6  -3   57.19    5.10
  -5   6  -3    1.70    1.50
  -5   6  -3    3.30    3.90
  -5   6  -3    8.10    4.30
  -5   6  -3    4.00    2.80
  -5   6  -3    1.90    1.80
  -5   6  -3    3.60    1.40
  -5   6  -3    5.90    3.00
  -5   6  -3    0.30    1.20
  -5   6  -3    0.80    3.70
  -5   6  -3    2.00    2.80
   5  -6   3    2.30    1.40
   5  -6   3    2.70    1.40
  -6   6  -3   -0.90    4.40
  -6   6  -3    4.10    2.60
  -6   6  -3   -3.80    3.60
  -6   6  -3   -3.30    2.90
  -6   6  -3   -1.60    3.90
  -6   6  -3    3.50    2.40
  -6   6  -3    0.90    2.60
   6  -6   3    5.00    2.50
  -7   6  -3   -6.50    2.90
  -7   6  -3   12.60    5.40
  -7   6  -3    2.10    3.20
  -7   6  -3   -7.10    4.40
   6   5  -3   21.60    5.70
   6   5  -3   15.50    7.30
   6   5  -3   24.50    7.10
   6   5  -3   20.30    7.10
  -6  -5   3   21.70    7.30
  -6  -5   3   15.50    5.50
   5   5  -3  228.68   20.90
   5   5  -3  210.78   23.50
   5   5  -3  215.58   21.40
  -5  -5   3  216.38   21.80
  -5  -5   3  199.08   24.50
  -5  -5   3  200.48   19.80
   4   5  -3   22.30    6.40
   4   5  -3   19.90    7.10
   4   5  -3   11.60    5.70
   4   5  -3   20.30    5.70
  -4  -5   3   22.60    7.10
  -4  -5   3   25.60    6.70
  -4  -5   3   18.70    4.60
  -4  -5   3   19.60    5.00
   3   5  -3    8.10    4.90
   3   5  -3   22.80    5.80
   3   5  -3    9.70    4.50
   3   5  -3    9.50    4.10
   3   5  -3   10.20    5.10
   3   5  -3   13.80    4.90
   3   5  -3    6.10    4.30
  -3  -5   3   14.00    3.50
  -3  -5   3   11.60    4.60
  -3  -5   3   16.00    3.40
  -3  -5   3   11.60    4.80
  -3  -5   3   14.40    4.70
  -3  -5   3    6.60    4.30
  -3  -5   3   14.50    4.30
   2   5  -3 2213.88  161.18
   2   5  -3 1888.71  160.98
   2   5  -3 2006.40  161.18
   2   5  -3 1981.20  161.18
   2   5  -3 2030.60  159.08
   2   5  -3 2081.29  161.28
  -2  -5   3 2116.79  160.78
  -2  -5   3 2149.39  161.78
  -2  -5   3 1998.60  160.98
  -2  -5   3 2210.88  158.98
  -2  -5   3 1987.30  160.98
  -2  -5   3 2124.49  161.58
   1   5  -3 1322.37  112.09
   1   5  -3 1353.76  112.59
   1   5  -3 1381.36  110.29
   1   5  -3 1422.46  111.89
   1   5  -3 1640.54  112.89
   1   5  -3 1588.04  112.49
  -1  -5   3 1424.06  112.09
  -1  -5   3 1382.26  110.19
  -1  -5   3 1451.45  112.59
  -1  -5   3 1460.65  112.39
  -1  -5   3 1354.16  110.09
  -1  -5   3 1468.55  112.59
  -1  -5   3 1428.66  111.89
   0   5  -3  444.96   33.20
   0   5  -3  353.86   31.40
   0   5  -3  380.46   31.60
   0   5  -3  435.36   31.70
   0   5  -3  374.26   31.50
   0   5  -3  354.26   30.20
   0   5  -3  441.46   32.80
   0  -5   3  364.66   32.10
   0  -5   3  386.66   31.50
   0  -5   3  349.17   31.40
   0  -5   3  394.66   31.80
  -1   5  -3  154.48   13.00
  -1   5  -3  123.69   11.30
  -1   5  -3  135.19   11.70
  -1   5  -3  127.29   11.50
  -1   5  -3  142.99   14.60
  -1   5  -3  124.79   10.60
   1  -5   3  146.19   12.60
   1  -5   3  123.39   11.50
   1  -5   3  129.89   11.70
  -2   5  -3  696.73   47.40
  -2   5  -3  579.54   45.20
  -2   5  -3  529.75   44.70
  -2   5  -3  517.65   44.80
  -2   5  -3  574.54   46.00
  -2   5  -3  658.33   47.10
   2  -5   3  580.84   46.90
   2  -5   3  562.54   46.00
   2  -5   3  550.44   44.70
   2  -5   3  571.24   45.00
  -3   5  -3  548.25   39.50
  -3   5  -3  431.06   37.00
  -3   5  -3  434.36   36.60
  -3   5  -3  455.75   38.40
  -3   5  -3  452.85   36.60
  -3   5  -3  464.15   37.30
  -3   5  -3  538.45   39.40
   3  -5   3  474.35   38.50
   3  -5   3  477.65   36.50
   3  -5   3  448.56   36.60
  -4   5  -3   20.20    3.40
  -4   5  -3   13.10    3.10
  -4   5  -3   17.00    5.50
  -4   5  -3   13.90    3.20
  -4   5  -3   21.40    4.70
  -4   5  -3   19.40    4.40
  -4   5  -3   12.70    2.70
  -4   5  -3   19.10    5.10
   4  -5   3   19.20    3.00
   4  -5   3   20.80    3.50
   4  -5   3   15.50    4.40
  -5   5  -3   10.10    5.00
  -5   5  -3   13.80    3.50
  -5   5  -3   23.50    6.50
  -5   5  -3    9.20    3.20
  -5   5  -3   12.00    4.20
  -5   5  -3   23.50    6.70
   5  -5   3   11.50    3.20
   5  -5   3    9.80    2.70
  -6   5  -3   12.10    4.80
  -6   5  -3   13.60    6.70
  -6   5  -3   10.10    3.50
  -6   5  -3   22.10    6.80
  -6   5  -3   20.30    6.90
  -6   5  -3   11.30    3.60
  -6   5  -3    8.30    3.20
   6  -5   3    8.40    5.20
  -7   5  -3   15.60    5.80
  -7   5  -3   -1.80    3.90
  -7   5  -3    2.90    3.50
  -7   5  -3    8.00    5.00
  -7   5  -3    4.30    4.50
   6   4  -3   34.90    9.40
   6   4  -3   38.90    8.40
   6   4  -3   48.60    8.10
   6   4  -3   33.70    9.90
  -6  -4   3   35.80    9.40
  -6  -4   3   53.39   12.00
   5   4  -3  274.97   24.90
   5   4  -3  298.77   26.60
   5   4  -3  266.27   27.20
  -5  -4   3  289.87   25.20
  -5  -4   3  267.77   27.40
  -5  -4   3  278.07   26.80
   4   4  -3  167.08   16.40
   4   4  -3  159.98   17.60
   4   4  -3  174.78   17.20
   4   4  -3  169.68   17.60
   4   4  -3  216.28   19.60
   4   4  -3  168.48   17.10
  -4  -4   3  186.58   18.50
  -4  -4   3  184.68   18.20
  -4  -4   3  161.28   15.70
  -4  -4   3  143.29   16.10
  -4  -4   3  163.68   17.10
   3   4  -3    4.20    3.70
   3   4  -3    9.10    3.90
   3   4  -3   13.10    3.60
   3   4  -3   14.30    5.00
   3   4  -3    8.90    3.80
   3   4  -3   12.80    3.70
   3   4  -3    3.20    2.00
   3   4  -3    6.30    3.20
  -3  -4   3    5.50    2.60
  -3  -4   3   12.60    4.00
  -3  -4   3    6.00    2.50
  -3  -4   3    6.80    3.70
  -3  -4   3   11.00    3.70
  -3  -4   3   12.90    4.30
   2   4  -3    2.10    1.90
   2   4  -3    3.00    3.60
   2   4  -3    4.10    2.20
   2   4  -3    1.60    2.30
   2   4  -3    1.10    2.30
   2   4  -3    1.50    2.50
   2   4  -3    3.80    1.50
   2   4  -3    3.80    2.90
  -2  -4   3    5.80    3.10
  -2  -4   3    3.30    2.70
  -2  -4   3    2.50    1.60
  -2  -4   3    5.70    2.50
  -2  -4   3    8.90    2.60
  -2  -4   3    3.70    2.00
  -2  -4   3    2.10    2.50
   1   4  -3 1842.12  141.29
   1   4  -3 1748.13  139.89
   1   4  -3 2046.40  141.69
   1   4  -3 1820.92  141.79
   1   4  -3 2132.29  141.89
   1   4  -3 1779.82  141.49
  -1  -4   3 1806.82  141.19
  -1  -4   3 1769.62  139.69
  -1  -4   3 1707.63  141.29
  -1  -4   3 1795.52  141.09
  -1  -4   3 1787.82  141.59
  -1  -4   3 1681.83  141.29
  -1  -4   3 1789.92  139.79
   0   4  -3 3105.39  251.27
   0   4  -3 3120.49  250.27
   0   4  -3 3462.15  251.17
   0   4  -3 3117.29  251.17
   0   4  -3 3648.23  251.97
   0  -4   3 3221.18  251.17
   0  -4   3 3394.96  250.37
   0  -4   3 3313.47  251.07
   0  -4   3 3180.08  251.57
   0  -4   3 3162.28  251.27
  -1   4  -3  417.96   34.50
  -1   4  -3  390.86   34.50
  -1   4  -3  472.35   34.50
  -1   4  -3  522.45   35.60
  -1   4  -3  407.16   33.90
  -1   4  -3  422.16   34.30
  -1   4  -3  490.25   36.10
   1  -4   3  428.36   35.70
   1  -4   3  427.96   34.50
   1  -4   3  411.96   34.30
   1  -4   3  446.86   36.00
  -2   4  -3 1549.94  107.99
  -2   4  -3 1646.84  109.89
  -2   4  -3 1323.17  107.89
  -2   4  -3 1394.16  107.79
  -2   4  -3 1313.97  108.29
  -2   4  -3 1388.66  108.39
   2  -4   3 1401.36  108.39
   2  -4   3 1179.98  107.89
   2  -4   3 1394.26  109.29
   2  -4   3 1450.25  107.89
  -3   4  -3  469.75   34.70
  -3   4  -3  393.26   32.50
  -3   4  -3  424.16   33.60
  -3   4  -3  397.96   32.10
  -3   4  -3  382.86   33.40
  -3   4  -3  371.26   32.50
  -3   4  -3  389.96   32.60
  -3   4  -3  458.95   34.70
   3  -4   3  428.96   33.70
   3  -4   3  399.96   32.30
   3  -4   3  409.56   34.00
  -4   4  -3  219.38   18.00
  -4   4  -3  145.89   14.60
  -4   4  -3  167.78   16.40
  -4   4  -3  173.38   16.20
  -4   4  -3  152.98   14.70
  -4   4  -3  153.28   14.60
  -4   4  -3  164.48   15.20
   4  -4   3  180.48   15.30
   4  -4   3  161.28   14.30
   4  -4   3  173.08   17.00
  -5   4  -3   12.80    3.90
  -5   4  -3   20.50    6.60
  -5   4  -3   13.30    4.30
  -5   4  -3   13.90    4.20
  -5   4  -3   12.80    5.20
  -5   4  -3   18.50    4.50
  -5   4  -3   20.10    5.60
   5  -4   3   11.80    3.20
   5  -4   3   13.20    3.50
   5  -4   3   19.00    4.60
  -6   4  -3  342.67   30.20
  -6   4  -3  383.36   34.00
  -6   4  -3  340.07   31.80
  -6   4  -3  333.97   31.60
  -6   4  -3  455.15   35.80
  -6   4  -3  409.36   34.30
   6  -4   3  394.26   32.10
  -7   4  -3   74.89   12.40
  -7   4  -3  109.09   12.20
  -7   4  -3   94.19   14.60
  -7   4  -3   95.49   15.30
  -7   4  -3   66.49   13.20
   7  -4   3  135.19   13.50
   7   3  -3   98.99   11.20
   7   3  -3  136.89   12.50
   7   3  -3   80.59   15.00
   7   3  -3  103.29   14.70
  -7  -3   3  135.09   19.60
  -7  -3   3  108.89   15.40
  -7  -3   3  101.89   15.60
  -7  -3   3  164.78   20.60
   6   3  -3  289.17   31.30
   6   3  -3  341.07   27.30
   6   3  -3  345.57   29.30
   6   3  -3  327.17   30.60
  -6  -3   3  286.67   30.40
  -6  -3   3  298.67   30.20
  -6  -3   3  289.57   29.90
   5   3  -3  616.54   53.49
   5   3  -3  642.14   52.39
   5   3  -3  754.62   51.29
   5   3  -3  574.84   53.79
  -5  -3   3  539.75   51.79
  -5  -3   3  603.54   55.39
  -5  -3   3  614.04   51.59
  -5  -3   3  645.64   53.39
  -5  -3   3  655.03   54.09
  -5  -3   3  608.74   51.59
   4   3  -3 1088.39   85.19
   4   3  -3 1063.39   83.19
   4   3  -3 1037.60   84.99
   4   3  -3 1006.10   84.29
   4   3  -3 1030.30   84.09
   4   3  -3 1089.79   84.79
  -4  -3   3 1274.77   84.99
  -4  -3   3 1007.40   85.09
  -4  -3   3 1044.80   83.29
  -4  -3   3 1031.20   84.59
  -4  -3   3 1012.70   84.69
  -4  -3   3 1008.10   83.49
  -4  -3   3 1014.00   83.79
   3   3  -3    4.60    2.50
   3   3  -3    2.70    2.90
   3   3  -3    6.70    4.10
   3   3  -3    4.30    2.60
   3   3  -3    7.00    2.50
   3   3  -3    6.40    2.80
   3   3  -3    3.90    2.60
   3   3  -3    6.00    4.00
  -3  -3   3    5.20    2.40
  -3  -3   3    6.80    3.20
  -3  -3   3    8.20    2.40
  -3  -3   3    9.80    3.90
  -3  -3   3    1.90    2.20
  -3  -3   3    5.60    3.60
  -3  -3   3    8.80    3.20
   2   3  -3  151.38   15.00
   2   3  -3  163.68   13.90
   2   3  -3  145.79   14.40
   2   3  -3  159.78   15.20
   2   3  -3  162.78   14.80
   2   3  -3  178.28   15.60
   2   3  -3  146.49   14.60
   2   3  -3  145.29   14.80
  -2  -3   3  159.18   15.30
  -2  -3   3  168.38   15.20
  -2  -3   3  160.18   14.80
  -2  -3   3  163.38   15.00
  -2  -3   3  176.18   14.90
  -2  -3   3  159.38   13.70
   1   3  -3  141.09   11.80
   1   3  -3  120.39   11.50
   1   3  -3  144.39   11.80
   1   3  -3  120.99   11.50
   1   3  -3  111.69   11.10
   1   3  -3  149.29   11.80
   1   3  -3  112.79   10.30
  -1  -3   3  114.89   11.50
  -1  -3   3  119.09   11.20
  -1  -3   3   99.19   11.00
  -1  -3   3  116.89   10.20
  -1  -3   3  109.99   11.20
  -1  -3   3  123.99   11.20
   0   3  -3  566.74   41.50
   0   3  -3  504.85   41.00
   0   3  -3  625.34   42.60
   0   3  -3  560.54   42.10
   0   3  -3  552.34   41.80
   0   3  -3  572.04   41.80
   0   3  -3  505.55   42.30
   0  -3   3  528.75   41.10
   0  -3   3  482.55   41.10
   0  -3   3  495.75   42.10
   0  -3   3  498.35   41.80
   0  -3   3  451.05   41.90
   0  -3   3  503.25   41.80
  -1   3  -3 3316.37  244.38
  -1   3  -3 2897.71  244.48
  -1   3  -3 3362.06  244.88
  -1   3  -3 3159.08  244.08
  -1   3  -3 3672.93  244.78
  -1   3  -3 3441.06  245.38
  -1   3  -3 3455.95  245.58
   1  -3   3 2915.61  244.58
   1  -3   3 2857.31  245.78
   1  -3   3 2850.71  244.28
  -2   3  -3 1156.18   97.99
  -2   3  -3 1239.38   98.89
  -2   3  -3 1157.58   98.49
  -2   3  -3 1392.66   99.89
  -2   3  -3 1236.68   98.29
  -2   3  -3 1446.36   98.69
   2  -3   3 1226.58   98.19
   2  -3   3 1320.47   99.49
   2  -3   3 1331.47   99.59
   2  -3   3 1284.67   98.39
  -3   3  -3    3.70    2.00
  -3   3  -3    2.90    1.50
  -3   3  -3    3.50    2.00
  -3   3  -3    5.30    3.30
  -3   3  -3    8.20    3.00
  -3   3  -3    4.70    2.00
  -3   3  -3    4.20    2.80
   3  -3   3    3.70    1.80
   3  -3   3    8.60    2.20
   3  -3   3    4.60    2.40
   3  -3   3    8.00    2.70
  -4   3  -3  171.38   17.40
  -4   3  -3  244.98   18.10
  -4   3  -3  232.58   19.40
  -4   3  -3  191.28   17.30
  -4   3  -3  179.98   17.10
  -4   3  -3  224.08   19.60
  -4   3  -3  186.18   18.30
   4  -3   3  188.58   17.00
   4  -3   3  179.18   18.20
   4  -3   3  198.28   17.10
   4  -3   3  194.38   17.80
  -5   3  -3   -0.10    2.00
  -5   3  -3    1.10    2.40
  -5   3  -3    0.00    3.80
  -5   3  -3    2.70    2.30
  -5   3  -3   -1.40    3.50
  -5   3  -3    4.60    3.20
   5  -3   3    5.00    2.20
   5  -3   3    2.90    3.40
   5  -3   3    3.40    3.30
  -6   3  -3  143.39   15.90
  -6   3  -3  149.59   16.50
  -6   3  -3  201.88   19.60
  -6   3  -3  164.98   18.10
  -6   3  -3  156.48   16.40
  -6   3  -3  169.88   18.20
   6  -3   3  172.08   17.00
  -7   3  -3   44.10    9.50
  -7   3  -3   49.80   10.80
  -7   3  -3   51.39    9.10
  -7   3  -3   49.80   10.10
  -7   3  -3   39.40    8.10
   7   2  -3   14.00    6.60
   7   2  -3   16.70    3.20
   7   2  -3   14.30    3.00
   7   2  -3   18.80    5.50
  -7  -2   3   17.40    6.80
  -7  -2   3   14.90    5.00
  -7  -2   3   13.90    6.40
  -7  -2   3   23.00    7.30
   6   2  -3  167.18   13.10
   6   2  -3  139.59   13.10
   6   2  -3  129.89   14.30
   6   2  -3  133.49   16.00
  -6  -2   3  130.19   16.00
  -6  -2   3  120.09   17.70
  -6  -2   3  121.89   14.90
  -6  -2   3  138.19   15.40
  -6  -2   3  132.39   14.40
   5   2  -3  323.07   31.20
   5   2  -3  325.47   29.50
   5   2  -3  334.17   27.50
   5   2  -3  345.77   30.70
   5   2  -3  344.07   29.30
  -5  -2   3  349.77   29.50
  -5  -2   3  322.77   30.60
  -5  -2   3  330.67   29.20
  -5  -2   3  337.87   30.40
  -5  -2   3  324.87   30.70
  -5  -2   3  309.97   28.50
   4   2  -3  461.05   40.40
   4   2  -3  479.15   41.40
   4   2  -3  497.05   40.90
   4   2  -3  528.95   42.70
   4   2  -3  503.85   41.70
   4   2  -3  498.65   41.00
   4   2  -3  503.25   39.60
   4   2  -3  499.55   41.80
  -4  -2   3  458.95   40.30
  -4  -2   3  489.15   40.70
  -4  -2   3  496.95   42.00
  -4  -2   3  495.85   41.80
  -4  -2   3  476.75   41.60
  -4  -2   3  517.05   41.70
  -4  -2   3  462.45   40.20
   3   2  -3  505.45   36.00
   3   2  -3  437.96   33.60
   3   2  -3  383.06   34.20
   3   2  -3  406.56   33.10
   3   2  -3  407.16   34.50
   3   2  -3  411.56   34.60
   3   2  -3  393.56   33.90
   3   2  -3  387.26   33.70
  -3  -2   3  396.86   34.50
  -3  -2   3  423.06   34.70
  -3  -2   3  368.66   34.50
  -3  -2   3  425.96   33.80
  -3  -2   3  381.16   33.30
   2   2  -3   59.09    6.90
   2   2  -3   57.79    7.30
   2   2  -3   52.99    6.20
   2   2  -3   54.89    6.30
   2   2  -3   62.89    6.80
   2   2  -3   50.59    6.40
   2   2  -3   64.69    6.80
   2   2  -3   62.39    6.30
  -2  -2   3   61.09    6.60
  -2  -2   3   53.19    5.90
  -2  -2   3   54.59    6.90
  -2  -2   3   53.59    6.70
   1   2  -3 5368.26  405.56
   1   2  -3 5187.58  405.86
   1   2  -3 5233.68  405.56
  -1  -2   3 5385.86  405.76
  -1  -2   3 5345.37  405.66
  -1  -2   3 5264.67  405.76
  -1  -2   3 5307.07  405.66
  -1   2  -3 6644.34  449.86
  -1   2  -3 6244.08  449.76
  -1   2  -3 5649.13  449.86
  -1   2  -3 6553.74  450.45
   1  -2   3 5508.15  450.15
   1  -2   3 5946.21  450.05
   1  -2   3 5531.35  449.56
   1  -2   3 5506.15  449.66
   1  -2   3 5395.36  450.15
  -2   2  -3 2231.18  153.78
  -2   2  -3 1929.71  153.78
  -2   2  -3 2222.48  154.68
  -2   2  -3 1923.01  152.58
  -2   2  -3 1901.11  152.88
  -2   2  -3 2281.07  154.18
  -2   2  -3 1877.31  153.78
   2  -2   3 1832.22  154.08
   2  -2   3 1900.71  153.38
   2  -2   3 1976.00  153.88
   2  -2   3 2004.70  153.98
   2  -2   3 1904.51  152.58
  -3   2  -3 2008.20  138.09
  -3   2  -3 1947.31  135.59
  -3   2  -3 1754.12  135.89
  -3   2  -3 1606.84  135.29
  -3   2  -3 1549.24  134.59
  -3   2  -3 1761.22  135.19
   3  -2   3 1600.04  135.69
   3  -2   3 1773.42  135.19
   3  -2   3 1857.21  135.79
   3  -2   3 1668.93  134.99
  -4   2  -3  365.66   29.50
  -4   2  -3  432.06   31.50
  -4   2  -3  306.27   29.50
  -4   2  -3  315.27   29.10
  -4   2  -3  294.67   28.40
  -4   2  -3  345.27   28.40
  -4   2  -3  436.16   31.00
   4  -2   3  326.17   29.60
   4  -2   3  377.36   29.70
   4  -2   3  343.77   28.30
   4  -2   3  315.67   28.60
  -5   2  -3    0.30    3.50
  -5   2  -3   -1.90    2.50
  -5   2  -3    3.50    4.40
  -5   2  -3    3.90    2.10
  -5   2  -3    2.70    2.60
  -5   2  -3   -1.00    3.60
   5  -2   3    3.50    2.10
   5  -2   3    2.00    2.90
  -6   2  -3   38.70    9.20
  -6   2  -3   28.60    7.10
  -6   2  -3   55.39    9.50
  -6   2  -3   38.40    7.70
  -6   2  -3   39.90    8.50
  -6   2  -3   38.80    9.00
   6  -2   3   49.99    7.70
   6  -2   3   48.90    9.00
  -7   2  -3    3.90    4.90
  -7   2  -3    8.70    6.10
  -7   2  -3    0.70    4.50
  -7   2  -3    4.50    4.80
  -7   2  -3    8.00    5.00
   7  -2   3    3.10    5.00
   7  -2   3    6.50    2.60
   7   1  -3   23.70    6.90
   7   1  -3   37.70    6.90
  -7  -1   3   33.60   10.60
  -7  -1   3   26.50    8.30
  -7  -1   3   27.60    7.90
  -7  -1   3   20.10    6.30
  -7  -1   3   27.70    7.90
   6   1  -3   76.89    8.90
   6   1  -3   66.99   11.70
   6   1  -3   72.79    6.20
   6   1  -3   69.39    6.20
  -6  -1   3   66.29    9.60
  -6  -1   3   62.79   10.10
  -6  -1   3   60.09   11.10
  -6  -1   3   47.30   10.20
  -6  -1   3   70.69   10.80
  -6  -1   3   85.59   13.20
   5   1  -3   21.20    5.20
   5   1  -3   24.30    3.60
   5   1  -3   15.50    5.60
   5   1  -3   26.40    3.70
   5   1  -3   23.10    4.90
  -5  -1   3   19.80    6.20
  -5  -1   3   21.50    6.50
  -5  -1   3   12.60    3.80
  -5  -1   3   14.10    5.10
  -5  -1   3   15.10    4.60
  -5  -1   3   14.10    5.20
   4   1  -3  596.44   44.00
   4   1  -3  556.94   45.50
   4   1  -3  592.94   45.70
   4   1  -3  574.64   47.80
   4   1  -3  579.74   46.40
   4   1  -3  558.84   45.60
   4   1  -3  582.34   47.90
   4   1  -3  506.65   46.70
  -4  -1   3  546.75   46.40
  -4  -1   3  535.05   45.50
  -4  -1   3  525.55   45.00
  -4  -1   3  554.44   46.40
  -4  -1   3  520.05   46.50
   3   1  -3  246.48   21.60
   3   1  -3  308.87   23.70
   3   1  -3  254.97   22.40
   3   1  -3  236.68   20.60
   3   1  -3  240.38   22.10
   3   1  -3  247.88   22.20
   3   1  -3  251.37   21.90
   3   1  -3  258.87   21.80
  -3  -1   3  254.17   22.50
  -3  -1   3  230.48   22.20
  -3  -1   3  250.77   22.30
  -3  -1   3  298.07   21.90
  -3  -1   3  229.28   21.40
  -3  -1   3  309.07   22.90
  -3  -1   3  224.08   21.40
   2   1  -3  241.08   21.30
   2   1  -3  227.98   21.60
   2   1  -3  270.77   22.10
   2   1  -3  259.77   21.90
   2   1  -3  260.37   21.10
   2   1  -3  263.67   22.10
   2   1  -3  324.37   23.00
   2   1  -3  239.88   21.90
  -2  -1   3  254.97   21.40
  -2  -1   3  309.37   22.20
  -2  -1   3  259.47   21.10
  -2  -1   3  248.28   22.30
  -2  -1   3  266.77   22.20
  -2  -1   3  242.98   21.90
  -2  -1   3  240.78   22.00
   1   1  -3  890.81   70.99
   1   1  -3  899.11   70.89
   1   1  -3  920.71   70.39
   1   1  -3  939.21   70.59
   1   1  -3  847.72   70.59
  -1  -1   3  871.81   70.29
  -1  -1   3  936.91   70.89
  -1  -1   3  899.31   70.79
  -1  -1   3  879.91   70.49
  -1  -1   3  888.31   70.99
  -1  -1   3  966.70   70.99
  -1  -1   3  962.20   70.39
  -2   1  -3 1961.20  142.89
  -2   1  -3 2134.09  143.09
  -2   1  -3 2135.29  143.69
  -2   1  -3 1724.83  142.89
  -2   1  -3 1688.03  141.99
  -2   1  -3 1756.02  142.89
   2  -1   3 1817.12  142.29
   2  -1   3 1683.03  142.99
   2  -1   3 1745.53  142.59
   2  -1   3 1914.91  143.29
   2  -1   3 1863.41  142.79
   2  -1   3 1813.12  141.29
  -3   1  -3 1267.27  111.19
  -3   1  -3 1371.56  110.59
  -3   1  -3 1436.76  110.79
  -3   1  -3 1500.85  111.69
   3  -1   3 1507.15  111.89
   3  -1   3 1445.46  111.09
   3  -1   3 1448.26  111.69
   3  -1   3 1422.16  111.09
   3  -1   3 1418.66  111.59
   3  -1   3 1463.75  110.79
  -4   1  -3 2848.01  213.78
  -4   1  -3 3112.99  215.28
  -4   1  -3 2533.15  215.98
  -4   1  -3 2566.34  214.68
  -4   1  -3 2499.25  213.88
  -4   1  -3 3280.37  216.18
   4  -1   3 2805.32  213.48
   4  -1   3 2737.73  214.98
   4  -1   3 2793.62  214.58
   4  -1   3 3057.59  215.58
   4  -1   3 2545.25  214.88
   4  -1   3 2542.35  214.88
  -5   1  -3  179.58   18.10
  -5   1  -3  159.68   16.20
  -5   1  -3  168.08   16.80
  -5   1  -3  172.18   17.40
  -5   1  -3  183.68   17.90
   5  -1   3  161.88   17.10
   5  -1   3  155.68   14.80
  -6   1  -3  135.79   15.60
  -6   1  -3  122.79   17.40
  -6   1  -3  120.29   18.30
  -6   1  -3  125.39   15.00
  -6   1  -3  142.99   15.60
   6  -1   3  122.39   11.90
  -7   1  -3   21.80    6.80
  -7   1  -3    5.70    5.70
  -7   1  -3   17.80    7.90
  -7   1  -3   19.90    7.40
  -7   1  -3   13.20    6.70
   7  -1   3   25.30    7.50
  -7   0   3  207.88   22.30
  -7   0   3  202.38   21.60
  -7   0   3  223.08   23.10
  -7   0   3  228.38   23.70
  -7   0   3  194.38   22.60
  -7   0   3  212.18   20.60
   6   0  -3   18.20    4.80
   6   0  -3   28.10    5.40
   6   0  -3   26.80    6.30
  -6   0   3   16.00    6.40
  -6   0   3   14.70    5.40
  -6   0   3   15.80    5.40
  -6   0   3   18.30    4.80
   5   0  -3  381.96   32.30
   5   0  -3  365.36   31.00
  -5   0   3  328.37   30.40
  -5   0   3  429.26   33.20
  -5   0   3  404.86   32.80
  -5   0   3  342.67   33.80
  -5   0   3  353.76   31.10
  -5   0   3  358.56   32.30
  -5   0   3  344.87   31.70
   4   0  -3 2496.35  193.48
   4   0  -3 2477.95  192.48
   4   0  -3 2535.15  192.68
   4   0  -3 2548.05  193.38
   4   0  -3 2573.24  193.18
   4   0  -3 2574.64  190.58
   4   0  -3 2498.25  193.58
  -4   0   3 2401.36  192.98
  -4   0   3 2536.65  192.48
  -4   0   3 2519.15  193.98
  -4   0   3 2320.17  192.28
  -4   0   3 2410.86  193.38
   3   0  -3 1862.61  143.79
   3   0  -3 1825.22  145.49
   3   0  -3 1836.12  144.69
   3   0  -3 1877.91  145.29
   3   0  -3 1849.11  145.69
   3   0  -3 1722.33  145.49
   3   0  -3 1867.91  145.29
  -3   0   3 1816.82  146.09
  -3   0   3 1794.62  145.19
  -3   0   3 1853.81  144.69
  -3   0   3 2183.78  146.19
  -3   0   3 2102.49  145.89
  -3   0   3 1868.61  145.09
  -3   0   3 1812.72  145.49
   2   0  -3  347.67   27.80
   2   0  -3  333.57   28.50
   2   0  -3  344.57   28.60
   2   0  -3  349.27   27.70
   2   0  -3  323.57   28.40
  -2   0   3  381.56   27.70
  -2   0   3  332.47   28.40
  -2   0   3  327.27   28.50
  -2   0   3  362.36   28.40
  -2   0   3  394.36   28.80
   1   0  -3 2650.23  205.58
   1   0  -3 2658.83  205.38
   1   0  -3 2582.44  205.38
   1   0  -3 2660.13  205.78
   1   0  -3 2766.22  205.88
   1   0  -3 2431.76  205.28
   1   0  -3 2539.35  205.38
  -1   0   3 3087.99  205.58
  -1   0   3 2629.74  205.58
  -1   0   3 2590.24  205.38
  -1   0   3 2914.81  205.48
  -1   0   3 2732.83  205.88
  -1   0   3 2601.54  205.68
   0   0  -3 1843.52  141.89
   0   0  -3 1850.91  141.79
   0   0  -3 1910.71  142.29
   0   0  -3 1913.71  142.09
   0   0  -3 1850.91  141.79
   0   0  -3 1808.32  142.19
   0   0   3 1772.82  141.79
   0   0   3 1874.01  142.19
   0   0   3 1893.11  142.29
   0   0   3 1784.52  141.79
   0   0   3 1849.21  141.99
   0   0   3 1827.42  141.99
  -2   0  -3  190.08   16.90
  -2   0  -3  203.38   17.80
  -2   0  -3  239.88   18.00
  -2   0  -3  250.27   18.50
  -2   0  -3  194.68   17.80
  -2   0  -3  195.78   17.50
  -2   0  -3  220.28   17.60
   2   0   3  204.68   17.40
   2   0   3  197.28   17.40
   2   0   3  193.28   17.80
   2   0   3  187.28   17.60
   2   0   3  193.48   16.30
   2   0   3  204.48   17.30
   2   0   3  213.48   18.00
   2   0   3  191.08   17.40
  -3   0  -3  708.23   48.20
  -3   0  -3  582.24   47.00
  -3   0  -3  562.04   46.30
  -3   0  -3  554.94   47.20
  -3   0  -3  539.15   47.10
  -3   0  -3  540.05   46.20
   3   0   3  549.74   46.70
   3   0   3  570.04   46.70
   3   0   3  572.74   47.10
   3   0   3  559.24   46.70
   3   0   3  610.84   47.70
   3   0   3  594.94   46.40
   3   0   3  599.04   44.80
  -4   0  -3  430.86   40.10
  -4   0  -3  449.66   40.10
  -4   0  -3  595.24   41.70
  -4   0  -3  581.74   41.20
  -4   0  -3  449.86   39.50
  -4   0  -3  479.35   40.80
   4   0   3  487.05   40.10
   4   0   3  453.35   40.30
   4   0   3  531.25   41.10
   4   0   3  437.86   38.70
   4   0   3  458.85   37.20
   4   0   3  487.85   40.40
   4   0   3  469.75   39.80
  -5   0  -3   51.99    9.00
  -5   0  -3   77.89   11.40
  -5   0  -3   57.69    9.80
  -5   0  -3   60.79   10.20
  -5   0  -3   48.60    8.30
  -5   0  -3   45.20    9.30
   5   0   3   54.69    9.50
   5   0   3   50.99    6.50
  -6   0  -3   14.00    5.30
  -6   0  -3   -2.30    3.70
  -6   0  -3    8.10    4.80
  -6   0  -3    5.00    4.10
  -6   0  -3    8.30    4.80
   6   0   3   11.70    5.30
   6   0   3    3.50    5.00
   6   0   3    8.40    3.30
  -7   0  -3   78.99   15.20
  -7   0  -3  107.89   16.80
  -7   0  -3   86.69   14.60
  -7   0  -3   80.39   13.60
  -7   0  -3   86.39   14.90
   7   0   3   72.59   14.10
   7   0   3  114.89   10.30
   7  -1  -3   74.59   11.30
  -7   1   3   70.09   12.10
  -7   1   3   60.49   11.00
  -7   1   3  102.79   14.80
  -7   1   3   67.89    9.30
  -7   1   3   54.49    9.80
  -7   1   3   75.59   12.40
   6  -1  -3  193.68   17.10
  -6   1   3  166.08   17.30
  -6   1   3  131.59   14.80
  -6   1   3  149.79   14.30
  -6   1   3  156.88   16.40
  -6   1   3  124.89   15.70
  -6   1   3  133.19   16.20
   5  -1  -3 1199.58   99.89
   5  -1  -3 1262.57  101.09
   5  -1  -3 1279.57  101.29
   5  -1  -3 1288.17  100.19
   5  -1  -3 1284.47  101.79
  -5   1   3 1257.27   99.99
  -5   1   3 1421.76  101.79
  -5   1   3 1221.68  101.29
  -5   1   3 1247.78  101.29
  -5   1   3 1235.78  102.09
  -5   1   3 1430.56  102.39
  -5   1   3 1208.08  101.19
   4  -1  -3 3501.35  276.37
   4  -1  -3 3402.76  276.27
   4  -1  -3 3807.32  276.47
   4  -1  -3 3583.74  275.77
   4  -1  -3 3426.26  276.57
   4  -1  -3 3578.94  275.37
  -4   1   3 4152.58  276.97
  -4   1   3 3307.67  275.47
  -4   1   3 3369.66  276.27
  -4   1   3 3814.22  276.97
  -4   1   3 3514.05  275.37
  -4   1   3 3585.94  277.37
   3  -1  -3 5857.91  448.96
   3  -1  -3 5795.32  449.06
   3  -1  -3 5780.92  448.86
   3  -1  -3 5476.85  448.86
   3  -1  -3 5881.21  448.86
   3  -1  -3 5722.63  447.96
  -3   1   3 6132.49  449.16
  -3   1   3 6596.94  449.46
  -3   1   3 5840.72  448.76
  -3   1   3 5767.12  449.76
  -3   1   3 5619.64  447.86
   2  -1  -3  231.78   21.10
   2  -1  -3  227.78   20.20
   2  -1  -3  255.37   21.50
   2  -1  -3  231.98   21.80
   2  -1  -3  244.88   20.40
   2  -1  -3  243.58   21.10
  -2   1   3  270.27   21.30
  -2   1   3  303.57   21.60
  -2   1   3  291.57   21.50
  -2   1   3  280.97   20.50
  -2   1   3  263.97   21.50
  -2   1   3  292.67   21.80
  -2   1   3  225.88   21.30
   1  -1  -3 2899.61  225.48
   1  -1  -3 2661.53  225.58
   1  -1  -3 2908.61  225.48
   1  -1  -3 2642.24  225.38
   1  -1  -3 2865.71  225.68
   1  -1  -3 2875.91  225.18
  -1   1   3 3061.69  225.18
  -1   1   3 3472.75  225.58
  -1   1   3 2867.61  225.68
  -1   1   3 2777.32  225.78
  -1   1   3 3342.67  225.68
   0  -1  -3 2339.47  176.58
   0  -1  -3 2170.58  176.58
   0  -1  -3 2188.88  176.28
   0  -1  -3 2268.77  176.68
   0  -1  -3 2384.96  176.98
   0  -1  -3 2252.27  176.88
   0  -1  -3 2197.68  176.28
   0   1   3 2358.76  176.68
   0   1   3 2298.17  176.68
   0   1   3 2246.88  176.78
   0   1   3 2608.34  176.38
   0   1   3 2373.66  176.98
   0   1   3 2222.88  176.58
  -1  -1  -3  445.96   36.40
  -1  -1  -3  423.66   36.00
  -1  -1  -3  469.75   35.80
  -1  -1  -3  450.75   36.70
  -1  -1  -3  456.15   36.40
  -1  -1  -3  466.75   36.00
  -1  -1  -3  437.16   36.20
  -1  -1  -3  527.25   36.70
   1   1   3  432.76   36.30
   1   1   3  442.96   36.30
   1   1   3  443.26   36.10
   1   1   3  442.96   36.30
   1   1   3  466.65   36.80
  -2  -1  -3 1765.42  138.69
  -2  -1  -3 1688.23  138.59
  -2  -1  -3 1822.52  139.09
  -2  -1  -3 2035.80  138.89
   2   1   3 1681.43  138.49
   2   1   3 1719.13  138.89
   2   1   3 1840.82  138.89
   2   1   3 1746.23  138.39
   2   1   3 1850.31  137.79
   2   1   3 1752.72  139.29
  -3  -1  -3 1746.13  117.69
  -3  -1  -3 1473.55  116.69
  -3  -1  -3 1410.56  116.09
  -3  -1  -3 1442.46  116.99
  -3  -1  -3 1749.72  117.59
  -3  -1  -3 1350.46  116.39
   3   1   3 1441.16  116.79
   3   1   3 1472.95  115.99
   3   1   3 1506.05  117.39
   3   1   3 1485.45  116.69
   3   1   3 1473.15  114.89
   3   1   3 1440.56  116.39
   3   1   3 1420.06  116.39
  -4  -1  -3  163.28   14.80
  -4  -1  -3  111.89   13.30
  -4  -1  -3  113.49   13.30
  -4  -1  -3  109.19   12.50
  -4  -1  -3  121.59   13.20
  -4  -1  -3  150.18   14.60
   4   1   3  141.99   15.90
   4   1   3  133.19   11.20
   4   1   3  123.19   13.30
   4   1   3  133.69   13.30
   4   1   3  127.19   13.10
   4   1   3  106.99   12.90
   4   1   3  116.39   12.00
  -5  -1  -3  384.26   33.30
  -5  -1  -3  347.27   33.50
  -5  -1  -3  390.76   34.30
  -5  -1  -3  336.37   33.30
  -5  -1  -3  383.26   33.00
  -5  -1  -3  427.96   34.50
   5   1   3  366.36   30.10
   5   1   3  349.17   33.50
   5   1   3  399.46   34.40
   5   1   3  382.06   31.60
  -6  -1  -3    0.90    4.10
  -6  -1  -3    9.50    6.10
  -6  -1  -3    7.30    4.50
  -6  -1  -3   14.50    5.60
  -6  -1  -3    3.30    5.70
   6   1   3    1.30    3.30
   6   1   3   -4.00    4.00
   6   1   3    2.80    4.70
   6   1   3    4.80    2.00
  -7  -1  -3   10.80    6.00
  -7  -1  -3   10.90    6.60
  -7  -1  -3    0.50    5.40
  -7  -1  -3    3.50    5.70
   7   1   3   11.80    5.30
   7   1   3   11.40    6.30
   7   1   3    7.50    6.80
   7  -2  -3    5.80    4.10
   7  -2  -3    4.70    4.60
  -7   2   3    3.00    4.10
  -7   2   3    7.00    3.90
  -7   2   3    3.90    4.60
  -7   2   3    1.80    4.50
  -7   2   3    7.00    3.50
  -7   2   3    6.50    5.20
   6  -2  -3   20.10    5.20
   6  -2  -3   11.40    4.40
  -6   2   3    8.20    4.80
  -6   2   3   12.90    6.30
  -6   2   3   24.90    5.90
  -6   2   3   24.30    4.50
  -6   2   3   15.40    4.90
  -6   2   3   13.70    4.40
   5  -2  -3   58.79    7.40
   5  -2  -3   58.69    9.50
   5  -2  -3   62.79    8.10
   5  -2  -3   70.59    8.40
  -5   2   3   69.19    7.80
  -5   2   3   64.59   10.20
  -5   2   3   79.89   11.00
  -5   2   3   66.19    8.40
  -5   2   3   69.79    9.70
  -5   2   3   77.69    7.90
  -5   2   3   64.69   10.50
   4  -2  -3  541.55   45.90
   4  -2  -3  537.05   46.30
   4  -2  -3  558.84   45.80
   4  -2  -3  577.04   46.50
   4  -2  -3  563.44   45.00
  -4   2   3  508.25   45.50
  -4   2   3  545.55   47.10
  -4   2   3  562.44   45.10
  -4   2   3  532.65   45.80
  -4   2   3  625.54   46.30
  -4   2   3  649.34   47.00
  -4   2   3  644.54   47.10
   3  -2  -3  441.46   35.10
   3  -2  -3  435.96   34.50
   3  -2  -3  420.26   34.60
   3  -2  -3  419.66   34.90
   3  -2  -3  421.96   33.50
  -3   2   3  436.86   34.70
  -3   2   3  400.26   33.50
  -3   2   3  393.86   33.10
  -3   2   3  434.56   34.80
  -3   2   3  470.45   35.20
  -3   2   3  517.05   35.60
  -3   2   3  389.36   34.40
   2  -2  -3 3168.88  260.27
   2  -2  -3 2992.60  260.37
   2  -2  -3 3219.28  259.47
   2  -2  -3 3129.59  259.57
  -2   2   3 3945.51  260.67
  -2   2   3 3578.84  259.37
  -2   2   3 3561.34  260.07
  -2   2   3 3637.54  259.97
  -2   2   3 3059.89  259.97
  -2   2   3 3592.74  259.67
   1  -2  -3 3351.16  274.87
   1  -2  -3 3365.56  274.07
   1  -2  -3 3300.77  274.57
   1  -2  -3 3602.54  274.67
   1  -2  -3 3596.54  274.97
   1  -2  -3 3514.65  273.87
   1  -2  -3 3228.88  274.97
  -1   2   3 3760.92  273.87
  -1   2   3 3276.07  274.77
  -1   2   3 4009.70  274.77
  -1   2   3 3727.43  274.67
  -1   2   3 4037.80  275.07
  -1   2   3 3870.41  274.07
   0  -2  -3 5994.40  462.55
   0   2   3 5753.72  462.45
   0   2   3 6383.86  461.75
  -1  -2  -3 8445.96  564.94
   1   2   3 6560.64  564.84
   1   2   3 7128.29  565.34
  -2  -2  -3 2156.98  171.28
  -2  -2  -3 2129.39  171.08
  -2  -2  -3 2139.49  171.28
  -2  -2  -3 2223.18  172.08
  -2  -2  -3 2170.98  171.88
   2   2   3 2604.84  172.18
   2   2   3 2127.19  171.48
   2   2   3 2144.79  171.58
   2   2   3 2234.88  171.58
   2   2   3 2198.38  172.08
   2   2   3 2254.07  171.08
   2   2   3 2269.27  171.58
   2   2   3 2169.48  170.68
  -3  -2  -3 1152.08   77.99
  -3  -2  -3  885.61   76.49
  -3  -2  -3  958.00   77.49
  -3  -2  -3  888.01   76.49
  -3  -2  -3  939.81   77.29
  -3  -2  -3  929.71   76.49
   3   2   3  967.90   75.49
   3   2   3  935.61   77.89
   3   2   3  992.10   76.99
   3   2   3 1130.99   77.89
   3   2   3  969.90   77.19
   3   2   3  948.81   76.29
   3   2   3  918.51   76.39
   3   2   3  930.81   76.99
  -4  -2  -3  550.04   46.30
  -4  -2  -3  504.75   45.60
  -4  -2  -3  552.44   46.10
  -4  -2  -3  521.55   46.70
  -4  -2  -3  552.04   46.90
  -4  -2  -3  614.84   47.20
   4   2   3  572.64   45.40
   4   2   3  558.94   44.30
   4   2   3  553.44   46.10
   4   2   3  545.55   46.70
   4   2   3  533.55   47.00
   4   2   3  522.45   45.60
   4   2   3  589.34   46.70
  -5  -2  -3    2.50    3.20
  -5  -2  -3    0.10    3.30
  -5  -2  -3    0.90    3.70
  -5  -2  -3    4.40    3.70
  -5  -2  -3    3.10    4.20
   5   2   3   -0.90    3.80
   5   2   3    8.60    3.20
   5   2   3    3.70    4.00
   5   2   3    1.10    3.40
  -6  -2  -3  150.98   19.50
  -6  -2  -3  239.78   21.90
  -6  -2  -3  156.08   18.70
  -6  -2  -3  163.38   20.20
   6   2   3  219.38   16.80
   6   2   3  154.88   20.10
   6   2   3  210.58   22.20
   6   2   3  168.48   18.70
  -7  -2  -3    4.00    6.10
  -7  -2  -3   18.20    6.10
  -7  -2  -3    8.40    6.30
  -7  -2  -3   15.80    6.90
   7   2   3   18.90    7.40
   7   2   3   17.10    3.80
   7   2   3   13.10    7.90
   7  -3  -3  205.48   19.10
   7  -3  -3  214.68   18.70
  -7   3   3  161.78   18.80
  -7   3   3  189.78   27.90
  -7   3   3  210.88   21.20
  -7   3   3  190.08   18.60
  -7   3   3  203.88   17.70
  -7   3   3  153.68   19.40
   6  -3  -3  412.16   34.20
   6  -3  -3  427.56   35.10
  -6   3   3  419.36   36.70
  -6   3   3  399.66   35.30
  -6   3   3  414.86   35.30
  -6   3   3  382.66   34.00
  -6   3   3  423.16   34.50
   5  -3  -3    9.80    3.40
   5  -3  -3   11.40    3.10
   5  -3  -3   10.20    3.70
   5  -3  -3    6.40    4.10
  -5   3   3   14.90    3.90
  -5   3   3   11.80    3.00
  -5   3   3    2.10    2.90
  -5   3   3   11.30    3.30
  -5   3   3   11.20    5.10
  -5   3   3   18.00    5.10
  -5   3   3    9.80    3.50
   4  -3  -3  765.32   60.19
   4  -3  -3  737.13   60.29
   4  -3  -3  756.52   59.49
   4  -3  -3  756.22   59.19
   4  -3  -3  776.92   58.49
  -4   3   3  691.33   59.49
  -4   3   3  729.13   58.59
  -4   3   3  819.92   61.09
  -4   3   3  849.72   60.79
  -4   3   3  656.43   59.19
  -4   3   3  731.83   60.29
   3  -3  -3   28.10    4.20
   3  -3  -3   31.30    4.80
   3  -3  -3   29.60    4.90
  -3   3   3   27.30    3.20
  -3   3   3   24.40    3.10
  -3   3   3   39.40    4.50
  -3   3   3   23.40    5.00
  -3   3   3   29.30    4.70
  -3   3   3   22.50    3.90
  -3   3   3   39.60    5.50
   2  -3  -3   72.69    8.10
   2  -3  -3   73.99    7.80
   2  -3  -3   79.99    7.70
   2  -3  -3   74.89    7.10
  -2   3   3   76.59    8.30
  -2   3   3   81.79    7.40
  -2   3   3   76.69    7.60
  -2   3   3   79.69    7.40
  -2   3   3   72.89    7.10
  -2   3   3   92.59    7.40
  -2   3   3   70.29    6.30
   1  -3  -3   59.09    6.50
   1  -3  -3   59.09    6.10
   1  -3  -3   52.69    6.10
  -1   3   3   69.19    7.00
  -1   3   3   78.59    6.10
  -1   3   3   76.49    6.50
  -1   3   3   73.69    7.70
  -1   3   3   62.59    6.60
  -1   3   3   62.49    6.10
  -1   3   3   54.19    6.50
  -1   3   3   67.89    5.20
   0  -3  -3  772.72   62.49
   0  -3  -3  791.92   62.69
   0  -3  -3  783.82   63.19
   0  -3  -3  789.52   61.39
   0  -3  -3  760.62   62.99
   0  -3  -3  780.42   61.79
   0   3   3  819.52   62.69
   0   3   3  912.61   63.09
   0   3   3  856.41   61.89
   0   3   3  762.32   62.49
   0   3   3  768.92   63.09
  -1  -3  -3 5942.91  446.36
  -1  -3  -3 5580.44  445.96
  -1  -3  -3 5737.63  445.26
  -1  -3  -3 5998.40  446.76
  -1  -3  -3 5913.31  444.96
  -1  -3  -3 6074.69  446.56
  -1  -3  -3 5836.72  446.36
   1   3   3 5794.12  446.46
   1   3   3 5813.32  445.16
   1   3   3 6609.44  446.46
   1   3   3 5239.98  446.16
   1   3   3 5935.71  446.76
   1   3   3 5431.46  445.96
   1   3   3 5812.72  446.16
   1   3   3 5642.24  446.16
  -2  -3  -3    9.80    3.20
  -2  -3  -3   12.00    3.10
  -2  -3  -3   15.30    4.40
  -2  -3  -3   10.10    3.80
  -2  -3  -3   10.60    3.30
  -2  -3  -3    9.70    3.40
   2   3   3   12.80    3.10
   2   3   3   10.70    3.90
   2   3   3   13.10    4.10
   2   3   3   10.90    3.80
   2   3   3    8.70    2.90
   2   3   3   13.20    3.40
   2   3   3   10.90    3.40
  -3  -3  -3  301.87   26.00
  -3  -3  -3  273.77   26.30
  -3  -3  -3  344.07   27.10
  -3  -3  -3  271.87   25.50
  -3  -3  -3  284.67   26.50
  -3  -3  -3  282.47   25.50
   3   3   3  309.57   26.60
   3   3   3  288.07   26.70
   3   3   3  309.97   27.70
   3   3   3  273.97   25.10
   3   3   3  293.67   26.10
   3   3   3  305.37   26.60
   3   3   3  280.17   24.80
   3   3   3  300.67   25.80
  -4  -3  -3 1008.50   72.89
  -4  -3  -3  864.41   71.49
  -4  -3  -3  839.82   72.39
  -4  -3  -3  874.81   71.59
  -4  -3  -3  809.92   72.19
   4   3   3  893.21   71.19
   4   3   3  910.81   70.19
   4   3   3  888.01   70.99
   4   3   3  860.71   72.39
   4   3   3  860.41   72.69
  -5  -3  -3  596.54   52.09
  -5  -3  -3  693.23   56.69
  -5  -3  -3  617.14   53.39
   5   3   3  658.53   54.79
   5   3   3  599.94   53.99
   5   3   3  623.14   51.99
  -6  -3  -3  286.67   28.90
  -6  -3  -3  251.37   26.80
  -6  -3  -3  249.97   27.80
  -6  -3  -3  283.17   29.40
   6   3   3  253.37   28.80
   6   3   3  294.17   30.00
   6   3   3  328.67   25.60
   6   3   3  331.77   27.20
   7  -4  -3  130.39   18.00
   7  -4  -3  139.89   13.50
  -7   4   3  115.99   13.00
  -7   4   3  111.19   12.30
  -7   4   3  110.39   13.10
  -7   4   3   94.49   15.10
  -7   4   3   93.79   15.60
  -7   4   3  111.49   11.80
  -7   4   3  128.39   17.80
   6  -4  -3  765.02   60.09
   6  -4  -3  803.92   60.89
  -6   4   3  711.73   61.19
  -6   4   3  798.92   63.19
  -6   4   3  708.03   60.39
  -6   4   3  742.93   62.89
  -6   4   3  827.72   63.99
  -6   4   3  745.63   60.99
  -6   4   3  719.03   61.09
   5  -4  -3   16.70    3.80
   5  -4  -3   23.00    3.70
   5  -4  -3   12.90    4.50
  -5   4   3   10.70    4.70
  -5   4   3   18.80    5.10
  -5   4   3   15.80    3.60
  -5   4   3   16.70    3.50
  -5   4   3   14.10    4.70
  -5   4   3    9.80    3.60
  -5   4   3   17.00    5.00
  -5   4   3   16.10    4.10
   4  -4  -3 2171.38  169.48
   4  -4  -3 2218.28  170.48
  -4   4   3 2053.39  170.28
  -4   4   3 2288.97  172.28
  -4   4   3 2444.26  171.78
  -4   4   3 2107.19  168.98
  -4   4   3 2088.39  168.58
  -4   4   3 2069.59  169.48
  -4   4   3 2589.14  171.48
  -4   4   3 2107.39  169.48
  -4   4   3 2153.98  168.58
   3  -4  -3 2165.58  166.18
   3  -4  -3 2235.08  167.28
   3  -4  -3 2183.28  166.68
  -3   4   3 2161.28  165.68
  -3   4   3 2073.79  166.08
  -3   4   3 2007.10  165.98
  -3   4   3 2145.29  166.78
  -3   4   3 2474.85  168.18
  -3   4   3 2048.90  166.28
   2  -4  -3 3745.93  284.77
   2  -4  -3 3608.24  284.27
   2  -4  -3 3686.63  285.87
   2  -4  -3 3629.14  285.07
  -2   4   3 3618.94  284.47
  -2   4   3 3308.47  284.07
  -2   4   3 4260.07  286.17
  -2   4   3 3516.35  286.07
  -2   4   3 3297.47  284.37
  -2   4   3 3955.20  286.47
  -2   4   3 4316.97  284.97
   1  -4  -3  143.79   12.60
   1  -4  -3  139.79   12.30
   1  -4  -3  144.99   12.90
   1  -4  -3  130.49   13.10
  -1   4   3  135.79   12.40
  -1   4   3  153.58   13.50
  -1   4   3  160.78   12.40
  -1   4   3  173.88   14.50
  -1   4   3  160.78   13.10
  -1   4   3  133.99   12.50
   0  -4  -3   45.20    6.40
   0  -4  -3   43.40    5.50
   0  -4  -3   37.00    6.20
   0  -4  -3   40.70    3.70
   0  -4  -3   36.80    5.50
   0  -4  -3   44.90    4.20
   0  -4  -3   46.30    5.30
   0   4   3   35.30    5.60
   0   4   3   38.30    4.20
   0   4   3   44.90    3.80
   0   4   3   42.60    6.10
   0   4   3   53.19    7.30
   0   4   3   49.00    6.10
   0   4   3   45.20    6.60
  -1  -4  -3  247.38   21.40
  -1  -4  -3  246.28   21.90
  -1  -4  -3  253.07   20.50
  -1  -4  -3  237.08   20.00
  -1  -4  -3  228.48   21.80
  -1  -4  -3  261.77   21.90
  -1  -4  -3  272.47   22.20
   1   4   3  259.97   23.40
   1   4   3  240.98   21.50
   1   4   3  263.57   21.80
   1   4   3  235.18   20.30
   1   4   3  236.58   21.60
   1   4   3  263.87   21.80
   1   4   3  253.17   22.10
  -2  -4  -3 1075.19   82.39
  -2  -4  -3  983.60   81.09
  -2  -4  -3 1049.89   80.79
  -2  -4  -3 1019.20   81.59
  -2  -4  -3 1061.09   82.19
  -2  -4  -3 1050.49   81.99
   2   4   3 1000.40   81.49
   2   4   3 1009.30   81.99
   2   4   3  949.80   80.39
   2   4   3 1001.10   82.19
   2   4   3 1045.70   81.59
   2   4   3 1073.59   81.89
  -3  -4  -3    4.80    3.80
  -3  -4  -3    1.90    2.90
  -3  -4  -3    6.90    3.50
  -3  -4  -3    1.50    3.10
  -3  -4  -3    4.50    3.40
  -3  -4  -3    6.70    3.50
   3   4   3    5.20    4.00
   3   4   3    0.70    2.30
   3   4   3    4.60    3.80
   3   4   3    1.70    3.00
   3   4   3    4.00    2.90
   3   4   3   10.40    3.70
   3   4   3    1.40    3.10
  -4  -4  -3  577.44   49.90
  -4  -4  -3  583.44   48.70
  -4  -4  -3  594.34   47.70
   4   4   3  563.64   48.30
   4   4   3  604.34   47.80
   4   4   3  561.94   49.90
   4   4   3  578.34   48.50
   4   4   3  553.54   49.90
  -5  -4  -3   -4.30    3.30
  -5  -4  -3    1.30    3.50
  -5  -4  -3   -4.70    4.40
  -5  -4  -3   -2.60    3.60
   5   4   3   -3.90    2.90
   5   4   3    5.50    4.70
   5   4   3   -0.60    4.70
  -6  -4  -3   25.00    7.90
  -6  -4  -3   19.50    6.90
  -6  -4  -3   27.00    6.70
  -6  -4  -3   25.10    8.30
   6   4   3   28.00    6.50
   6   4   3    9.90    6.50
   6   4   3   16.00    7.80
  -7   5   3    8.00    5.20
  -7   5   3   -2.10    4.40
  -7   5   3    7.00    3.40
  -7   5   3    7.00    2.70
  -7   5   3    4.30    3.30
  -7   5   3    0.10    3.50
  -7   5   3   -3.30    4.10
   6  -5  -3   18.20    5.60
  -6   5   3   27.70    6.70
  -6   5   3   23.80    5.00
  -6   5   3   27.90    5.20
  -6   5   3   23.20    5.40
  -6   5   3   33.60    7.90
  -6   5   3   31.90    8.00
  -6   5   3   34.20    5.50
   5  -5  -3   56.19    6.10
   5  -5  -3   54.79    6.30
   5  -5  -3   57.69    8.50
  -5   5   3   63.59    6.80
  -5   5   3   50.59    4.90
  -5   5   3   50.19    7.90
  -5   5   3   65.59    9.50
  -5   5   3   55.89    6.20
  -5   5   3   52.19    9.20
  -5   5   3   62.19    9.50
  -5   5   3   55.99    5.00
   4  -5  -3  519.55   42.80
   4  -5  -3  536.35   41.70
   4  -5  -3  546.15   41.50
  -4   5   3  530.85   41.80
  -4   5   3  487.65   41.70
  -4   5   3  622.84   44.10
  -4   5   3  489.15   43.30
  -4   5   3  515.45   42.00
  -4   5   3  602.04   44.60
  -4   5   3  482.35   41.90
   3  -5  -3 2853.51  220.08
   3  -5  -3 2900.91  219.88
   3  -5  -3 2901.41  221.48
  -3   5   3 2824.92  221.18
  -3   5   3 3298.07  223.08
  -3   5   3 2806.62  220.08
  -3   5   3 2773.42  219.98
  -3   5   3 2849.51  220.88
  -3   5   3 2866.11  220.18
  -3   5   3 2683.63  221.28
   2  -5  -3 1332.57  100.29
   2  -5  -3 1314.27  100.69
   2  -5  -3 1301.17  101.59
  -2   5   3 1213.38  100.09
  -2   5   3 1376.66  102.29
  -2   5   3 1293.07  100.49
  -2   5   3 1503.55  101.79
  -2   5   3 1271.27   99.79
  -2   5   3 1206.98  100.09
  -2   5   3 1199.48   99.89
   1  -5  -3 1262.77   98.49
   1  -5  -3 1259.57   97.59
   1  -5  -3 1235.88   99.69
   1  -5  -3 1258.07   98.89
   1  -5  -3 1327.37   98.29
  -1   5   3 1250.77   97.39
  -1   5   3 1222.68   98.19
  -1   5   3 1114.19   97.79
  -1   5   3 1454.55   98.59
   0  -5  -3 1673.33  131.29
   0  -5  -3 1679.63  129.29
   0  -5  -3 1630.34  131.79
   0  -5  -3 1660.23  130.99
   0  -5  -3 1775.52  131.19
   0  -5  -3 1705.33  130.99
   0   5   3 1914.21  131.39
   0   5   3 1663.63  130.99
   0   5   3 1553.44  129.09
   0   5   3 1698.03  132.49
   0   5   3 1618.14  130.69
  -1  -5  -3  133.39   13.80
  -1  -5  -3  147.89   11.80
  -1  -5  -3  136.69   14.10
  -1  -5  -3  147.19   14.10
  -1  -5  -3  131.19   13.20
  -1  -5  -3  135.19   14.00
  -1  -5  -3  151.08   12.50
   1   5   3  141.29   14.20
   1   5   3  170.38   15.10
   1   5   3  135.89   12.30
   1   5   3  130.09   13.40
   1   5   3  129.59   13.80
   1   5   3  114.49   13.30
   1   5   3  193.08   15.40
  -2  -5  -3   84.99    7.60
  -2  -5  -3   83.29   10.00
  -2  -5  -3   83.39    9.70
  -2  -5  -3   85.89   10.20
  -2  -5  -3   69.19    8.70
  -2  -5  -3   77.09   11.20
  -2  -5  -3   80.79    8.60
   2   5   3   79.09   11.60
   2   5   3   87.59    9.70
   2   5   3   75.59    9.20
   2   5   3   76.29   11.30
   2   5   3   74.49    9.20
   2   5   3   73.79    8.20
   2   5   3   66.99   10.10
  -3  -5  -3  388.06   33.90
  -3  -5  -3  376.86   32.50
  -3  -5  -3  356.76   33.20
  -3  -5  -3  375.46   32.00
   3   5   3  364.96   32.20
   3   5   3  355.16   33.30
   3   5   3  365.26   33.80
   3   5   3  336.07   31.50
   3   5   3  382.76   33.00
   3   5   3  367.46   32.60
   3   5   3  446.36   33.70
  -4  -5  -3  822.82   73.09
  -4  -5  -3  814.72   69.69
  -4  -5  -3  905.91   68.89
  -4  -5  -3  859.31   71.99
   4   5   3  831.92   71.79
   4   5   3  877.01   69.69
   4   5   3  872.41   71.99
  -5  -5  -3   28.70    7.50
  -5  -5  -3   34.50    7.70
  -5  -5  -3   35.90    9.10
  -5  -5  -3   33.70    9.40
   5   5   3   45.90   10.40
   5   5   3   23.80    9.00
   5   5   3   35.00    7.70
  -6  -5  -3    4.90    4.50
  -6  -5  -3    5.90    6.00
  -6  -5  -3    4.70    4.60
  -6  -5  -3   -6.30    4.70
   6   5   3   -2.20    4.30
   6   5   3    3.40    5.60
   6   5   3   -4.40    4.80
   7  -6  -3   -4.10    2.30
  -7   6   3    0.30    2.90
  -7   6   3   -4.00    2.30
  -7   6   3   -5.80    3.50
  -7   6   3   -4.30    2.80
  -7   6   3    6.60    3.70
  -7   6   3    6.40    4.80
  -7   6   3    1.00    4.10
   6  -6  -3   50.89    4.90
   6  -6  -3   40.80    5.30
  -6   6   3   36.70    8.20
  -6   6   3   40.50    5.70
  -6   6   3   37.90    5.50
  -6   6   3   41.10    7.30
  -6   6   3   27.40    7.70
  -6   6   3   27.60    8.00
  -6   6   3   43.60    6.40
   5  -6  -3  100.99    8.10
   5  -6  -3   89.29    8.00
  -5   6   3   96.29    8.40
  -5   6   3   89.29    8.60
  -5   6   3   87.29    8.60
  -5   6   3   85.09   11.40
  -5   6   3   82.69   11.70
  -5   6   3   83.89   10.70
  -5   6   3   92.09    9.20
  -5   6   3   93.39    8.40
  -5   6   3   80.99   12.40
   4  -6  -3    0.50    0.90
   4  -6  -3    1.40    0.90
  -4   6   3    0.40    1.80
  -4   6   3   -2.10    1.60
  -4   6   3    4.50    3.00
  -4   6   3    1.70    1.30
  -4   6   3    0.40    2.90
  -4   6   3   -1.10    1.00
  -4   6   3   -1.20    1.80
  -4   6   3   -0.20    2.70
  -4   6   3   -0.70    2.10
   3  -6  -3  627.34   49.70
   3  -6  -3  648.44   49.70
  -3   6   3  627.94   49.80
  -3   6   3  618.44   50.39
  -3   6   3  637.54   50.79
  -3   6   3  767.42   53.59
  -3   6   3  652.23   52.29
  -3   6   3  628.24   52.29
  -3   6   3  611.04   49.70
   2  -6  -3   63.99    6.80
   2  -6  -3   68.29    6.40
   2  -6  -3   61.89    6.60
   2  -6  -3   62.49    7.90
  -2   6   3   61.49    6.30
  -2   6   3   61.79    6.60
  -2   6   3   65.59    6.60
  -2   6   3   73.49   10.30
  -2   6   3   65.99    6.10
  -2   6   3   76.99    8.20
   1  -6  -3  127.29   11.00
   1  -6  -3  130.09   12.60
   1  -6  -3  119.29   12.00
   1  -6  -3  138.59   12.20
   1  -6  -3  125.19   13.40
  -1   6   3  134.19   13.50
  -1   6   3  156.98   12.50
  -1   6   3  105.29   11.50
  -1   6   3  135.89   11.00
  -1   6   3  132.39   12.60
  -1   6   3  118.69   12.10
  -1   6   3  148.69   14.30
   0  -6  -3  501.45   43.60
   0  -6  -3  499.25   42.80
   0  -6  -3  535.95   40.40
   0  -6  -3  535.35   42.80
   0  -6  -3  514.65   42.50
   0   6   3  483.25   40.50
   0   6   3  550.04   43.00
   0   6   3  481.35   42.50
   0   6   3  501.05   42.20
   0   6   3  644.84   44.60
  -1  -6  -3  485.05   38.40
  -1  -6  -3  471.85   38.70
  -1  -6  -3  454.65   35.10
  -1  -6  -3  440.96   37.90
  -1  -6  -3  429.56   37.20
  -1  -6  -3  452.35   35.90
  -1  -6  -3  432.36   38.10
   1   6   3  426.76   37.80
   1   6   3  443.06   38.20
   1   6   3  435.26   37.50
   1   6   3  415.06   37.40
   1   6   3  446.56   36.10
   1   6   3  540.85   39.60
  -2  -6  -3   93.99   12.10
  -2  -6  -3  102.59   10.10
  -2  -6  -3   88.69   11.10
  -2  -6  -3   99.49    8.80
  -2  -6  -3  103.49   11.00
   2   6   3   79.19   10.50
   2   6   3  100.29   11.80
   2   6   3   96.79    9.90
   2   6   3  109.69   12.80
   2   6   3   95.79   11.40
   2   6   3   88.49   11.00
   2   6   3   96.99   11.90
   2   6   3  100.79   11.50
  -3  -6  -3  105.19   14.90
  -3  -6  -3  125.39   10.90
  -3  -6  -3  118.89   10.30
  -3  -6  -3   90.49   14.30
  -3  -6  -3  101.29   11.80
   3   6   3   84.39   13.90
   3   6   3   93.59   12.10
   3   6   3  105.49   12.40
   3   6   3   91.99   13.40
   3   6   3  109.39   15.40
   3   6   3  102.89   14.00
  -4  -6  -3  548.65   48.10
  -4  -6  -3  550.04   48.90
  -4  -6  -3  558.94   46.90
   4   6   3  550.14   46.90
   4   6   3  507.05   48.50
   4   6   3  580.44   49.20
  -5  -6  -3  196.58   19.20
  -5  -6  -3  162.68   16.90
  -5  -6  -3  163.18   19.80
  -5  -6  -3  178.78   21.50
   5   6   3  176.58   18.40
   5   6   3  182.08   20.80
   5   6   3  149.29   22.30
  -7   7   3   23.70    6.60
  -7   7   3   20.90    6.80
  -7   7   3   20.00    4.60
  -7   7   3   10.40    4.80
  -7   7   3   14.70    6.60
  -6   7   3  220.38   21.10
  -6   7   3  210.38   21.60
  -6   7   3  212.98   18.60
  -6   7   3  214.78   20.90
  -6   7   3  204.58   17.00
  -6   7   3  213.48   17.00
  -6   7   3  208.48   20.10
  -5   7   3   32.50    6.60
  -5   7   3   32.20    7.90
  -5   7   3   40.00    7.50
  -5   7   3   40.50    6.00
  -5   7   3   29.00    7.30
  -5   7   3   42.50    5.90
  -5   7   3   36.40    5.40
  -5   7   3   36.20    7.30
  -4   7   3  146.29   13.80
  -4   7   3  163.28   15.30
  -4   7   3  160.98   14.80
  -4   7   3  154.08   16.30
  -4   7   3  163.98   15.30
  -4   7   3  150.38   15.90
  -3   7   3  318.07   25.60
  -3   7   3  324.17   26.90
  -3   7   3  387.86   30.10
  -3   7   3  290.07   28.50
  -3   7   3  324.87   26.90
  -3   7   3  326.47   26.80
  -3   7   3  333.07   25.60
  -3   7   3  326.77   28.50
   2  -7  -3   10.20    2.60
   2  -7  -3    6.70    2.10
   2  -7  -3    8.30    3.50
  -2   7   3   11.40    5.10
  -2   7   3   10.10    2.00
  -2   7   3    6.30    2.20
  -2   7   3    5.30    4.10
  -2   7   3    6.40    3.30
  -2   7   3    3.50    2.30
  -2   7   3   13.60    3.10
  -2   7   3   10.10    1.70
   1  -7  -3   71.89   10.10
   1  -7  -3   61.49    7.00
   1  -7  -3   63.39    7.20
   1  -7  -3   59.59    7.30
  -1   7   3   62.29    9.70
  -1   7   3   61.29    8.30
  -1   7   3   54.19    5.40
  -1   7   3   50.59    6.50
  -1   7   3   63.69    7.20
  -1   7   3   54.59    8.00
  -1   7   3   66.39    9.70
   0  -7  -3   64.59    9.50
   0  -7  -3   85.29    8.80
   0  -7  -3   74.29   11.20
   0  -7  -3   79.49    8.90
   0   7   3   64.39    9.50
   0   7   3   70.79    9.00
   0   7   3   88.29    9.30
   0   7   3   91.29   10.50
   0   7   3   79.89   12.00
   0   7   3   66.99    6.60
   0   7   3   66.69    8.20
  -1  -7  -3    5.50    1.10
  -1  -7  -3    4.60    1.90
  -1  -7  -3    3.70    2.10
  -1  -7  -3    5.00    1.10
  -1  -7  -3    2.40    2.60
   1   7   3    2.00    3.60
   1   7   3    2.10    3.40
   1   7   3    5.40    4.90
   1   7   3    3.70    3.90
   1   7   3    3.30    3.10
   1   7   3    2.40    2.80
  -2  -7  -3   68.69   11.20
  -2  -7  -3   68.39   11.80
  -2  -7  -3   77.99   11.60
  -2  -7  -3   78.19    7.00
  -2  -7  -3   81.39    7.40
  -2  -7  -3   74.59   10.40
   2   7   3   74.59   11.70
   2   7   3   94.79   13.90
   2   7   3   79.59   11.20
   2   7   3   95.29   12.80
   2   7   3   73.89   10.80
   2   7   3   71.29    8.60
  -3  -7  -3    1.30    2.00
  -3  -7  -3   -0.20    2.70
  -3  -7  -3    2.90    2.40
  -3  -7  -3    0.10    2.80
  -3  -7  -3    2.10    3.80
   3   7   3    2.30    3.50
   3   7   3    2.60    3.10
   3   7   3    0.50    3.30
   3   7   3    1.60    3.60
   3   7   3   -0.20    4.00
  -4  -7  -3   22.30    7.80
  -4  -7  -3   27.30    5.20
  -4  -7  -3   34.70    5.80
  -4  -7  -3   19.00    8.80
  -4  -7  -3   26.20    6.30
   4   7   3   24.90    9.00
   4   7   3   14.70    6.40
  -5  -7  -3   18.90    7.70
  -5  -7  -3   13.60    4.60
  -5  -7  -3   13.50    5.80
  -5  -7  -3   13.30    5.60
   5   7   3   17.70    6.50
   5   7   3   15.00    7.00
   5   7   3   10.90    6.90
  -6   8   3  138.69   15.00
  -6   8   3  144.79   16.60
  -6   8   3  155.18   15.20
  -6   8   3  126.79   13.00
  -6   8   3  143.39   12.80
  -6   8   3  121.89   12.30
  -6   8   3  149.69   16.40
  -6   8   3  142.19   15.40
  -5   8   3  177.98   16.50
  -5   8   3  162.68   16.30
  -5   8   3  168.18   16.90
  -5   8   3  192.18   17.90
  -5   8   3  161.28   17.40
  -5   8   3  178.18   18.20
  -5   8   3  174.88   15.90
  -5   8   3  188.68   18.90
  -4   8   3  213.58   20.10
  -4   8   3  218.58   21.20
  -4   8   3  226.68   19.40
  -4   8   3  234.78   22.20
  -4   8   3  227.08   19.80
  -4   8   3  207.58   20.60
  -4   8   3  241.48   21.70
  -3   8   3  166.88   14.80
  -3   8   3  155.38   16.50
  -3   8   3  170.88   16.10
  -3   8   3  162.98   16.50
  -3   8   3  161.68   14.00
  -3   8   3  146.49   14.50
   2  -8  -3  571.94   44.80
   2  -8  -3  579.04   46.50
   2  -8  -3  611.44   44.80
  -2   8   3  689.83   48.30
  -2   8   3  563.64   44.20
  -2   8   3  532.35   43.60
  -2   8   3  564.44   44.80
  -2   8   3  499.45   44.60
  -2   8   3  552.14   45.70
  -2   8   3  513.75   43.50
  -2   8   3  575.84   46.30
   1  -8  -3  601.44   45.90
   1  -8  -3  536.75   45.20
   1  -8  -3  575.64   45.20
  -1   8   3  674.23   48.10
  -1   8   3  510.45   44.60
  -1   8   3  481.75   45.30
  -1   8   3  521.15   42.70
  -1   8   3  609.44   47.50
  -1   8   3  576.44   45.70
  -1   8   3  534.65   45.10
   0  -8  -3  680.63   55.99
   0  -8  -3  669.93   55.49
   0   8   3  800.32   56.79
   0   8   3  613.04   53.29
   0   8   3  838.82   58.89
   0   8   3  672.33   55.79
   0   8   3  634.54   55.29
   0   8   3  657.33   56.19
   0   8   3  690.03   57.29
  -1  -8  -3  316.27   31.10
  -1  -8  -3  411.16   30.00
  -1  -8  -3  455.05   33.80
   1   8   3  322.27   32.70
   1   8   3  340.57   31.70
   1   8   3  380.06   33.00
   1   8   3  347.47   31.80
   1   8   3  331.67   29.90
   1   8   3  445.36   34.80
  -2  -8  -3  110.19   13.00
  -2  -8  -3   92.29    8.30
  -2  -8  -3  124.59   10.90
  -2  -8  -3  100.39    8.50
   2   8   3  110.09   10.90
   2   8   3   91.89   14.40
   2   8   3  118.79   14.20
   2   8   3  101.89   15.40
   2   8   3  102.09   12.30
  -3  -8  -3   22.50    3.50
  -3  -8  -3   23.90    4.00
  -3  -8  -3   31.80    8.60
  -3  -8  -3   23.70    5.60
   3   8   3   31.30    7.90
   3   8   3   23.20    5.80
   3   8   3    9.90    6.10
   3   8   3   31.30    7.60
   3   8   3   23.70    6.70
  -4  -8  -3   17.00    3.90
  -4  -8  -3   19.90    4.80
  -4  -8  -3   12.10    7.20
  -4  -8  -3    7.80    5.00
  -4  -8  -3   14.70    6.30
   4   8   3    5.70    5.40
   4   8   3    7.80    8.10
   4   8   3   14.30    6.80
  -6   9   3   18.30    4.40
  -6   9   3   17.70    6.60
  -6   9   3   22.50    6.00
  -6   9   3   21.70    6.30
  -6   9   3   15.80    5.80
  -6   9   3   16.90    6.40
  -5   9   3    4.80    4.00
  -5   9   3    7.80    5.20
  -5   9   3    4.60    4.10
  -5   9   3   10.80    4.30
  -5   9   3    6.50    4.80
  -5   9   3    4.80    3.90
  -5   9   3    9.40    3.60
  -4   9   3    0.30    2.60
  -4   9   3   -3.10    3.20
  -4   9   3    0.10    2.50
  -4   9   3   -4.50    3.20
  -4   9   3   -2.20    2.80
  -4   9   3    1.40    3.50
  -4   9   3    0.80    2.30
  -4   9   3    0.50    3.20
  -3   9   3   12.30    2.80
  -3   9   3    8.50    3.40
  -3   9   3    3.00    2.90
  -3   9   3    8.10    3.50
  -3   9   3   10.40    4.00
  -3   9   3    7.50    2.00
  -3   9   3   14.30    4.70
  -3   9   3    8.80    3.00
   2  -9  -3  507.55   41.60
   2  -9  -3  539.85   43.60
   2  -9  -3  585.34   41.80
  -2   9   3  518.95   43.00
  -2   9   3  493.55   40.10
  -2   9   3  527.05   41.70
  -2   9   3  493.15   41.20
  -2   9   3  502.15   44.60
  -2   9   3  486.85   40.10
  -2   9   3  599.44   45.30
  -2   9   3  543.15   43.40
  -2   9   3  486.15   40.50
   1  -9  -3   39.30    7.20
   1  -9  -3   39.70    6.50
  -1   9   3   41.10    6.40
  -1   9   3   41.60    7.60
  -1   9   3   39.70    8.70
  -1   9   3   33.90    6.60
  -1   9   3   60.79   10.10
  -1   9   3   44.10    7.70
   0  -9  -3  297.87   28.20
   0  -9  -3  397.86   29.80
   0   9   3  393.76   31.80
   0   9   3  306.27   28.80
   0   9   3  324.37   28.60
   0   9   3  311.47   28.20
   0   9   3  303.07   26.00
  -1  -9  -3  335.97   27.00
  -1  -9  -3  321.27   26.60
   1   9   3  268.67   27.00
   1   9   3  245.48   24.40
   1   9   3  240.38   22.30
   1   9   3  249.68   24.30
   1   9   3  271.87   26.40
   1   9   3  257.07   25.30
  -2  -9  -3  315.97   24.30
  -2  -9  -3  353.86   28.80
   2   9   3  272.77   26.40
   2   9   3  297.77   27.90
   2   9   3  234.38   25.50
   2   9   3  218.98   27.10
   2   9   3  317.37   28.30
   2   9   3  255.27   24.10
  -3  -9  -3   -1.20    3.80
  -3  -9  -3   -1.40    2.80
   3   9   3   -1.50    4.70
   3   9   3    1.40    3.80
   3   9   3    3.10    4.70
   3   9   3    0.50    4.70
  -5  10   3   -1.50    3.70
  -5  10   3   -5.90    2.50
  -5  10   3   -3.60    3.10
  -5  10   3   -1.30    3.60
  -5  10   3    0.00    3.90
  -5  10   3   -1.00    2.80
  -5  10   3   -2.80    2.90
  -5  10   3   -0.40    4.20
  -4  10   3    1.90    2.60
  -4  10   3   -6.70    2.80
  -4  10   3    1.30    3.70
  -4  10   3    0.00    3.40
  -4  10   3    2.80    2.90
  -4  10   3   -8.90    4.10
  -4  10   3    0.30    4.20
  -4  10   3   -0.40    2.00
  -3  10   3   36.60    6.60
  -3  10   3   37.10    8.10
  -3  10   3   34.20    4.10
  -3  10   3   41.10    7.10
  -3  10   3   34.60    4.60
  -3  10   3   41.50    9.30
  -3  10   3   37.60    5.20
  -3  10   3   38.80    7.40
   2 -10  -3  178.48   15.70
   2 -10  -3  174.48   14.60
   2 -10  -3  217.28   17.80
  -2  10   3  195.78   18.80
  -2  10   3  150.58   17.90
  -2  10   3  141.49   16.00
  -2  10   3  128.59   15.60
  -2  10   3  138.49   14.20
   1 -10  -3    0.90    2.80
   1 -10  -3    2.70    4.10
  -1  10   3   -2.80    2.70
  -1  10   3   -2.90    4.20
  -1  10   3   -5.20    2.30
  -1  10   3    4.70    4.50
  -1  10   3    0.30    3.30
   0 -10  -3   40.30    7.30
   0  10   3   14.90    7.20
   0  10   3   22.30    7.80
   0  10   3   22.50    5.80
   0  10   3   14.50    5.20
   0  10   3   19.50    3.10
  -1 -10  -3  101.99   11.70
   1  10   3   73.89   11.40
   1  10   3   67.99   11.20
   1  10   3   80.39    8.60
   1  10   3   94.59   14.50
   1  10   3   95.89   15.10
   1  10   3   68.99   11.80
  -2 -10  -3   22.50    4.70
  -2 -10  -3   20.60    7.30
   2  10   3   23.10    8.50
   2  10   3   17.00    6.80
   2  10   3   15.20    6.00
   2  10   3   12.90    4.40
   2  10   3   25.30    7.00
   2  10   3   20.50    6.20
  -4  11   3    2.60    4.90
  -4  11   3    9.90    5.80
  -4  11   3   15.10    5.10
  -4  11   3   13.10    5.70
  -4  11   3    8.10    3.30
  -4  11   3    3.40    3.10
  -4  11   3    9.60    6.00
  -4  11   3    4.60    2.30
  -3  11   3   72.29   10.80
  -3  11   3  101.69   14.70
  -3  11   3   76.49   13.40
  -3  11   3   83.89   11.50
  -3  11   3   69.79    7.30
  -3  11   3   86.39   13.20
   2 -11  -3  130.19   11.10
  -2  11   3  115.19   11.00
  -2  11   3   91.59   15.20
  -2  11   3   97.59   15.60
  -2  11   3  110.59   12.90
  -2  11   3  107.99   11.00
   1 -11  -3  110.79   11.80
  -1  11   3   81.99   10.30
  -1  11   3   86.49   13.80
  -1  11   3  103.69   15.40
  -1  11   3   95.69   12.80
   0 -11  -3   16.80    6.00
   0  11   3   10.40    5.40
   0  11   3   16.00    5.40
   0  11   3   13.90    2.20
   0  11   3   15.00    5.60
   0  11   3   10.90    5.80
   0  11   3   31.60    8.20
  -1 -11  -3   52.59   10.20
   1  11   3   54.79    6.70
   1  11   3   52.39    9.20
   1  11   3   44.10   11.60
   1  11   3   64.69   13.00
   1  11   3   37.30    8.80
   1  11   3   38.40    8.40
  -2  12   3   13.60    7.20
  -2  12   3   20.20    7.30
  -2  12   3    6.00    4.10
  -2  12   3   16.70    3.90
  -2  12   3   13.30    4.00
  -2  12   3   16.60    7.00
  -1  12   3   11.50    4.10
  -1  12   3    8.40    5.10
  -1  12   3    5.00    4.00
   2  11  -4   59.49   12.30
   2  11  -4   48.80   11.20
   2  11  -4   46.80   11.10
   2  11  -4   65.09   11.50
  -2 -11   4   75.49   12.50
   1  11  -4   35.60    7.50
   1  11  -4   50.99   11.10
   1  11  -4   40.10    9.10
   1  11  -4   31.10    8.70
   1  11  -4   38.70    7.90
  -1 -11   4   61.39   10.30
   0  11  -4  119.19   14.50
   0  11  -4  119.79   18.20
   0  11  -4  145.39   15.00
   0  11  -4  123.69   18.70
   0  11  -4  148.09   16.20
   0 -11   4  173.18   16.60
  -1  11  -4   23.00    7.40
  -1  11  -4   23.30    4.80
  -1  11  -4   29.00    6.80
  -1  11  -4   33.50    8.10
   1 -11   4   27.30    6.80
  -2  11  -4   39.30    4.50
  -2  11  -4   42.00    7.90
  -2  11  -4   23.60    4.40
  -2  11  -4   42.50    9.20
  -2  11  -4   37.60    4.40
  -2  11  -4   25.90    7.90
  -2  11  -4   36.70    9.00
   2 -11   4   50.59    4.90
   2 -11   4   47.50    4.70
  -3  11  -4    0.30    5.00
  -3  11  -4    9.90    5.10
  -3  11  -4   -3.00    2.80
  -3  11  -4   10.90    4.10
  -3  11  -4    6.90    4.60
  -3  11  -4   10.40    4.70
  -3  11  -4    1.60    2.90
   3  10  -4   72.79   12.50
   3  10  -4   54.99   12.20
   3  10  -4   65.59   12.50
   3  10  -4   69.99   13.30
  -3 -10   4   71.39   12.90
  -3 -10   4   68.19   10.00
   2  10  -4    3.40    5.20
   2  10  -4   13.00    6.00
   2  10  -4    8.80    4.80
   2  10  -4    8.90    6.10
  -2 -10   4    5.10    5.00
  -2 -10   4    4.30    2.30
   1  10  -4   23.70    6.60
   1  10  -4   39.30    9.50
   1  10  -4   27.20    5.90
   1  10  -4   34.70    8.80
   1  10  -4   20.20    7.80
  -1 -10   4   41.10    8.20
   0  10  -4   47.90   10.10
   0  10  -4   22.90    6.80
   0  10  -4   35.00    8.00
   0  10  -4   22.50    7.50
   0  10  -4   33.40    7.00
   0 -10   4   55.09    8.70
  -1  10  -4    2.80    1.20
  -1  10  -4    3.30    1.40
  -1  10  -4   -1.20    4.10
  -1  10  -4   -3.10    3.00
  -1  10  -4    3.30    2.90
  -1  10  -4    5.40    3.30
  -1  10  -4    7.80    4.20
   1 -10   4    7.50    5.20
  -2  10  -4    4.90    3.70
  -2  10  -4   -1.80    3.40
  -2  10  -4   -0.60    1.70
  -2  10  -4    1.20    1.60
  -2  10  -4   -2.90    4.00
  -2  10  -4   -8.10    3.50
  -2  10  -4   -2.20    1.80
  -2  10  -4   -0.40    2.10
   2 -10   4   -0.50    1.90
   2 -10   4    5.00    3.20
  -3  10  -4   21.60    7.10
  -3  10  -4   18.10    4.50
  -3  10  -4   16.90    3.20
  -3  10  -4   18.40    4.20
  -3  10  -4   24.00    6.50
  -3  10  -4   20.50    3.30
  -3  10  -4   26.10    5.40
  -3  10  -4   17.70    5.00
  -3  10  -4   26.50    7.60
  -4  10  -4   49.99    8.70
  -4  10  -4   59.69   10.10
  -4  10  -4   67.89   11.20
  -4  10  -4   51.89    7.70
  -4  10  -4   58.59    7.10
  -4  10  -4   63.29    9.40
  -4  10  -4   44.70    9.30
  -4  10  -4   63.59    9.20
   4   9  -4   71.99   13.20
   4   9  -4   57.99   12.70
   4   9  -4   78.79   13.70
   4   9  -4   74.59   14.10
  -4  -9   4   96.39   15.80
  -4  -9   4   86.19   13.00
  -4  -9   4  105.19   11.80
  -4  -9   4   87.39    8.30
   3   9  -4  220.68   22.00
   3   9  -4  188.78   21.80
   3   9  -4  223.28   23.50
   3   9  -4  203.88   22.20
  -3  -9   4  173.58   19.80
  -3  -9   4  214.78   16.50
  -3  -9   4  226.38   22.50
  -3  -9   4  187.38   18.00
   2   9  -4  221.38   22.00
   2   9  -4  191.38   21.10
   2   9  -4  197.88   22.00
   2   9  -4  191.78   21.80
   2   9  -4  220.48   33.10
  -2  -9   4  214.58   18.40
  -2  -9   4  251.27   22.80
   1   9  -4   20.90    6.30
   1   9  -4   13.60    6.10
   1   9  -4   13.10    4.90
   1   9  -4   11.20    5.40
  -1  -9   4   13.70    5.30
   0   9  -4  114.99   14.10
   0   9  -4  136.29   13.70
   0   9  -4  148.79   15.90
   0   9  -4  125.09   13.50
   0  -9   4  158.98   14.80
   0  -9   4  116.59   14.20
  -1   9  -4  141.89   14.50
  -1   9  -4  111.69   12.70
  -1   9  -4  106.19   10.10
  -1   9  -4  134.49   11.80
  -1   9  -4  116.29   14.40
  -1   9  -4  110.09   12.80
  -1   9  -4  114.89   11.70
   1  -9   4  119.49   13.00
   1  -9   4  126.39   13.20
  -2   9  -4    0.10    2.60
  -2   9  -4    2.80    3.60
  -2   9  -4   -7.00    2.30
  -2   9  -4    3.90    4.10
  -2   9  -4    0.90    1.40
  -2   9  -4    2.00    1.80
  -2   9  -4    0.60    2.10
   2  -9   4    2.90    2.00
   2  -9   4    2.50    2.00
  -3   9  -4   23.20    6.00
  -3   9  -4   23.40    3.90
  -3   9  -4   17.60    4.80
  -3   9  -4   27.20    6.30
  -3   9  -4   32.50    7.40
  -3   9  -4   21.70    4.70
  -3   9  -4   22.00    5.10
  -3   9  -4   26.30    6.80
  -4   9  -4   13.70    4.90
  -4   9  -4   15.30    3.70
  -4   9  -4   12.50    3.60
  -4   9  -4   17.30    5.40
  -4   9  -4   16.70    6.10
  -4   9  -4    8.60    3.80
  -4   9  -4   14.20    4.50
  -5   9  -4    5.20    3.40
  -5   9  -4    9.40    5.20
  -5   9  -4    2.30    4.00
  -5   9  -4    1.30    3.90
  -5   9  -4   -0.10    2.80
  -5   9  -4    3.00    2.70
  -5   9  -4    7.40    3.50
  -5   9  -4    0.90    4.00
   5   8  -4   -6.30    5.30
   5   8  -4   -7.10    4.10
  -5  -8   4    6.40    6.90
   4   8  -4   18.60    7.30
   4   8  -4   16.10    7.50
   4   8  -4   14.60    6.90
   4   8  -4   13.30    5.30
  -4  -8   4   22.10    6.10
  -4  -8   4   14.10    6.60
  -4  -8   4   20.90    6.30
  -4  -8   4   19.30    4.10
   3   8  -4  246.78   24.30
   3   8  -4  231.68   24.30
   3   8  -4  245.58   25.10
   3   8  -4  221.88   23.70
   3   8  -4  242.18   24.50
  -3  -8   4  244.28   24.90
  -3  -8   4  226.68   23.10
  -3  -8   4  258.37   21.00
   2   8  -4   96.09   14.10
   2   8  -4   70.79   12.60
   2   8  -4   94.09   13.10
   2   8  -4   99.49   15.00
  -2  -8   4  107.19   12.70
  -2  -8   4   79.39   11.50
  -2  -8   4   81.19    7.60
   1   8  -4   53.29    8.20
   1   8  -4   51.69    9.80
   1   8  -4   37.60    7.10
   1   8  -4   38.70    8.60
   1   8  -4   40.80    4.20
   1   8  -4   47.10    8.20
   1   8  -4   50.19    9.30
  -1  -8   4   37.90    7.50
  -1  -8   4   69.29   10.20
   0   8  -4  505.15   37.50
   0   8  -4  453.95   36.50
   0   8  -4  380.36   34.10
   0   8  -4  376.46   34.40
   0   8  -4  370.16   31.90
   0   8  -4  404.26   34.90
   0   8  -4  381.76   34.10
   0  -8   4  450.65   35.10
   0  -8   4  417.16   34.70
  -1   8  -4 1028.80   87.49
  -1   8  -4  980.00   88.09
  -1   8  -4 1241.38   90.79
  -1   8  -4 1075.69   89.49
  -1   8  -4 1063.39   87.29
   1  -8   4 1191.88   89.99
   1  -8   4 1096.99   87.59
   1  -8   4 1231.68   88.69
   1  -8   4 1182.98   88.09
  -2   8  -4  162.28   13.30
  -2   8  -4  144.69   14.20
  -2   8  -4  137.59   12.70
  -2   8  -4  158.08   13.50
  -2   8  -4  165.78   15.90
  -2   8  -4  138.69   12.70
  -2   8  -4  141.79   13.70
  -2   8  -4  183.08   17.20
  -2   8  -4  208.08   17.40
   2  -8   4  175.58   13.60
   2  -8   4  164.68   16.10
   2  -8   4  154.08   13.40
  -3   8  -4    7.70    4.80
  -3   8  -4   17.50    3.60
  -3   8  -4   21.60    3.50
  -3   8  -4   21.20    6.30
  -3   8  -4   15.00    3.50
  -3   8  -4   12.30    3.40
  -3   8  -4   13.00    5.10
  -3   8  -4   25.90    5.50
  -4   8  -4   30.00    5.80
  -4   8  -4   26.30    6.60
  -4   8  -4   38.10    8.00
  -4   8  -4   27.60    6.50
  -4   8  -4   39.10    6.30
  -4   8  -4   37.90    6.40
  -4   8  -4   28.90    5.00
  -4   8  -4   30.20    6.80
  -5   8  -4    1.60    3.10
  -5   8  -4   12.20    5.10
  -5   8  -4    5.70    2.60
  -5   8  -4    4.40    4.20
  -5   8  -4    4.90    4.70
  -5   8  -4   15.40    5.00
  -5   8  -4    5.00    2.60
  -5   8  -4   16.00    5.60
  -6   8  -4    2.90    4.40
  -6   8  -4    6.70    4.20
  -6   8  -4   -4.40    3.50
  -6   8  -4    9.90    4.60
  -6   8  -4    1.80    4.50
   5   7  -4   -0.90    3.70
   5   7  -4    0.20    4.40
   5   7  -4    5.40    5.50
   5   7  -4   -2.50    4.70
  -5  -7   4   -3.80    2.90
  -5  -7   4   -5.20    3.10
  -5  -7   4    1.00    4.70
   4   7  -4    1.40    3.90
   4   7  -4    8.20    4.80
   4   7  -4    3.20    4.40
   4   7  -4    0.90    4.20
  -4  -7   4   -3.50    4.80
  -4  -7   4    5.50    3.10
  -4  -7   4   -0.50    3.70
  -4  -7   4    5.00    4.10
   3   7  -4   65.49   12.90
   3   7  -4  100.39   15.10
   3   7  -4   69.79   11.60
   3   7  -4   78.69   12.50
   3   7  -4   75.99   12.50
  -3  -7   4   92.29   14.10
  -3  -7   4   87.79   12.00
  -3  -7   4   73.79    8.80
  -3  -7   4   93.29    8.30
   2   7  -4   26.80    6.20
   2   7  -4   18.60    6.00
   2   7  -4   21.60    5.60
   2   7  -4   20.10    6.10
   2   7  -4   25.60    3.80
   2   7  -4   20.40    6.40
   2   7  -4   31.80    7.00
  -2  -7   4   27.50    6.00
  -2  -7   4   24.70    3.50
  -2  -7   4   19.40    3.80
  -2  -7   4   23.50    5.90
  -2  -7   4   23.90    5.70
   1   7  -4   74.99    9.00
   1   7  -4   83.59   10.10
   1   7  -4   59.19   10.30
   1   7  -4  103.79   13.00
   1   7  -4   61.19    9.40
   1   7  -4   60.89    9.30
   1   7  -4   69.89    6.80
  -1  -7   4   78.29    6.10
  -1  -7   4   62.79    9.80
  -1  -7   4   74.59   10.70
  -1  -7   4   70.19    8.80
   0   7  -4  246.08   18.80
   0   7  -4  182.48   16.30
   0   7  -4  182.68   18.00
   0   7  -4  254.97   20.80
   0   7  -4  187.58   18.20
   0   7  -4  237.58   20.10
   0  -7   4  192.18   18.20
   0  -7   4  171.58   18.60
   0  -7   4  206.08   18.60
   0  -7   4  191.88   18.20
  -1   7  -4  451.95   39.10
  -1   7  -4  467.05   37.80
  -1   7  -4  457.55   38.40
  -1   7  -4  451.65   36.70
  -1   7  -4  523.85   40.30
  -1   7  -4  420.66   37.40
  -1   7  -4  462.85   37.30
   1  -7   4  478.75   38.90
   1  -7   4  457.15   37.50
   1  -7   4  478.15   38.00
  -2   7  -4   87.79    8.10
  -2   7  -4   88.79    8.20
  -2   7  -4  115.49   11.80
  -2   7  -4   89.09    8.90
  -2   7  -4  126.69   12.30
  -2   7  -4   90.29    9.00
  -2   7  -4   81.29   10.00
  -2   7  -4   88.69    8.30
  -2   7  -4   84.99    8.50
   2  -7   4   94.69    8.70
   2  -7   4   79.99   10.00
   2  -7   4   92.19    8.50
  -3   7  -4  133.29   10.80
  -3   7  -4  128.09   10.70
  -3   7  -4  119.29   13.70
  -3   7  -4  138.19   14.30
  -3   7  -4  138.49   11.90
  -3   7  -4  126.79   12.20
  -3   7  -4  108.49   13.60
  -3   7  -4  123.79   12.30
  -3   7  -4  142.39   13.30
   3  -7   4  135.89   11.00
  -4   7  -4  144.19   15.40
  -4   7  -4  131.49   12.70
  -4   7  -4  153.28   15.50
  -4   7  -4  144.29   14.30
  -4   7  -4  147.79   16.10
  -4   7  -4  154.68   13.60
  -5   7  -4   31.80    4.90
  -5   7  -4   27.10    7.20
  -5   7  -4   33.10    6.90
  -5   7  -4   32.50    4.30
  -5   7  -4   27.20    4.60
  -5   7  -4   28.30    6.70
  -6   7  -4   49.70    9.50
  -6   7  -4   42.00    9.20
  -6   7  -4   35.50    6.20
  -6   7  -4   40.70    7.10
  -6   7  -4   32.30    8.40
   6   6  -4  617.24   54.89
   6   6  -4  631.04   57.29
   6   6  -4  610.94   52.89
   6   6  -4  624.14   55.99
  -6  -6   4  640.24   55.19
  -6  -6   4  650.03   52.59
  -6  -6   4  610.24   56.59
   5   6  -4  132.79   16.70
   5   6  -4  133.39   17.20
   5   6  -4  148.89   18.30
   5   6  -4  165.68   16.60
  -5  -6   4  138.09   19.90
  -5  -6   4  141.79   14.40
  -5  -6   4  134.09   16.70
   4   6  -4  111.19   15.50
   4   6  -4  106.89   14.70
  -4  -6   4  125.79   14.30
  -4  -6   4  111.19   12.30
  -4  -6   4  117.89   17.10
  -4  -6   4  109.99   11.40
   3   6  -4    9.90    4.90
   3   6  -4    4.80    3.70
   3   6  -4   10.40    5.20
   3   6  -4   10.30    4.80
   3   6  -4   11.10    5.00
   3   6  -4   14.40    3.30
  -3  -6   4   12.80    4.10
  -3  -6   4   16.30    3.70
  -3  -6   4   13.40    5.70
  -3  -6   4    5.70    2.70
   2   6  -4  107.59   12.50
   2   6  -4  114.39   12.10
   2   6  -4  133.49   13.20
   2   6  -4   96.09   12.30
   2   6  -4  101.89   10.50
   2   6  -4   96.39   11.80
   2   6  -4  100.19   11.90
   2   6  -4  156.48   14.10
  -2  -6   4   95.89   12.10
  -2  -6   4  113.49   11.90
  -2  -6   4  102.59   12.40
  -2  -6   4  110.49    9.80
  -2  -6   4  116.49   13.40
  -2  -6   4  111.69   12.20
  -2  -6   4  103.59    9.90
   1   6  -4   35.40    6.40
   1   6  -4   34.40    6.40
   1   6  -4   36.20    6.80
   1   6  -4   41.00    7.60
   1   6  -4   30.60    6.40
   1   6  -4   30.00    5.90
   1   6  -4   28.40    4.00
  -1  -6   4   34.40    3.30
  -1  -6   4   45.90    7.40
  -1  -6   4   33.20    4.00
  -1  -6   4   30.10    6.00
  -1  -6   4   31.40    6.10
  -1  -6   4   29.60    6.20
   0   6  -4   29.20    3.50
   0   6  -4   29.80    5.30
   0   6  -4   31.40    5.60
   0   6  -4   27.00    6.00
   0   6  -4   33.10    5.50
   0   6  -4   35.20    5.40
   0   6  -4   34.60    6.90
   0  -6   4   29.00    5.40
   0  -6   4   33.10    5.40
   0  -6   4   31.40    5.50
   0  -6   4   26.50    5.50
  -1   6  -4  386.36   27.70
  -1   6  -4  264.87   25.50
  -1   6  -4  315.17   25.70
  -1   6  -4  300.17   25.50
  -1   6  -4  354.26   28.00
  -1   6  -4  300.27   25.20
   1  -6   4  304.57   25.70
   1  -6   4  329.57   26.90
   1  -6   4  297.67   25.60
  -2   6  -4  139.49   12.30
  -2   6  -4   93.59    9.80
  -2   6  -4   94.79    9.10
  -2   6  -4   91.39    9.20
  -2   6  -4   95.29    9.10
  -2   6  -4  101.19   10.50
  -2   6  -4   93.49    9.40
  -2   6  -4  140.49   12.40
   2  -6   4   97.59    9.10
   2  -6   4  110.29   10.50
   2  -6   4  110.79    9.70
  -3   6  -4   17.90    3.30
  -3   6  -4   27.40    3.80
  -3   6  -4   25.30    4.80
  -3   6  -4   34.70    6.90
  -3   6  -4   26.20    4.60
  -3   6  -4   36.10    6.50
  -3   6  -4   33.70    6.90
   3  -6   4   25.50    3.50
   3  -6   4   24.10    3.30
  -4   6  -4   18.10    3.30
  -4   6  -4   21.40    5.00
  -4   6  -4   25.50    5.90
  -4   6  -4   26.90    4.30
  -4   6  -4   20.20    3.50
  -4   6  -4   19.60    3.80
  -4   6  -4   20.10    3.70
  -4   6  -4   42.40    8.30
  -4   6  -4   22.80    5.70
   4  -6   4   23.80    3.50
   4  -6   4   26.80    3.50
  -5   6  -4   29.10    4.50
  -5   6  -4   27.20    6.90
  -5   6  -4   38.20   10.00
  -5   6  -4   35.70    7.70
  -5   6  -4   19.70    4.40
  -5   6  -4   27.70    5.80
  -5   6  -4   25.00    4.20
  -5   6  -4   27.90    4.70
   5  -6   4   26.60    4.30
   5  -6   4   24.70    3.80
  -6   6  -4    2.00    2.60
  -6   6  -4    3.50    3.20
  -6   6  -4   -2.30    4.80
  -6   6  -4    5.00    2.70
  -6   6  -4    2.70    3.60
  -6   6  -4   10.70    5.20
   6  -6   4    5.80    2.70
   6   5  -4  397.96   39.40
   6   5  -4  420.26   40.80
   6   5  -4  439.56   38.80
   6   5  -4  399.96   36.20
  -6  -5   4  451.85   37.20
  -6  -5   4  416.06   40.30
  -6  -5   4  426.76   38.90
   5   5  -4  119.69   16.50
   5   5  -4  157.88   20.30
   5   5  -4  103.49   12.20
   5   5  -4   88.69   13.80
  -5  -5   4   89.49   14.50
  -5  -5   4   89.29   15.70
  -5  -5   4  100.69   11.70
   4   5  -4   86.19   13.20
   4   5  -4   80.59   12.10
   4   5  -4   81.49   11.50
   4   5  -4   82.69   12.70
  -4  -5   4   71.79    8.80
  -4  -5   4   68.69   12.30
  -4  -5   4   93.69   12.50
  -4  -5   4   80.79   12.00
   3   5  -4 1830.32  144.69
   3   5  -4 2096.59  146.49
   3   5  -4 1775.72  144.99
   3   5  -4 1854.41  142.99
   3   5  -4 1798.92  145.29
   3   5  -4 1795.42  145.29
   3   5  -4 1816.82  144.89
   3   5  -4 1791.72  144.89
  -3  -5   4 1815.72  144.59
  -3  -5   4 1857.41  144.79
  -3  -5   4 1703.93  144.79
  -3  -5   4 1958.30  143.49
  -3  -5   4 1865.21  142.79
  -3  -5   4 1872.41  145.99
  -3  -5   4 1838.62  145.59
   2   5  -4 1671.33  131.19
   2   5  -4 1611.24  131.29
   2   5  -4 1646.74  129.09
   2   5  -4 1617.24  131.19
   2   5  -4 1709.43  130.99
  -2  -5   4 1678.93  128.99
  -2  -5   4 1761.62  131.79
  -2  -5   4 1672.23  130.89
  -2  -5   4 1705.43  128.89
  -2  -5   4 1644.14  130.59
  -2  -5   4 1606.84  132.39
  -2  -5   4 1707.03  132.89
   1   5  -4 2125.79  178.38
   1   5  -4 2298.67  178.08
   1   5  -4 2164.28  178.18
   1   5  -4 2217.78  177.88
   1   5  -4 2250.67  176.38
  -1  -5   4 2295.77  178.18
  -1  -5   4 2344.47  175.68
  -1  -5   4 2285.87  176.28
  -1  -5   4 2332.37  178.48
  -1  -5   4 2419.66  178.58
  -1  -5   4 2341.87  177.78
  -1  -5   4 2475.75  178.18
   0   5  -4   77.99    9.30
   0   5  -4   79.29    7.40
   0   5  -4   74.19    8.20
   0   5  -4   68.79    8.10
   0   5  -4   83.59    8.70
   0   5  -4   87.99    8.80
   0   5  -4  102.99   10.40
   0  -5   4   85.79    8.90
   0  -5   4   75.29    8.80
   0  -5   4   78.49    8.40
  -1   5  -4 1299.87   90.09
  -1   5  -4 1303.87   88.19
  -1   5  -4 1050.09   86.59
  -1   5  -4 1021.90   87.99
  -1   5  -4 1107.19   87.69
  -1   5  -4 1018.10   87.69
   1  -5   4 1152.28   88.49
   1  -5   4 1108.29   88.09
   1  -5   4 1187.38   89.79
   1  -5   4 1121.09   87.79
   1  -5   4 1146.29   88.89
  -2   5  -4  116.59   11.20
  -2   5  -4   93.09    8.70
  -2   5  -4   88.49    8.20
  -2   5  -4  127.89   11.50
  -2   5  -4   92.39    9.50
  -2   5  -4   93.69    8.80
  -2   5  -4   97.59    9.50
  -2   5  -4   88.19    8.80
   2  -5   4   95.39    8.70
   2  -5   4   91.29    9.40
   2  -5   4   92.89   10.50
  -3   5  -4   21.90    5.10
  -3   5  -4   25.30    3.20
  -3   5  -4   22.20    4.10
  -3   5  -4   34.70    6.80
  -3   5  -4   27.70    4.50
  -3   5  -4   23.70    4.00
  -3   5  -4   21.00    3.20
  -3   5  -4   19.40    4.20
  -3   5  -4   18.30    4.80
   3  -5   4   24.20    3.50
   3  -5   4   24.20    4.00
   3  -5   4   23.20    4.70
  -4   5  -4    1.30    1.80
  -4   5  -4    0.10    2.60
  -4   5  -4   -2.80    2.10
  -4   5  -4    4.20    1.80
  -4   5  -4    1.50    1.80
  -4   5  -4    6.50    3.10
  -4   5  -4    1.60    3.60
  -4   5  -4    0.90    1.30
  -4   5  -4   -2.00    1.70
   4  -5   4    1.80    2.70
   4  -5   4    3.30    2.20
   4  -5   4    1.90    1.90
  -5   5  -4    2.60    2.90
  -5   5  -4    5.00    2.70
  -5   5  -4    4.10    2.80
  -5   5  -4    3.40    2.80
  -5   5  -4    9.10    4.10
  -5   5  -4    3.10    4.70
   5  -5   4    4.70    3.50
   5  -5   4    2.80    2.60
  -6   5  -4   -1.80    3.20
  -6   5  -4   -3.60    4.10
  -6   5  -4   -0.70    2.40
  -6   5  -4    1.90    3.00
  -6   5  -4    4.00    4.20
  -6   5  -4    6.20    5.50
  -7   5  -4    6.90    4.50
  -7   5  -4    7.00    6.20
  -7   5  -4   -2.60    2.30
  -7   5  -4    2.60    4.30
  -7   5  -4    2.80    3.60
   6   4  -4   81.09   14.20
   6   4  -4  103.69   14.40
   6   4  -4  113.39   11.60
   6   4  -4   84.89   15.60
  -6  -4   4   89.89   15.90
  -6  -4   4  121.19   16.10
  -6  -4   4   68.89   12.50
   5   4  -4   38.70   10.00
   5   4  -4   29.10    7.80
   5   4  -4   49.10    7.90
   5   4  -4   50.39    9.50
  -5  -4   4   32.00    6.80
  -5  -4   4   41.00    9.00
   4   4  -4   98.39   12.80
   4   4  -4  136.69   13.20
   4   4  -4  140.19   16.10
   4   4  -4  112.19   12.10
   4   4  -4  115.79   13.90
   4   4  -4  108.99   13.90
   4   4  -4  133.89   14.20
  -4  -4   4  123.39   12.30
  -4  -4   4  122.59   12.90
  -4  -4   4  128.49   13.10
  -4  -4   4  123.99   14.40
  -4  -4   4  124.19   13.70
  -4  -4   4  128.89   14.40
   3   4  -4  516.05   43.20
   3   4  -4  529.35   42.80
   3   4  -4  487.95   44.20
   3   4  -4  499.05   43.20
   3   4  -4  637.04   45.10
   3   4  -4  507.25   43.60
   3   4  -4  483.05   41.70
   3   4  -4  482.65   43.40
  -3  -4   4  510.35   43.20
  -3  -4   4  516.35   44.80
  -3  -4   4  520.45   42.10
  -3  -4   4  542.85   41.80
  -3  -4   4  496.05   43.30
  -3  -4   4  514.75   44.00
   2   4  -4 3128.19  248.28
   2   4  -4 3302.17  250.17
   2   4  -4 3190.68  249.97
   2   4  -4 3242.68  249.78
   2   4  -4 3167.48  249.58
   2   4  -4 3257.37  250.07
   2   4  -4 3776.52  250.97
  -2  -4   4 3254.27  248.28
  -2  -4   4 3223.58  248.18
  -2  -4   4 3296.87  250.37
  -2  -4   4 3066.99  249.88
  -2  -4   4 3160.78  249.68
  -2  -4   4 3152.78  249.58
  -2  -4   4 3084.39  249.58
   1   4  -4 2270.37  172.98
   1   4  -4 2137.69  172.98
   1   4  -4 2150.58  173.18
   1   4  -4 2170.48  171.68
   1   4  -4 2665.73  173.38
  -1  -4   4 2183.68  172.98
  -1  -4   4 2279.77  171.08
  -1  -4   4 2214.68  173.08
  -1  -4   4 2138.79  172.68
  -1  -4   4 2241.68  171.08
  -1  -4   4 2208.18  172.58
  -1  -4   4 2182.68  173.28
  -1  -4   4 2201.28  171.58
   0   4  -4 1533.25  125.29
   0   4  -4 1454.35  125.99
   0   4  -4 1723.63  126.79
   0   4  -4 1537.45  125.69
   0   4  -4 1828.52  126.29
   0   4  -4 1857.91  127.29
   0   4  -4 1609.04  126.29
   0  -4   4 1628.54  126.09
   0  -4   4 1628.54  125.39
   0  -4   4 1434.26  126.49
   0  -4   4 1694.23  125.69
   0  -4   4 1601.24  126.39
   0  -4   4 1652.53  126.49
  -1   4  -4  854.31   73.09
  -1   4  -4  937.01   73.99
  -1   4  -4 1097.19   74.29
  -1   4  -4 1052.79   75.69
  -1   4  -4  903.01   73.29
  -1   4  -4 1129.49   75.69
  -1   4  -4  836.42   74.09
   1  -4   4  950.30   75.29
   1  -4   4  876.41   73.29
   1  -4   4  937.41   74.09
   1  -4   4  979.20   74.59
   1  -4   4  939.01   74.39
  -2   4  -4 5124.99  332.17
  -2   4  -4 4110.79  330.27
  -2   4  -4 4365.66  330.37
  -2   4  -4 4139.09  330.17
  -2   4  -4 3833.72  329.07
  -2   4  -4 4126.69  329.07
   2  -4   4 4299.87  330.07
   2  -4   4 4312.87  330.27
   2  -4   4 4356.76  331.47
   2  -4   4 4522.15  330.57
  -3   4  -4  482.35   38.40
  -3   4  -4  472.45   37.70
  -3   4  -4  487.75   39.50
  -3   4  -4  459.75   37.60
  -3   4  -4  548.65   40.50
  -3   4  -4  429.26   38.30
  -3   4  -4  447.76   37.50
  -3   4  -4  584.04   40.80
  -3   4  -4  460.45   39.00
   3  -4   4  493.05   38.20
   3  -4   4  471.95   39.40
   3  -4   4  452.45   39.60
   3  -4   4  506.95   38.80
  -4   4  -4  557.34   46.50
  -4   4  -4  613.94   47.30
  -4   4  -4  674.43   49.40
  -4   4  -4  548.45   45.90
  -4   4  -4  521.25   47.30
  -4   4  -4  480.35   46.20
  -4   4  -4  714.73   49.30
   4  -4   4  562.34   46.10
   4  -4   4  590.04   47.90
   4  -4   4  618.64   47.30
  -5   4  -4  281.97   24.30
  -5   4  -4  267.97   24.00
  -5   4  -4  254.17   24.40
  -5   4  -4  287.87   24.70
  -5   4  -4  289.27   27.00
  -5   4  -4  284.57   26.70
   5  -4   4  297.47   25.00
   5  -4   4  284.57   24.30
  -6   4  -4  132.49   13.80
  -6   4  -4  136.89   12.90
  -6   4  -4  104.29   13.10
  -6   4  -4  180.88   17.90
  -6   4  -4  124.99   16.80
  -6   4  -4  135.69   16.00
   6  -4   4  127.69   12.80
   6  -4   4  130.79   14.10
  -7   4  -4    3.50    5.80
  -7   4  -4    5.20    5.20
  -7   4  -4   10.40    4.70
  -7   4  -4    1.90    4.60
   7   3  -4   13.40    5.60
   7   3  -4   15.10    7.40
   7   3  -4   18.20    8.00
   7   3  -4   13.00    3.80
  -7  -3   4   15.50    6.50
  -7  -3   4   13.50    6.00
  -7  -3   4   16.80    8.60
   6   3  -4  312.97   32.10
   6   3  -4  323.37   31.00
   6   3  -4  348.37   30.10
  -6  -3   4  296.07   30.20
  -6  -3   4  332.77   31.70
   5   3  -4   77.89   12.60
   5   3  -4   92.59    9.90
   5   3  -4   88.49   12.90
   5   3  -4   99.29   14.40
  -5  -3   4   90.69   11.80
  -5  -3   4   85.29   12.70
  -5  -3   4   75.39   11.30
  -5  -3   4   84.49   13.50
   4   3  -4  170.38   16.70
   4   3  -4  161.58   15.10
   4   3  -4  153.08   16.80
   4   3  -4  157.48   16.70
   4   3  -4  159.68   16.30
   4   3  -4  217.28   19.20
   4   3  -4  161.68   15.30
   4   3  -4  160.88   17.10
  -4  -3   4  148.49   15.00
  -4  -3   4  150.68   16.40
  -4  -3   4  153.88   16.20
  -4  -3   4  142.29   16.50
  -4  -3   4  155.08   16.60
  -4  -3   4  155.18   16.90
   3   3  -4   -1.00    2.10
   3   3  -4    0.70    1.80
   3   3  -4   -0.20    2.30
   3   3  -4    0.10    1.80
   3   3  -4   -1.40    1.70
   3   3  -4    1.40    3.10
   3   3  -4    5.90    3.20
   3   3  -4    0.00    1.90
  -3  -3   4    2.30    2.70
  -3  -3   4    2.20    1.80
  -3  -3   4    2.50    2.00
  -3  -3   4    2.10    3.00
  -3  -3   4    0.70    1.70
  -3  -3   4    3.20    2.90
   2   3  -4   50.49    7.50
   2   3  -4   47.80    7.70
   2   3  -4   45.60    7.20
   2   3  -4   38.80    6.80
   2   3  -4   49.99    7.00
   2   3  -4   50.39    7.00
   2   3  -4   59.59    5.70
   2   3  -4   53.39    7.40
  -2  -3   4   54.49    7.60
  -2  -3   4   51.39    7.40
  -2  -3   4   45.40    5.40
  -2  -3   4   53.29    8.10
  -2  -3   4   50.39    7.20
   1   3  -4 2318.27  180.88
   1   3  -4 2355.96  180.78
   1   3  -4 2292.37  180.58
   1   3  -4 2555.84  180.78
   1   3  -4 2294.47  179.68
  -1  -3   4 2370.26  181.08
  -1  -3   4 2363.26  180.78
  -1  -3   4 2369.36  179.68
  -1  -3   4 2378.86  179.18
  -1  -3   4 2174.58  180.58
  -1  -3   4 2389.36  180.38
  -1  -3   4 2236.98  180.68
  -1  -3   4 2308.47  180.48
   0   3  -4  246.88   20.10
   0   3  -4  223.08   20.00
   0   3  -4  222.78   19.40
   0   3  -4  267.47   20.20
   0   3  -4  282.37   20.90
   0   3  -4  259.37   20.40
   0   3  -4  231.78   18.50
   0  -3   4  212.38   20.20
   0  -3   4  243.08   19.50
   0  -3   4  238.98   20.20
   0  -3   4  253.97   20.50
   0  -3   4  211.78   19.80
   0  -3   4  223.18   19.20
  -1   3  -4  996.60   68.09
  -1   3  -4  912.41   68.09
  -1   3  -4  800.62   67.19
  -1   3  -4  954.70   67.19
  -1   3  -4  793.62   66.29
  -1   3  -4  797.12   66.89
  -1   3  -4  961.40   67.39
   1  -3   4  848.42   67.09
   1  -3   4  834.42   67.39
   1  -3   4  782.72   67.59
   1  -3   4  799.02   66.89
  -2   3  -4  763.42   69.59
  -2   3  -4 1011.10   71.19
  -2   3  -4  873.01   69.19
  -2   3  -4 1029.20   69.89
  -2   3  -4  836.22   69.69
  -2   3  -4 1050.39   70.99
   2  -3   4  868.11   69.99
   2  -3   4  855.41   69.49
   2  -3   4  839.42   69.09
   2  -3   4  886.61   70.39
   2  -3   4  846.42   70.39
  -3   3  -4    6.60    1.70
  -3   3  -4   11.00    4.00
  -3   3  -4    6.00    2.50
  -3   3  -4    8.50    3.10
  -3   3  -4    9.50    2.80
  -3   3  -4    7.50    2.70
  -3   3  -4    4.90    3.20
   3  -3   4    9.60    3.10
   3  -3   4    8.90    3.30
   3  -3   4    5.80    2.00
   3  -3   4    4.80    2.40
  -4   3  -4  176.58   16.70
  -4   3  -4  189.58   17.00
  -4   3  -4  132.09   15.70
  -4   3  -4  138.19   14.20
  -4   3  -4  200.88   15.40
  -4   3  -4  142.59   14.20
   4  -3   4  135.49   14.50
   4  -3   4  146.99   15.20
   4  -3   4  150.08   14.80
   4  -3   4  145.79   14.10
  -5   3  -4  633.94   54.49
  -5   3  -4  685.13   56.09
  -5   3  -4  632.64   53.59
  -5   3  -4  653.13   53.69
  -5   3  -4  596.54   54.29
   5  -3   4  730.43   53.79
   5  -3   4  757.72   55.39
  -6   3  -4  115.89   13.90
  -6   3  -4  141.99   16.50
  -6   3  -4  109.19   16.00
  -6   3  -4  147.59   16.80
  -6   3  -4  130.99   14.40
  -6   3  -4  124.59   12.60
   6  -3   4  114.69   12.40
   6  -3   4  180.88   15.60
  -7   3  -4   30.10    8.40
  -7   3  -4   19.60    7.70
  -7   3  -4   35.00    8.20
  -7   3  -4   19.50    5.30
  -7   3  -4   16.00    6.20
   7  -3   4   22.10    7.30
   7   2  -4   30.50    7.50
   7   2  -4   25.40    8.60
   7   2  -4   35.60    4.00
   7   2  -4   28.30    3.80
  -7  -2   4   24.40    7.70
  -7  -2   4   24.50    8.30
  -7  -2   4   37.00    9.40
   6   2  -4  687.93   52.49
   6   2  -4  626.44   53.79
   6   2  -4  636.14   55.49
  -6  -2   4  651.23   55.99
  -6  -2   4  617.34   55.39
   5   2  -4 1475.45  118.59
   5   2  -4 1459.65  119.69
   5   2  -4 1526.05  117.69
   5   2  -4 1422.66  117.39
  -5  -2   4 1421.66  117.19
  -5  -2   4 1523.05  119.19
  -5  -2   4 1500.55  118.89
  -5  -2   4 1674.63  119.19
  -5  -2   4 1398.36  116.89
   4   2  -4 1837.92  143.89
   4   2  -4 1885.31  141.69
   4   2  -4 1674.23  142.39
   4   2  -4 1853.21  143.29
   4   2  -4 1954.30  143.99
   4   2  -4 1815.02  142.89
   4   2  -4 1698.03  143.69
  -4  -2   4 1835.72  144.09
  -4  -2   4 1807.12  142.79
  -4  -2   4 1712.73  142.39
  -4  -2   4 1764.42  144.09
  -4  -2   4 2191.98  144.49
  -4  -2   4 1784.12  143.99
   3   2  -4  419.66   35.30
   3   2  -4  414.06   34.90
   3   2  -4  410.16   35.90
   3   2  -4  424.16   35.80
   3   2  -4  479.25   37.00
   3   2  -4  419.66   34.60
   3   2  -4  408.16   36.00
  -3  -2   4  421.56   36.20
  -3  -2   4  449.66   35.10
  -3  -2   4  430.76   35.50
  -3  -2   4  434.66   36.10
  -3  -2   4  418.66   36.20
   2   2  -4  409.76   33.30
   2   2  -4  430.16   34.10
   2   2  -4  408.96   33.20
   2   2  -4  390.96   33.70
   2   2  -4  395.16   34.00
   2   2  -4  394.96   33.80
   2   2  -4  474.05   34.60
   2   2  -4  380.06   32.90
  -2  -2   4  406.86   33.70
  -2  -2   4  429.66   34.10
  -2  -2   4  384.06   32.90
  -2  -2   4  394.86   34.10
  -2  -2   4  434.86   34.10
   1   2  -4 2348.17  183.78
   1   2  -4 2249.68  183.08
   1   2  -4 2370.46  184.08
   1   2  -4 2431.76  183.98
   1   2  -4 2629.64  183.88
   1   2  -4 2275.07  183.68
  -1  -2   4 2422.46  183.18
  -1  -2   4 2439.06  184.28
  -1  -2   4 2393.86  183.98
  -1  -2   4 2365.36  183.68
  -1  -2   4 2374.36  184.48
  -1  -2   4 2393.06  182.78
  -1  -2   4 2314.37  183.88
   0   2  -4  434.26   30.90
   0   2  -4  430.26   32.30
   0   2  -4  469.15   32.00
   0   2  -4  371.96   31.30
   0   2  -4  431.36   32.10
   0  -2   4  385.66   31.40
   0  -2   4  366.96   32.00
   0  -2   4  387.86   30.80
   0  -2   4  354.56   31.70
   0  -2   4  362.26   31.00
   0  -2   4  352.66   32.20
  -1   2  -4 2818.42  186.58
  -1   2  -4 2712.73  185.88
  -1   2  -4 2627.64  186.18
  -1   2  -4 2546.85  185.58
  -1   2  -4 2622.94  186.58
  -1   2  -4 2224.48  185.28
  -1   2  -4 2225.08  185.68
   1  -2   4 2344.47  185.48
   1  -2   4 2421.26  186.18
   1  -2   4 2214.88  186.18
   1  -2   4 2272.37  185.38
   1  -2   4 2208.28  185.58
   1  -2   4 2209.38  186.08
  -2   2  -4 1691.83  148.19
  -2   2  -4 2216.28  149.39
  -2   2  -4 2244.18  148.99
  -2   2  -4 1790.62  147.09
  -2   2  -4 1855.01  148.19
  -2   2  -4 1683.33  146.89
  -2   2  -4 2105.19  148.39
   2  -2   4 1907.31  148.59
   2  -2   4 1974.10  148.09
   2  -2   4 1901.51  148.79
   2  -2   4 1896.81  148.59
   2  -2   4 1852.81  147.09
  -3   2  -4   78.09    9.60
  -3   2  -4   63.19    8.00
  -3   2  -4   46.90    5.50
  -3   2  -4   58.09    6.90
  -3   2  -4   52.59    7.30
  -3   2  -4   63.89    8.90
  -3   2  -4   49.40    6.50
   3  -2   4   58.89    6.90
   3  -2   4   57.79    8.20
   3  -2   4   57.99    6.70
   3  -2   4   52.59    6.10
  -4   2  -4   58.29    7.20
  -4   2  -4   65.59    8.00
  -4   2  -4   68.89   10.30
  -4   2  -4   50.99    8.30
  -4   2  -4   73.09    8.30
  -4   2  -4   60.79    9.50
  -4   2  -4   46.80    6.30
   4  -2   4   67.59    9.20
   4  -2   4   52.69    6.80
   4  -2   4   53.29    6.60
   4  -2   4   61.89    9.00
  -5   2  -4   39.40    7.60
  -5   2  -4   27.50    6.00
  -5   2  -4   48.20    9.30
  -5   2  -4   37.10    8.50
  -5   2  -4   36.00    6.30
  -5   2  -4   50.69    8.40
   5  -2   4   25.60    5.40
   5  -2   4   47.40    8.40
  -6   2  -4    2.90    5.00
  -6   2  -4    4.60    4.50
  -6   2  -4   -2.40    3.90
  -6   2  -4    8.80    5.50
  -6   2  -4    0.80    3.90
  -6   2  -4    0.00    3.80
   6  -2   4    5.20    4.80
   6  -2   4   -2.20    2.80
  -7   2  -4    4.90    5.00
  -7   2  -4   12.90    6.10
  -7   2  -4    2.60    4.80
  -7   2  -4    1.30    5.60
  -7   2  -4    2.30    3.90
   7  -2   4   -5.30    3.40
   7  -2   4    0.60    4.40
   7   1  -4   -0.90    4.60
   7   1  -4    0.50    3.20
  -7  -1   4    1.50    3.60
  -7  -1   4    1.30    4.40
  -7  -1   4    2.20    4.60
  -7  -1   4    3.90    5.10
   6   1  -4   26.60    3.30
   6   1  -4   23.20    7.00
   6   1  -4   49.20    9.70
   6   1  -4   26.40    6.40
   6   1  -4   35.20    3.50
  -6  -1   4   33.00    6.40
  -6  -1   4   37.40    9.10
  -6  -1   4   32.70    7.10
  -6  -1   4   31.60    7.70
  -6  -1   4   38.20    8.60
   5   1  -4 1321.87  104.39
   5   1  -4 1305.17  103.39
   5   1  -4 1278.97  103.09
   5   1  -4 1380.26  101.09
  -5  -1   4 1342.97  103.19
  -5  -1   4 1298.97  103.59
  -5  -1   4 1245.18  102.79
  -5  -1   4 1339.77  104.79
  -5  -1   4 1218.38  104.19
   4   1  -4  546.75   41.60
   4   1  -4  539.65   43.40
   4   1  -4  446.76   44.50
   4   1  -4  520.35   42.80
   4   1  -4  522.85   43.80
   4   1  -4  544.65   44.30
   4   1  -4  535.55   43.20
  -4  -1   4  487.45   43.60
  -4  -1   4  515.75   44.30
  -4  -1   4  494.45   42.80
  -4  -1   4  619.94   44.50
  -4  -1   4  509.55   43.00
  -4  -1   4  517.25   44.10
   3   1  -4  478.25   38.40
   3   1  -4  505.05   39.40
   3   1  -4  476.25   39.80
   3   1  -4  506.15   40.10
   3   1  -4  455.55   39.50
   3   1  -4  485.25   39.00
   3   1  -4  490.25   40.10
  -3  -1   4  469.65   39.40
  -3  -1   4  442.26   39.90
  -3  -1   4  530.65   41.30
  -3  -1   4  503.65   40.50
  -3  -1   4  459.95   39.10
   2   1  -4 3743.23  293.67
   2   1  -4 3825.62  293.17
   2   1  -4 3923.61  292.97
   2   1  -4 3869.71  293.97
   2   1  -4 3902.41  293.77
   2   1  -4 3899.31  293.77
   2   1  -4 3797.22  292.87
  -2  -1   4 3693.73  293.07
  -2  -1   4 3834.22  294.07
  -2  -1   4 3915.81  293.67
  -2  -1   4 3864.51  294.77
  -2  -1   4 3669.73  293.87
  -2  -1   4 3776.42  293.17
  -2  -1   4 3793.92  292.87
   1   1  -4   84.19    6.90
   1   1  -4   66.99    7.00
   1   1  -4   72.79    7.50
   1   1  -4   75.29    7.40
   1   1  -4   70.89    7.10
   1   1  -4   67.99    6.80
  -1  -1   4   78.49    7.40
  -1  -1   4   98.39    7.70
  -1  -1   4   66.69    7.00
  -1  -1   4   64.99    7.30
  -1  -1   4   67.49    7.20
  -1  -1   4   61.69    6.60
  -1  -1   4   76.89    7.70
  -1  -1   4   61.09    6.60
   0   1  -4 3061.69  245.48
   0   1  -4 2994.40  245.28
   0   1  -4 3428.26  245.18
   0   1  -4 3475.95  245.88
   0   1  -4 3498.45  246.18
   0  -1   4 2958.50  245.58
   0  -1   4 3018.20  245.78
   0  -1   4 3314.67  245.18
   0  -1   4 2989.80  245.58
   0  -1   4 3280.57  246.08
   0  -1   4 3214.78  245.38
  -1   1  -4 1318.77   87.99
  -1   1  -4 1147.29   89.29
  -1   1  -4 1236.88   89.49
  -1   1  -4 1073.39   88.69
  -1   1  -4 1208.38   88.59
  -1   1  -4 1108.39   89.39
   1  -1   4 1117.29   87.89
   1  -1   4 1020.10   89.09
   1  -1   4 1128.69   88.89
   1  -1   4 1151.18   89.49
   1  -1   4 1079.69   88.49
  -2   1  -4 4637.64  357.36
  -2   1  -4 4731.83  357.76
  -2   1  -4 4723.83  356.36
  -2   1  -4 4551.44  357.66
  -2   1  -4 5393.66  357.96
   2  -1   4 4514.85  357.66
   2  -1   4 4342.87  357.66
   2  -1   4 4591.94  357.86
   2  -1   4 4655.23  356.56
   2  -1   4 4471.45  357.16
   2  -1   4 4844.02  357.56
   2  -1   4 4497.95  355.96
  -3   1  -4  861.51   72.89
  -3   1  -4 1051.09   74.09
  -3   1  -4  888.81   73.39
  -3   1  -4  820.32   71.69
  -3   1  -4  895.91   72.59
  -3   1  -4 1051.79   73.39
  -3   1  -4  850.01   72.99
   3  -1   4  902.01   72.19
   3  -1   4  958.90   73.49
   3  -1   4  915.81   73.19
   3  -1   4  921.91   72.49
   3  -1   4  956.80   72.79
  -4   1  -4   16.40    4.00
  -4   1  -4   12.60    5.20
  -4   1  -4   23.50    4.60
  -4   1  -4   18.10    4.80
  -4   1  -4   20.50    5.10
  -4   1  -4   17.00    5.40
  -4   1  -4   20.70    5.00
   4  -1   4   16.60    4.50
   4  -1   4   18.00    3.80
   4  -1   4   19.20    4.20
   4  -1   4   19.60    5.20
   4  -1   4   20.20    5.40
  -5   1  -4   92.99   12.30
  -5   1  -4   91.89   11.20
  -5   1  -4  125.99   13.50
  -5   1  -4  106.39   11.20
  -5   1  -4  129.09   14.30
  -5   1  -4  104.19   13.10
   5  -1   4  106.19   12.00
   5  -1   4  100.69   10.60
   5  -1   4  129.39   13.60
  -6   1  -4   22.10    6.40
  -6   1  -4   11.60    5.60
  -6   1  -4   10.90    5.80
  -6   1  -4   10.70    4.80
  -6   1  -4   12.90    5.70
   6  -1   4    6.20    3.60
   6  -1   4    9.60    4.90
  -7   1  -4   -1.10    3.60
  -7   1  -4   -3.50    4.00
  -7   1  -4    2.30    4.00
  -7   1  -4   -6.80    3.50
  -7   1  -4    7.50    5.40
   7  -1   4   -4.20    3.80
   7  -1   4   14.40    6.20
   7   0  -4    1.20    4.70
   7   0  -4    3.30    3.60
  -7   0   4    0.10    3.60
  -7   0   4   -2.80    3.30
  -7   0   4   -1.30    2.60
  -7   0   4    1.70    4.10
  -7   0   4    7.70    5.00
  -7   0   4    1.50    4.30
   6   0  -4    9.60    4.90
   6   0  -4   10.30    4.00
   6   0  -4    6.30    3.80
  -6   0   4    4.90    5.40
  -6   0   4   12.10    4.50
  -6   0   4    0.00    2.80
   5   0  -4  708.93   56.99
   5   0  -4  732.43   57.99
   5   0  -4  678.33   56.39
  -5   0   4  843.52   59.09
  -5   0   4  665.73   57.29
  -5   0   4  693.23   57.89
  -5   0   4  692.03   56.39
  -5   0   4  626.54   56.29
   4   0  -4   91.49    9.30
   4   0  -4  103.79   10.70
   4   0  -4   85.29   10.00
   4   0  -4   99.09    8.10
   4   0  -4   90.59   10.20
   4   0  -4   85.79   10.00
   4   0  -4   79.09    9.60
  -4   0   4   94.19   10.80
  -4   0   4  111.99   11.20
  -4   0   4   79.09    9.50
  -4   0   4   97.29    9.40
  -4   0   4   89.19   10.60
  -4   0   4   84.19    9.90
  -4   0   4   90.69   10.30
   3   0  -4  526.85   41.60
   3   0  -4  516.15   42.70
   3   0  -4  511.65   42.60
   3   0  -4  522.85   41.10
   3   0  -4  529.05   42.90
   3   0  -4  536.15   42.50
   3   0  -4  509.35   42.50
  -3   0   4  516.85   42.40
  -3   0   4  495.85   43.70
  -3   0   4  640.64   43.80
  -3   0   4  462.05   42.90
  -3   0   4  516.85   42.30
  -3   0   4  494.65   41.00
  -3   0   4  571.54   43.00
   2   0  -4 1642.24  125.29
   2   0  -4 1641.44  126.29
   2   0  -4 1627.14  125.89
   2   0  -4 1612.74  125.09
   2   0  -4 1626.24  126.29
   2   0  -4 1723.03  126.29
   2   0  -4 1529.65  125.89
  -2   0   4 1619.74  125.29
  -2   0   4 1859.51  126.19
  -2   0   4 1602.64  125.99
  -2   0   4 1477.55  126.29
  -2   0   4 1636.44  125.79
  -2   0   4 1671.43  126.19
  -2   0   4 1506.05  125.99
   1   0  -4  545.15   45.20
   1   0  -4  554.64   45.30
   1   0  -4  578.64   45.50
   1   0  -4  579.74   45.90
   1   0  -4  565.24   45.30
   1   0  -4  596.04   45.60
  -1   0   4  589.74   46.00
  -1   0   4  577.54   45.30
  -1   0   4  656.93   45.40
  -1   0   4  551.64   45.30
  -1   0   4  555.74   45.50
  -1   0   4  557.84   45.70
   0   0  -4   92.89    8.10
   0   0  -4   77.79    7.30
   0   0  -4   68.89    7.20
   0   0  -4   89.29    7.80
   0   0  -4   79.69    7.30
   0   0  -4   71.39    7.70
   0   0  -4   80.19    7.60
   0   0   4   71.99    7.20
   0   0   4   99.89    7.70
   0   0   4   73.09    7.80
   0   0   4   76.89    7.30
   0   0   4   72.79    7.60
   0   0   4   68.09    7.30
   0   0   4   81.99    7.20
   0   0   4   77.99    7.50
  -1   0  -4  231.58   18.40
  -1   0  -4  208.78   18.00
  -1   0  -4  213.78   17.80
  -1   0  -4  210.68   18.30
   1   0   4  216.28   18.00
   1   0   4  200.48   17.30
   1   0   4  208.28   18.40
   1   0   4  195.68   17.80
   1   0   4  215.88   17.30
   1   0   4  210.48   18.10
  -2   0  -4    6.40    2.60
  -2   0  -4    2.70    1.60
  -2   0  -4    3.50    2.10
  -2   0  -4   -3.70    2.10
  -2   0  -4    0.90    2.50
  -2   0  -4   19.30    3.70
  -2   0  -4    6.40    2.70
   2   0   4    2.40    1.40
   2   0   4    0.30    2.30
   2   0   4    3.80    1.50
   2   0   4   -1.10    1.50
   2   0   4   -1.40    1.90
   2   0   4    2.20    2.10
  -3   0  -4  561.74   47.30
  -3   0  -4  500.25   46.30
  -3   0  -4  524.75   47.50
  -3   0  -4  636.34   48.30
  -3   0  -4  683.23   48.20
  -3   0  -4  591.34   47.10
  -3   0  -4  575.04   47.70
   3   0   4  592.14   45.20
   3   0   4  569.04   46.90
   3   0   4  570.94   47.20
   3   0   4  612.44   48.20
   3   0   4  590.04   46.90
   3   0   4  583.94   47.30
   3   0   4  579.54   47.60
  -4   0  -4  154.08   15.10
  -4   0  -4  127.29   14.80
  -4   0  -4  156.88   15.60
  -4   0  -4  162.48   15.50
  -4   0  -4  131.29   13.80
  -4   0  -4  141.39   13.90
  -4   0  -4  161.68   16.00
   4   0   4  158.08   15.30
   4   0   4  141.69   11.60
   4   0   4  141.19   13.60
   4   0   4  153.58   14.60
   4   0   4  156.28   15.90
   4   0   4  130.99   14.50
   4   0   4  148.19   14.60
  -5   0  -4  520.55   45.60
  -5   0  -4  684.13   48.50
  -5   0  -4  523.05   47.30
  -5   0  -4  640.04   48.20
  -5   0  -4  500.35   46.70
   5   0   4  511.65   46.40
   5   0   4  560.24   47.50
   5   0   4  524.65   44.80
  -6   0  -4   21.00    6.50
  -6   0  -4   11.60    6.20
  -6   0  -4   28.50    7.80
  -6   0  -4   12.20    5.50
  -6   0  -4   14.20    6.40
   6   0   4   16.70    4.90
   6   0   4   15.10    6.80
   6   0   4   20.90    6.30
  -7   0  -4   90.69   15.10
  -7   0  -4   65.39   14.00
  -7   0  -4   69.69   12.40
  -7   0  -4   76.59   13.60
   7   0   4   94.09   15.00
   7   0   4  109.19   12.30
   7  -1  -4   39.80    8.40
  -7   1   4   14.20    4.70
  -7   1   4   21.70    7.30
  -7   1   4   35.50    8.40
  -7   1   4   24.10    6.00
  -7   1   4   27.70    8.30
  -7   1   4   21.60    6.60
   6  -1  -4  648.04   54.89
   6  -1  -4  656.63   54.59
  -6   1   4  790.72   57.89
  -6   1   4  639.44   54.69
  -6   1   4  634.74   54.59
  -6   1   4  649.43   56.39
  -6   1   4  750.52   57.09
   5  -1  -4 1021.60   86.19
   5  -1  -4 1064.49   85.79
   5  -1  -4 1037.50   84.39
   5  -1  -4 1050.79   85.09
  -5   1   4 1104.09   84.59
  -5   1   4 1159.88   86.49
  -5   1   4 1286.67   87.19
  -5   1   4 1018.10   85.79
  -5   1   4  975.90   84.69
  -5   1   4 1060.29   85.99
   4  -1  -4  333.77   27.50
   4  -1  -4  311.17   27.60
   4  -1  -4  302.97   26.20
   4  -1  -4  329.07   27.70
   4  -1  -4  313.37   27.40
   4  -1  -4  302.77   27.60
  -4   1   4  358.96   28.20
  -4   1   4  388.16   28.60
  -4   1   4  311.07   27.50
  -4   1   4  314.67   26.20
  -4   1   4  293.07   27.00
  -4   1   4  308.27   28.40
   3  -1  -4 1425.96  111.39
   3  -1  -4 1449.95  111.59
   3  -1  -4 1445.46  109.89
   3  -1  -4 1432.96  111.69
   3  -1  -4 1409.56  110.19
   3  -1  -4 1359.66  111.39
   3  -1  -4 1446.56  111.69
  -3   1   4 1447.66  111.89
  -3   1   4 1315.37  112.19
  -3   1   4 1312.37  109.79
  -3   1   4 1468.55  111.59
  -3   1   4 1398.86  111.39
  -3   1   4 1707.13  111.99
   2  -1  -4 8289.97  631.34
   2  -1  -4 7884.51  631.44
  -2   1   4 8610.04  631.94
   1  -1  -4 3295.67  261.47
   1  -1  -4 3309.57  260.87
   1  -1  -4 3247.38  261.17
   1  -1  -4 3421.06  260.47
   1  -1  -4 3318.97  261.37
   1  -1  -4 3353.56  261.77
   1  -1  -4 3457.75  261.47
  -1   1   4 3873.81  261.27
  -1   1   4 3663.83  260.97
  -1   1   4 3393.06  261.77
  -1   1   4 3242.58  261.27
  -1   1   4 3330.57  261.47
   0  -1  -4  161.28   13.80
   0  -1  -4  160.88   13.70
   0  -1  -4  149.19   14.00
   0  -1  -4  166.78   14.10
   0  -1  -4  167.88   14.50
   0  -1  -4  178.98   14.50
   0   1   4  163.48   14.10
   0   1   4  185.38   13.80
   0   1   4  155.18   13.60
   0   1   4  152.58   14.20
   0   1   4  153.68   14.00
   0   1   4  167.58   14.50
   0   1   4  157.78   14.00
  -1  -1  -4  230.78   19.60
  -1  -1  -4  223.68   20.00
  -1  -1  -4  226.98   19.90
  -1  -1  -4  227.78   19.80
  -1  -1  -4  249.78   20.60
  -1  -1  -4  295.37   20.80
  -1  -1  -4  232.08   20.10
  -1  -1  -4  232.28   19.50
   1   1   4  211.28   20.00
   1   1   4  243.38   20.10
   1   1   4  232.98   20.50
   1   1   4  242.78   20.80
   1   1   4  232.78   19.70
  -2  -1  -4  931.91   76.89
  -2  -1  -4  974.70   77.29
  -2  -1  -4  987.40   78.09
  -2  -1  -4  968.50   77.79
  -2  -1  -4  931.91   77.29
  -2  -1  -4 1114.29   77.89
   2   1   4  966.00   77.19
   2   1   4  991.60   77.09
   2   1   4  997.80   77.49
   2   1   4  999.40   77.79
   2   1   4  954.90   77.59
   2   1   4  971.30   78.09
   2   1   4  997.40   77.49
  -3  -1  -4  135.49   13.80
  -3  -1  -4  132.39   14.10
  -3  -1  -4  140.29   14.20
  -3  -1  -4  138.69   13.40
  -3  -1  -4  123.49   13.30
  -3  -1  -4  167.68   15.00
  -3  -1  -4  132.69   13.10
   3   1   4  121.59   13.40
   3   1   4  154.98   12.20
   3   1   4  141.09   14.40
   3   1   4  136.19   13.30
   3   1   4  135.59   13.30
   3   1   4  140.39   13.50
   3   1   4  118.69   13.50
   3   1   4  166.58   14.80
  -4  -1  -4  157.08   16.50
  -4  -1  -4  179.48   17.90
  -4  -1  -4  163.38   17.50
  -4  -1  -4  187.08   17.90
  -4  -1  -4  190.08   18.20
  -4  -1  -4  211.48   18.90
   4   1   4  172.68   17.10
   4   1   4  177.78   17.60
   4   1   4  178.68   15.10
   4   1   4  176.88   17.50
   4   1   4  183.48   18.60
   4   1   4  166.18   17.50
   4   1   4  187.78   16.90
  -5  -1  -4   19.30    6.30
  -5  -1  -4   18.80    5.50
  -5  -1  -4   16.20    5.90
  -5  -1  -4   25.40    7.10
   5   1   4   29.60    7.30
   5   1   4    8.20    5.30
   5   1   4   23.60    3.50
   5   1   4   24.40    5.20
  -6  -1  -4  459.65   35.60
  -6  -1  -4  305.37   33.10
  -6  -1  -4  376.26   33.30
  -6  -1  -4  360.76   34.00
   6   1   4  345.87   33.20
   6   1   4  378.46   34.40
   6   1   4  338.87   30.80
  -7  -1  -4    6.80    6.00
  -7  -1  -4   -0.20    4.50
  -7  -1  -4    9.50    6.10
  -7  -1  -4    5.20    4.50
   7   1   4   20.50    7.20
   7   1   4   13.30    5.70
   7  -2  -4    6.30    4.40
   7  -2  -4   -0.50    3.70
  -7   2   4    1.30    3.40
  -7   2   4    2.50    3.50
  -7   2   4    3.70    4.00
  -7   2   4    2.90    3.30
  -7   2   4   -7.60    3.80
  -7   2   4   -2.00    3.90
   6  -2  -4  228.18   19.10
   6  -2  -4  170.68   17.00
  -6   2   4  213.68   19.40
  -6   2   4  243.08   20.80
  -6   2   4  159.98   17.90
  -6   2   4  169.18   17.40
  -6   2   4  170.98   17.00
   5  -2  -4  374.86   34.50
   5  -2  -4  393.56   34.40
   5  -2  -4  418.76   35.40
   5  -2  -4  418.66   33.30
  -5   2   4  395.96   37.50
  -5   2   4  408.26   33.50
  -5   2   4  457.45   35.50
  -5   2   4  378.76   34.60
  -5   2   4  483.45   36.10
  -5   2   4  383.06   34.10
   4  -2  -4   27.70    3.70
   4  -2  -4   25.80    4.80
   4  -2  -4   19.30    4.50
   4  -2  -4   23.60    5.10
   4  -2  -4   27.50    4.90
  -4   2   4   27.70    6.00
  -4   2   4   23.00    3.70
  -4   2   4   26.90    6.00
  -4   2   4   18.30    4.70
  -4   2   4   24.40    4.60
  -4   2   4   15.80    4.60
  -4   2   4   16.00    4.10
  -4   2   4   44.60    6.80
   3  -2  -4  547.65   44.60
   3  -2  -4  529.75   44.70
   3  -2  -4  551.14   44.30
   3  -2  -4  529.25   42.80
   3  -2  -4  554.74   44.50
  -3   2   4  668.23   45.00
  -3   2   4  579.94   45.20
  -3   2   4  533.15   43.10
  -3   2   4  541.15   44.70
  -3   2   4  577.54   44.70
  -3   2   4  503.55   44.20
   2  -2  -4 3774.12  290.07
   2  -2  -4 3753.32  290.07
   2  -2  -4 3648.93  290.57
   2  -2  -4 3420.56  290.77
   2  -2  -4 3797.72  290.27
   2  -2  -4 3563.94  290.37
  -2   2   4 4319.47  290.27
  -2   2   4 3577.74  290.27
  -2   2   4 3594.44  290.77
  -2   2   4 3638.44  289.97
  -2   2   4 4079.29  290.57
  -2   2   4 4272.27  290.87
   1  -2  -4 6723.93  508.75
   1  -2  -4 6479.85  509.55
   1  -2  -4 6249.27  510.05
  -1   2   4 7327.97  509.55
  -1   2   4 6550.25  509.85
   0  -2  -4    9.60    2.30
   0  -2  -4    5.50    2.60
   0  -2  -4    8.00    2.30
   0  -2  -4   11.60    2.80
   0  -2  -4   10.40    2.90
   0  -2  -4    9.70    2.10
   0  -2  -4    7.90    2.60
   0   2   4   10.80    2.40
   0   2   4   10.70    2.80
   0   2   4   16.10    3.60
   0   2   4    6.60    1.90
   0   2   4    7.70    2.90
   0   2   4    6.40    2.00
   0   2   4    8.30    2.70
  -1  -2  -4  481.55   36.70
  -1  -2  -4  423.16   36.30
  -1  -2  -4  441.16   35.40
  -1  -2  -4  424.06   36.10
  -1  -2  -4  421.06   36.10
  -1  -2  -4  438.36   35.50
  -1  -2  -4  446.46   36.30
  -1  -2  -4  453.65   36.80
   1   2   4  436.86   36.20
   1   2   4  421.86   36.00
   1   2   4  457.45   36.90
   1   2   4  443.96   36.20
   1   2   4  517.55   36.70
  -2  -2  -4 2808.22  220.68
  -2  -2  -4 2713.83  220.28
  -2  -2  -4 2785.42  220.18
  -2  -2  -4 2960.60  221.18
  -2  -2  -4 2965.40  221.48
   2   2   4 2709.43  220.58
   2   2   4 2972.50  220.88
   2   2   4 2921.61  220.98
   2   2   4 2967.90  219.98
   2   2   4 2773.02  220.58
   2   2   4 2910.11  219.98
   2   2   4 2816.32  221.48
  -3  -2  -4  273.67   21.70
  -3  -2  -4  212.28   19.90
  -3  -2  -4  181.08   20.30
  -3  -2  -4  198.18   20.60
  -3  -2  -4  229.18   20.90
  -3  -2  -4  214.78   20.10
   3   2   4  212.38   21.90
   3   2   4  216.78   19.70
   3   2   4  219.08   20.40
   3   2   4  219.68   20.20
   3   2   4  213.88   21.10
   3   2   4  271.07   21.70
   3   2   4  226.68   18.90
   3   2   4  220.08   20.00
  -4  -2  -4  225.58   23.70
  -4  -2  -4  298.07   25.30
  -4  -2  -4  243.08   23.10
  -4  -2  -4  260.97   24.60
  -4  -2  -4  240.68   23.60
   4   2   4  268.47   21.80
   4   2   4  250.47   23.10
   4   2   4  253.77   24.00
   4   2   4  252.97   24.80
   4   2   4  267.37   23.10
  -5  -2  -4   35.30    7.60
  -5  -2  -4   30.80    7.60
   5   2   4   42.60    6.10
   5   2   4   31.20    8.20
   5   2   4   25.50    8.00
  -6  -2  -4  204.58   24.60
  -6  -2  -4  226.08   23.60
  -6  -2  -4  294.37   26.30
  -6  -2  -4  210.58   24.70
   6   2   4  251.97   26.00
   6   2   4  217.38   24.50
   6   2   4  301.37   23.60
   7  -3  -4    2.50    3.90
   7  -3  -4    7.30    4.40
  -7   3   4   -2.20    4.40
  -7   3   4    2.70    4.50
  -7   3   4    0.00    3.80
  -7   3   4    0.50    4.00
  -7   3   4    4.80    3.60
  -7   3   4    3.40    3.80
  -7   3   4    6.10    3.90
   6  -3  -4    8.70    3.10
   6  -3  -4   13.90    4.20
  -6   3   4   19.10    5.20
  -6   3   4    6.00    3.80
  -6   3   4    5.00    4.50
  -6   3   4   19.70    6.40
  -6   3   4   12.00    5.20
  -6   3   4    8.90    3.40
  -6   3   4   11.50    4.40
   5  -3  -4   66.99    7.90
   5  -3  -4   57.29    9.40
   5  -3  -4   63.09    7.90
   5  -3  -4   63.49    7.20
  -5   3   4   58.79    8.80
  -5   3   4   68.79    8.50
  -5   3   4   60.29    9.60
  -5   3   4   67.19    7.00
  -5   3   4   81.89   11.10
  -5   3   4   56.49    8.60
  -5   3   4   69.69   10.30
   4  -3  -4  123.99   11.80
   4  -3  -4  118.99   11.80
   4  -3  -4  125.49   12.50
   4  -3  -4  101.29   12.80
   4  -3  -4  121.89   10.40
  -4   3   4  145.39   12.50
  -4   3   4  157.48   14.00
  -4   3   4  132.69   12.90
  -4   3   4  121.99   10.50
  -4   3   4  109.89   12.30
  -4   3   4  122.09   10.00
  -4   3   4  114.89   12.20
   3  -3  -4  286.67   23.70
   3  -3  -4  258.07   24.20
   3  -3  -4  279.67   24.00
   3  -3  -4  306.47   24.20
  -3   3   4  273.27   24.00
  -3   3   4  276.57   23.80
  -3   3   4  282.57   24.60
  -3   3   4  326.37   24.40
  -3   3   4  343.47   25.60
  -3   3   4  264.77   23.20
   2  -3  -4  299.97   25.30
   2  -3  -4  301.77   25.00
   2  -3  -4  302.97   26.30
   2  -3  -4  308.17   25.70
   2  -3  -4  303.87   25.80
  -2   3   4  351.86   26.00
  -2   3   4  347.17   26.00
  -2   3   4  367.16   26.80
  -2   3   4  290.37   25.50
  -2   3   4  299.77   25.40
  -2   3   4  293.57   25.00
   1  -3  -4 1493.45  125.89
   1  -3  -4 1589.34  124.19
   1  -3  -4 1617.04  125.29
   1  -3  -4 1664.03  125.49
   1  -3  -4 1507.25  125.79
   1  -3  -4 1612.54  124.79
  -1   3   4 1508.35  125.39
  -1   3   4 1590.74  125.99
  -1   3   4 1796.72  126.09
  -1   3   4 1762.02  125.29
  -1   3   4 1495.45  124.69
  -1   3   4 1888.91  126.39
   0  -3  -4  373.76   29.50
   0  -3  -4  376.26   30.90
   0  -3  -4  382.86   30.50
   0  -3  -4  346.57   30.60
   0  -3  -4  357.86   28.90
   0  -3  -4  353.96   30.40
   0  -3  -4  359.56   30.00
   0   3   4  353.66   30.10
   0   3   4  359.06   30.70
   0   3   4  430.36   30.90
   0   3   4  415.96   29.60
   0   3   4  371.56   30.80
   0   3   4  344.07   29.90
  -1  -3  -4  162.18   14.30
  -1  -3  -4  183.88   16.10
  -1  -3  -4  165.88   14.20
  -1  -3  -4  167.48   15.50
  -1  -3  -4  156.98   15.40
  -1  -3  -4  172.18   15.60
  -1  -3  -4  157.08   15.20
   1   3   4  181.68   15.70
   1   3   4  177.08   16.00
   1   3   4  181.38   15.50
   1   3   4  159.28   15.10
   1   3   4  157.08   15.60
   1   3   4  167.48   14.20
   1   3   4  170.58   15.80
  -2  -3  -4 1383.66  111.19
  -2  -3  -4 1498.25  112.89
  -2  -3  -4 1362.36  111.79
  -2  -3  -4 1476.95  111.99
  -2  -3  -4 1301.07  111.99
  -2  -3  -4 1452.75  110.69
   2   3   4 1497.55  112.99
   2   3   4 1391.26  111.29
   2   3   4 1424.56  111.99
   2   3   4 1426.46  110.99
   2   3   4 1387.76  112.09
   2   3   4 1528.85  112.39
   2   3   4 1428.36  112.09
  -3  -3  -4  863.11   71.69
  -3  -3  -4  877.91   72.39
  -3  -3  -4  870.61   72.69
  -3  -3  -4  818.52   71.29
  -3  -3  -4  929.71   72.89
  -3  -3  -4  900.11   71.49
   3   3   4  839.02   73.09
   3   3   4  887.41   72.99
   3   3   4  880.71   70.69
   3   3   4  894.91   72.19
   3   3   4 1083.49   73.19
   3   3   4  859.91   71.59
   3   3   4  905.31   71.19
   3   3   4  907.71   72.29
  -4  -3  -4  444.46   41.40
  -4  -3  -4  449.56   40.40
  -4  -3  -4  487.65   41.80
  -4  -3  -4  488.95   41.90
   4   3   4  470.15   39.20
   4   3   4  500.25   40.60
   4   3   4  466.45   40.10
   4   3   4  486.25   42.30
   4   3   4  481.15   41.60
  -5  -3  -4  359.36   36.30
  -5  -3  -4  425.86   37.80
  -5  -3  -4  353.06   37.20
  -5  -3  -4  383.96   35.80
   5   3   4  495.95   35.10
   5   3   4  392.66   37.40
   5   3   4  477.75   36.40
   5   3   4  373.96   37.60
  -6  -3  -4  255.47   27.90
  -6  -3  -4  237.28   28.70
  -6  -3  -4  288.27   29.60
  -6  -3  -4  333.07   31.70
   6   3   4  298.17   30.20
   6   3   4  321.57   31.10
   6   3   4  354.26   26.40
   7  -4  -4   43.10    7.00
   7  -4  -4   18.70    5.10
  -7   4   4   18.30    5.10
  -7   4   4   13.80    5.10
  -7   4   4   14.90    5.90
  -7   4   4   12.70    5.80
  -7   4   4   10.40    6.10
  -7   4   4   24.20    5.00
  -7   4   4   22.90    6.00
   6  -4  -4    7.60    3.50
   6  -4  -4    6.00    2.40
  -6   4   4    8.50    5.00
  -6   4   4   10.30    5.20
  -6   4   4   11.80    4.00
  -6   4   4    9.20    3.70
  -6   4   4    4.90    2.80
  -6   4   4   -4.80    2.60
  -6   4   4    7.00    5.10
   5  -4  -4  315.47   27.40
   5  -4  -4  325.77   26.60
   5  -4  -4  308.57   26.10
  -5   4   4  282.57   26.30
  -5   4   4  279.27   26.70
  -5   4   4  313.67   25.20
  -5   4   4  313.57   27.70
  -5   4   4  372.66   28.60
  -5   4   4  359.06   29.00
  -5   4   4  271.57   26.20
   4  -4  -4 1360.96  105.19
   4  -4  -4 1326.57  104.59
  -4   4   4 1303.07  103.19
  -4   4   4 1311.97  106.49
  -4   4   4 1276.17  105.49
  -4   4   4 1557.34  106.29
  -4   4   4 1262.17  104.49
  -4   4   4 1275.27  103.59
  -4   4   4 1472.05  106.59
   3  -4  -4 1926.11  143.99
   3  -4  -4 1846.22  144.19
   3  -4  -4 1904.61  144.99
  -3   4   4 1720.13  143.89
  -3   4   4 2061.09  145.79
  -3   4   4 1772.72  144.09
  -3   4   4 1877.01  145.49
  -3   4   4 1848.92  144.19
   2  -4  -4    1.20    1.80
   2  -4  -4    3.00    1.80
   2  -4  -4    2.50    1.30
   2  -4  -4    3.80    1.60
   2  -4  -4    0.90    1.90
  -2   4   4    7.20    2.50
  -2   4   4    3.40    2.20
  -2   4   4    3.10    1.10
  -2   4   4    2.30    1.40
  -2   4   4    5.00    1.50
  -2   4   4    2.40    2.30
  -2   4   4    4.90    2.30
   1  -4  -4  201.18   17.00
   1  -4  -4  194.58   17.40
   1  -4  -4  206.88   18.10
   1  -4  -4  204.28   17.80
  -1   4   4  182.68   17.90
  -1   4   4  187.78   17.20
  -1   4   4  205.98   16.90
  -1   4   4  192.78   16.90
  -1   4   4  229.78   18.40
  -1   4   4  211.48   17.90
  -1   4   4  256.77   19.30
   0  -4  -4  317.97   26.20
   0  -4  -4  284.07   27.70
   0  -4  -4  330.07   27.60
   0  -4  -4  325.57   25.50
   0  -4  -4  334.97   27.90
   0  -4  -4  338.77   27.30
   0  -4  -4  317.77   27.40
   0   4   4  356.96   27.90
   0   4   4  331.87   27.90
   0   4   4  388.66   28.40
   0   4   4  307.17   27.00
   0   4   4  327.77   26.30
   0   4   4  327.17   27.30
  -1  -4  -4  276.77   23.70
  -1  -4  -4  277.57   22.00
  -1  -4  -4  271.37   23.60
  -1  -4  -4  271.97   21.70
  -1  -4  -4  275.77   23.50
  -1  -4  -4  251.77   22.90
  -1  -4  -4  265.37   23.70
   1   4   4  248.78   21.60
   1   4   4  270.97   23.20
   1   4   4  266.67   23.50
   1   4   4  259.37   23.10
   1   4   4  252.77   23.70
   1   4   4  284.57   24.70
   1   4   4  267.67   23.60
  -2  -4  -4  349.47   31.70
  -2  -4  -4  364.66   32.20
  -2  -4  -4  391.36   31.40
  -2  -4  -4  372.46   32.50
  -2  -4  -4  380.46   32.90
  -2  -4  -4  383.76   30.60
  -2  -4  -4  368.46   32.70
   2   4   4  363.46   32.10
   2   4   4  366.96   31.70
   2   4   4  437.86   33.00
   2   4   4  363.86   30.90
   2   4   4  371.46   32.40
   2   4   4  380.86   32.70
   2   4   4  378.56   33.10
   2   4   4  378.06   32.40
  -3  -4  -4   90.09   11.00
  -3  -4  -4   95.89   11.80
  -3  -4  -4  111.99   12.50
  -3  -4  -4   96.69   11.90
  -3  -4  -4  102.59   11.00
  -3  -4  -4  103.39   11.40
   3   4   4  103.19   11.40
   3   4   4   95.19   10.70
   3   4   4   98.49   12.40
   3   4   4   99.19   11.20
   3   4   4   94.89   10.20
   3   4   4   76.29   12.10
   3   4   4   95.19   13.00
   3   4   4   98.59   12.20
  -4  -4  -4   24.10    6.60
  -4  -4  -4   18.00    6.60
  -4  -4  -4   24.80    6.60
   4   4   4   19.20    7.60
   4   4   4    9.60    5.00
   4   4   4   22.30    4.70
   4   4   4   13.00    5.70
  -5  -4  -4    7.30    5.60
  -5  -4  -4   13.00    6.90
  -5  -4  -4    7.10    4.20
   5   4   4   10.10    4.50
   5   4   4   18.30    7.20
   5   4   4   10.90    6.40
  -6  -4  -4  105.69   16.70
  -6  -4  -4   98.99   13.70
  -6  -4  -4  107.69   16.10
  -6  -4  -4   96.29   16.80
   6   4   4  100.79   16.90
   6   4   4  109.19   12.40
   6   4   4   88.19   16.00
   7  -5  -4    1.30    5.20
  -7   5   4    1.40    3.70
  -7   5   4   -3.40    4.50
  -7   5   4    3.40    4.50
  -7   5   4   -8.00    3.90
  -7   5   4    5.90    3.90
  -7   5   4    8.20    5.20
  -7   5   4    3.20    3.40
  -6   5   4   76.09    8.80
  -6   5   4   76.79   11.60
  -6   5   4   63.59    8.50
  -6   5   4   66.09   10.70
  -6   5   4   79.09   11.40
  -6   5   4   75.89   12.10
  -6   5   4   75.19    7.80
   5  -5  -4  944.11   74.39
   5  -5  -4  888.21   71.69
  -5   5   4  892.21   70.79
  -5   5   4  921.71   73.29
  -5   5   4  840.22   70.19
  -5   5   4  896.51   70.19
  -5   5   4  945.61   73.59
  -5   5   4  879.21   71.79
  -5   5   4  914.71   71.89
  -5   5   4 1076.39   75.09
   4  -5  -4  936.81   72.59
   4  -5  -4  942.61   70.99
   4  -5  -4  920.11   71.59
   4  -5  -4  904.31   70.59
  -4   5   4 1035.30   73.59
  -4   5   4  864.11   70.89
  -4   5   4  838.52   69.79
  -4   5   4  863.31   72.39
  -4   5   4  884.21   70.99
  -4   5   4  901.81   71.89
  -4   5   4  912.91   72.39
   3  -5  -4  895.31   68.89
   3  -5  -4  901.71   67.89
   3  -5  -4  877.01   67.69
  -3   5   4  856.21   68.49
  -3   5   4  826.12   66.79
  -3   5   4  848.62   68.59
  -3   5   4  877.31   67.89
  -3   5   4  849.41   67.89
  -3   5   4  855.91   66.79
  -3   5   4  809.22   67.59
  -3   5   4  975.40   70.59
   2  -5  -4    2.00    2.20
   2  -5  -4    1.50    1.60
   2  -5  -4    2.90    1.60
   2  -5  -4    1.40    1.50
  -2   5   4    4.90    2.30
  -2   5   4    2.30    2.00
  -2   5   4    0.50    2.50
  -2   5   4   -1.20    2.50
  -2   5   4    2.20    1.60
  -2   5   4    3.10    1.60
  -2   5   4    1.60    0.90
  -2   5   4   -0.70    0.90
   1  -5  -4 2134.59  161.88
   1  -5  -4 2069.09  162.18
   1  -5  -4 2169.38  161.28
   1  -5  -4 2107.29  163.48
   1  -5  -4 2078.09  162.58
  -1   5   4 2001.90  161.48
  -1   5   4 2150.68  161.08
  -1   5   4 2140.79  162.98
  -1   5   4 2010.60  161.58
   0  -5  -4  368.36   31.10
   0  -5  -4  343.97   30.40
   0  -5  -4  345.97   29.10
   0  -5  -4  402.76   31.10
   0  -5  -4  332.87   31.30
   0  -5  -4  368.96   30.90
   0   5   4  334.87   31.20
   0   5   4  407.46   31.40
   0   5   4  353.76   30.50
   0   5   4  368.16   29.20
   0   5   4  452.25   32.40
   0   5   4  411.26   35.10
   0   5   4  341.17   30.40
  -1  -5  -4   34.20    6.10
  -1  -5  -4   36.60    6.60
  -1  -5  -4   31.60    4.40
  -1  -5  -4   33.10    3.70
  -1  -5  -4   27.30    5.70
  -1  -5  -4   34.50    6.60
  -1  -5  -4   30.60    6.20
   1   5   4   26.90    4.10
   1   5   4   25.20    5.50
   1   5   4   29.20    6.40
   1   5   4   41.10    7.10
   1   5   4   28.60    5.90
   1   5   4   24.40    5.30
   1   5   4   38.10    6.40
   1   5   4   30.50    5.80
  -2  -5  -4  603.84   47.00
  -2  -5  -4  565.14   46.50
  -2  -5  -4  577.94   46.80
  -2  -5  -4  558.34   43.70
  -2  -5  -4  531.55   44.50
  -2  -5  -4  519.25   45.30
  -2  -5  -4  581.04   46.50
   2   5   4  544.25   45.90
   2   5   4  524.15   46.40
   2   5   4  519.95   46.00
   2   5   4  519.15   46.50
   2   5   4  656.03   46.80
   2   5   4  553.54   45.80
   2   5   4  523.95   44.40
   2   5   4  516.35   45.80
  -3  -5  -4  143.99   13.10
  -3  -5  -4  130.79   14.00
  -3  -5  -4  134.79   15.50
  -3  -5  -4  127.49   15.40
   3   5   4  132.79   13.80
   3   5   4  143.69   15.90
   3   5   4  144.99   15.00
   3   5   4  131.29   14.40
   3   5   4  171.68   16.40
   3   5   4  134.59   15.60
  -4  -5  -4   12.10    4.90
  -4  -5  -4   23.80    5.60
  -4  -5  -4   29.20    8.20
  -4  -5  -4   20.20    7.00
   4   5   4   13.10    4.30
   4   5   4    9.40    5.70
   4   5   4   15.40    5.80
  -5  -5  -4    1.40    4.10
  -5  -5  -4   -1.20    3.00
  -5  -5  -4   -1.60    5.50
  -5  -5  -4   -0.60    4.60
   5   5   4   -1.70    4.00
   5   5   4   14.60    6.10
   5   5   4   -7.60    3.70
  -7   6   4    1.80    4.10
  -7   6   4    0.30    3.10
  -7   6   4    4.90    5.00
  -7   6   4   -2.70    3.40
  -7   6   4   -8.60    3.70
  -7   6   4    0.40    2.40
   6  -6  -4    3.50    2.10
  -6   6   4    4.10    3.90
  -6   6   4   -2.10    2.20
  -6   6   4   -1.50    1.80
  -6   6   4    3.30    2.30
  -6   6   4   -2.60    3.00
  -6   6   4   -1.30    3.80
  -6   6   4    0.60    4.00
   5  -6  -4   69.09   10.30
   5  -6  -4   65.99    6.00
   5  -6  -4   53.49    6.00
  -5   6   4   60.39    6.40
  -5   6   4   49.50    6.40
  -5   6   4   57.99    6.50
  -5   6   4   61.19    9.30
  -5   6   4   53.29    6.10
  -5   6   4   73.09   10.90
  -5   6   4   49.10    8.70
  -5   6   4   54.69    8.70
  -5   6   4   55.09    5.80
   4  -6  -4   89.49    7.90
   4  -6  -4   88.69    8.10
  -4   6   4  101.39   12.80
  -4   6   4   81.99    8.90
  -4   6   4   85.49    9.30
  -4   6   4   77.09   10.50
  -4   6   4   80.89    7.80
  -4   6   4   76.19    8.00
  -4   6   4  112.29   12.20
   3  -6  -4  598.14   47.50
   3  -6  -4  648.14   47.40
   3  -6  -4  612.54   48.60
  -3   6   4  584.94   48.40
  -3   6   4  690.73   49.99
  -3   6   4  678.53   50.69
  -3   6   4  589.04   47.90
  -3   6   4  556.04   47.10
  -3   6   4  606.04   47.60
  -3   6   4  571.64   47.10
  -3   6   4  578.74   48.80
  -3   6   4  564.24   48.10
   2  -6  -4   13.80    2.90
   2  -6  -4   11.50    3.00
   2  -6  -4    9.00    2.60
   2  -6  -4    7.70    3.20
  -2   6   4    6.80    3.70
  -2   6   4    7.80    2.40
  -2   6   4   12.80    2.60
  -2   6   4    8.80    3.00
  -2   6   4   11.10    2.70
  -2   6   4    8.40    3.40
  -2   6   4   10.10    4.70
   1  -6  -4 1708.73  136.39
   1  -6  -4 1776.42  135.39
   1  -6  -4 1735.83  136.79
   1  -6  -4 1621.44  138.09
   1  -6  -4 1721.53  137.09
  -1   6   4 1760.92  137.79
  -1   6   4 1729.53  135.19
  -1   6   4 1645.84  136.19
  -1   6   4 2018.10  136.99
  -1   6   4 1621.34  135.99
  -1   6   4 2025.20  138.59
   0  -6  -4 2782.62  219.98
   0  -6  -4 2636.84  220.38
   0  -6  -4 3089.79  219.38
   0  -6  -4 2913.11  216.88
   0  -6  -4 2733.33  218.88
   0   6   4 2769.22  218.58
   0   6   4 3069.49  219.48
   0   6   4 2819.32  220.08
   0   6   4 2723.33  219.68
   0   6   4 2757.32  218.78
  -1  -6  -4  264.17   24.10
  -1  -6  -4  250.67   23.60
  -1  -6  -4  255.07   23.30
  -1  -6  -4  257.37   21.10
  -1  -6  -4  287.47   24.60
  -1  -6  -4  251.67   21.50
  -1  -6  -4  265.77   24.50
   1   6   4  304.87   24.90
   1   6   4  236.78   23.20
   1   6   4  249.28   24.10
   1   6   4  238.68   23.70
   1   6   4  305.27   25.30
   1   6   4  235.38   23.30
   1   6   4  328.07   24.50
   1   6   4  260.87   21.60
  -2  -6  -4  266.47   24.30
  -2  -6  -4  283.47   22.10
  -2  -6  -4  266.07   23.10
  -2  -6  -4  253.77   24.90
  -2  -6  -4  274.97   25.40
   2   6   4  266.27   23.00
   2   6   4  282.07   25.00
   2   6   4  272.37   25.70
   2   6   4  274.97   25.70
   2   6   4  244.98   24.30
  -3  -6  -4  348.17   29.70
  -3  -6  -4  370.16   31.80
  -3  -6  -4  376.46   28.40
  -3  -6  -4  347.27   32.00
   3   6   4  338.47   32.00
   3   6   4  324.17   30.30
   3   6   4  332.17   30.90
   3   6   4  318.07   30.40
   3   6   4  291.17   31.00
  -4  -6  -4  310.37   25.70
  -4  -6  -4  274.47   27.00
  -4  -6  -4  275.97   25.60
  -4  -6  -4  296.97   29.20
  -4  -6  -4  272.97   31.90
   4   6   4  320.57   29.90
   4   6   4  312.27   27.50
   4   6   4  284.97   29.50
  -5  -6  -4   79.69   13.80
  -5  -6  -4   68.79   13.50
  -5  -6  -4   56.29   10.60
  -5  -6  -4   53.99    9.40
   5   6   4   58.19   10.30
   5   6   4   54.29   12.10
   5   6   4   50.29   12.30
  -7   7   4   80.49   12.90
  -7   7   4   98.79    8.40
  -7   7   4   82.89   13.20
  -7   7   4   83.49    8.90
  -7   7   4   97.09   15.10
  -6   7   4   95.69    7.90
  -6   7   4   90.99    7.90
  -6   7   4  100.19    8.00
  -6   7   4   84.59    8.70
  -6   7   4   93.49   12.90
  -6   7   4   79.79    7.80
  -6   7   4   84.79   12.50
  -6   7   4  108.39   12.70
  -5   7   4    3.90    3.50
  -5   7   4    2.10    3.10
  -5   7   4    0.40    2.80
  -5   7   4    3.60    3.50
  -5   7   4   -0.60    4.20
  -5   7   4    0.40    2.00
  -5   7   4    2.20    3.70
  -5   7   4    3.50    1.90
   4  -7  -4    9.50    1.60
   4  -7  -4    9.10    1.60
  -4   7   4    9.20    4.10
  -4   7   4    8.20    3.50
  -4   7   4   10.30    2.50
  -4   7   4   10.20    2.30
  -4   7   4    8.40    1.80
  -4   7   4    7.80    3.80
  -4   7   4   12.30    4.50
  -4   7   4    6.90    2.80
   3  -7  -4  269.17   21.40
   3  -7  -4  253.77   19.70
   3  -7  -4  267.67   20.00
  -3   7   4  229.38   19.80
  -3   7   4  234.78   19.80
  -3   7   4  232.28   19.70
  -3   7   4  231.28   20.70
  -3   7   4  236.18   20.00
  -3   7   4  222.38   20.10
  -3   7   4  219.08   21.70
  -3   7   4  292.97   23.80
  -3   7   4  215.18   21.60
   2  -7  -4   38.50    6.80
   2  -7  -4   35.60    5.20
   2  -7  -4   44.40    5.90
  -2   7   4   37.20    7.60
  -2   7   4   31.00    5.20
  -2   7   4   37.30    5.40
  -2   7   4   28.20    6.10
  -2   7   4   35.00    5.10
  -2   7   4   42.50    5.30
   1  -7  -4  666.23   57.39
   1  -7  -4  682.23   56.09
   1  -7  -4  716.13   53.99
   1  -7  -4  727.43   55.59
   1  -7  -4  675.43   56.99
  -1   7   4  656.03   56.79
  -1   7   4  680.83   55.09
  -1   7   4  646.04   55.79
  -1   7   4  666.93   53.69
  -1   7   4  852.41   58.09
  -1   7   4  657.93   55.39
   0  -7  -4   17.10    4.90
   0  -7  -4   17.20    4.80
   0  -7  -4   20.40    2.70
   0  -7  -4   17.60    6.00
   0  -7  -4   24.20    5.30
   0   7   4   18.90    6.10
   0   7   4   22.80    5.60
   0   7   4   20.90    4.50
   0   7   4   15.40    4.20
   0   7   4   14.70    4.70
   0   7   4   15.80    5.80
   0   7   4   15.70    4.90
  -1  -7  -4  104.99   11.20
  -1  -7  -4  103.09   11.70
  -1  -7  -4   94.19    8.40
  -1  -7  -4   99.19   11.70
  -1  -7  -4   92.79    8.90
   1   7   4  121.49   13.50
   1   7   4   96.69   11.30
   1   7   4   89.19    9.00
   1   7   4   99.09   11.10
   1   7   4  119.69   12.50
   1   7   4   86.49   12.30
   1   7   4  100.89   13.70
  -2  -7  -4  156.88   12.70
  -2  -7  -4  120.39   14.00
  -2  -7  -4  119.19   14.60
   2   7   4  127.19   12.20
   2   7   4  102.89   15.00
   2   7   4  118.59   15.30
   2   7   4  128.79   15.30
   2   7   4  114.09   14.00
   2   7   4  123.79   14.80
  -3  -7  -4   93.89   14.10
  -3  -7  -4   91.89   13.50
  -3  -7  -4   93.59    9.00
  -3  -7  -4   81.19    8.40
  -3  -7  -4   57.99    9.80
   3   7   4   74.49   12.20
   3   7   4   93.29   13.30
   3   7   4   82.89   13.60
   3   7   4   74.29   10.40
   3   7   4   82.49   13.90
  -4  -7  -4   40.90    8.00
  -4  -7  -4   43.30    7.00
  -4  -7  -4   29.00    9.10
  -4  -7  -4   36.10    6.50
  -4  -7  -4   44.00    9.80
   4   7   4   26.10    7.70
   4   7   4   33.30    8.40
   4   7   4   42.30   11.10
  -5  -7  -4   22.20    7.40
  -5  -7  -4   25.50    6.20
  -5  -7  -4   28.70    8.60
   5   7   4   21.90    6.80
  -6   8   4   68.79   10.50
  -6   8   4   82.19   12.40
  -6   8   4   78.29   13.00
  -6   8   4   70.09   10.80
  -6   8   4   59.79    7.60
  -6   8   4   67.59   10.00
  -6   8   4   56.59    7.00
  -6   8   4   71.69    6.90
  -5   8   4   84.89    9.30
  -5   8   4   76.29    7.80
  -5   8   4   73.39   10.00
  -5   8   4   75.19    7.70
  -5   8   4   77.09    9.30
  -5   8   4   72.69   13.20
  -5   8   4   67.39   10.40
  -5   8   4   89.69   12.60
  -4   8   4  316.07   31.00
  -4   8   4  343.27   28.10
  -4   8   4  363.06   31.30
  -4   8   4  335.17   29.20
  -4   8   4  351.66   30.80
  -4   8   4  373.66   29.70
  -4   8   4  333.47   28.60
   3  -8  -4  384.26   28.90
   3  -8  -4  388.76   28.80
  -3   8   4  440.76   33.60
  -3   8   4  372.16   29.90
  -3   8   4  316.07   31.80
  -3   8   4  343.07   28.60
  -3   8   4  348.97   31.50
  -3   8   4  355.96   28.80
  -3   8   4  372.46   31.90
  -3   8   4  345.47   28.90
  -3   8   4  324.47   29.50
  -3   8   4  357.86   29.90
   2  -8  -4 1036.10   84.89
   2  -8  -4 1076.29   86.39
  -2   8   4 1075.99   84.89
  -2   8   4  941.31   84.19
  -2   8   4 1276.57   88.29
  -2   8   4 1271.57   88.09
  -2   8   4 1080.49   86.19
  -2   8   4 1046.80   85.19
  -2   8   4 1035.50   83.89
   1  -8  -4 1219.48   93.89
   1  -8  -4 1219.88   93.09
   1  -8  -4 1119.09   93.19
  -1   8   4 1187.68   93.39
  -1   8   4 1241.78   93.89
  -1   8   4 1189.58   90.79
  -1   8   4 1106.89   92.49
  -1   8   4 1159.18   93.19
   0  -8  -4  108.89   11.40
   0  -8  -4   86.39   11.70
   0   8   4   84.29   13.10
   0   8   4   96.19   11.40
   0   8   4   87.79   10.70
   0   8   4   93.89   12.50
   0   8   4   94.29   13.90
  -1  -8  -4   20.80    3.30
   1   8   4   13.80    5.00
   1   8   4   10.50    5.10
   1   8   4   14.80    5.50
   1   8   4    9.90    2.80
   1   8   4    9.10    5.00
   1   8   4   13.50    5.20
  -2  -8  -4    1.70    1.30
  -2  -8  -4    5.70    4.30
  -2  -8  -4    3.10    1.70
   2   8   4   -1.40    4.00
   2   8   4    5.00    4.00
   2   8   4    2.70    3.50
   2   8   4    1.10    5.30
   2   8   4    3.60    2.80
   2   8   4   -4.20    4.70
  -3  -8  -4   72.89   10.30
  -3  -8  -4  106.19    8.70
  -3  -8  -4   96.69   14.80
  -3  -8  -4   63.59   12.10
  -3  -8  -4   77.69    7.90
   3   8   4   82.59   13.60
   3   8   4   74.39   13.40
   3   8   4   72.49   10.40
   3   8   4   63.39   12.80
   3   8   4   69.19   12.40
  -4  -8  -4   -0.10    4.90
  -4  -8  -4    1.80    3.90
  -4  -8  -4    2.40    5.90
  -4  -8  -4    2.20    3.80
  -4  -8  -4    4.00    3.60
   4   8   4   12.30    7.90
   4   8   4    2.50    5.60
   4   8   4    9.90    6.40
  -6   9   4    4.10    3.00
  -6   9   4    0.90    2.30
  -6   9   4   -2.80    4.00
  -6   9   4    3.60    4.80
  -6   9   4   -3.00    4.30
  -6   9   4    2.30    3.10
  -5   9   4    2.90    4.00
  -5   9   4    4.60    3.40
  -5   9   4    3.10    3.40
  -5   9   4    2.60    4.10
  -5   9   4    1.30    3.20
  -5   9   4    4.90    3.60
  -5   9   4    1.20    2.20
  -5   9   4    2.50    2.10
  -5   9   4   -0.90    3.80
  -4   9   4  121.29   11.70
  -4   9   4  121.59   12.60
  -4   9   4  124.89   11.80
  -4   9   4  117.09   11.80
  -4   9   4  130.39   18.70
  -4   9   4  146.39   14.70
  -4   9   4  138.79   15.00
   3  -9  -4  122.59   10.70
  -3   9   4  136.99   13.00
  -3   9   4  124.39   12.50
  -3   9   4  122.69   10.80
  -3   9   4  122.89   14.50
  -3   9   4  138.39   14.20
  -3   9   4  126.89   14.70
  -3   9   4  126.49   11.00
   2  -9  -4  217.58   19.90
   2  -9  -4  268.77   20.60
   2  -9  -4  273.27   24.10
  -2   9   4  192.08   20.90
  -2   9   4  213.68   18.70
  -2   9   4  217.38   19.60
  -2   9   4  239.08   22.80
  -2   9   4  206.38   19.80
  -2   9   4  224.18   20.70
  -2   9   4  311.47   24.90
   1  -9  -4  139.89   13.60
   1  -9  -4  110.29   12.20
  -1   9   4  102.59   11.40
  -1   9   4  112.29   12.40
  -1   9   4  141.09   15.00
  -1   9   4  104.19   12.50
  -1   9   4  123.39   12.90
   0  -9  -4  562.74   41.50
   0   9   4  399.86   39.40
   0   9   4  423.56   40.10
   0   9   4  569.44   41.70
   0   9   4  457.95   42.00
  -1  -9  -4  352.16   28.20
   1   9   4  268.67   26.40
   1   9   4  285.07   27.10
   1   9   4  250.07   25.90
   1   9   4  279.57   27.50
   1   9   4  298.77   28.90
  -2  -9  -4   90.29   14.50
  -2  -9  -4  133.59   11.00
   2   9   4   88.19   13.70
   2   9   4   94.69   14.10
   2   9   4   99.19   10.90
   2   9   4  124.29   18.10
   2   9   4   96.69   14.70
   2   9   4  113.59   14.10
  -3  -9  -4  209.58   19.80
  -3  -9  -4  209.08   23.20
  -3  -9  -4  223.08   17.60
  -3  -9  -4  238.98   17.40
   3   9   4  199.18   22.80
   3   9   4  219.08   22.40
   3   9   4  166.58   22.40
   3   9   4  186.48   19.70
  -5  10   4   -4.20    2.30
  -5  10   4   -3.80    4.10
  -5  10   4    0.50    3.00
  -5  10   4   -4.20    2.60
  -5  10   4   -4.20    4.20
  -5  10   4    3.60    4.40
  -5  10   4   -2.20    4.00
  -4  10   4    8.20    5.10
  -4  10   4    5.80    2.20
  -4  10   4   10.90    3.70
  -4  10   4    3.70    2.70
  -4  10   4    4.40    3.50
  -4  10   4    7.10    2.40
  -4  10   4    3.00    4.30
  -4  10   4    8.40    4.00
  -4  10   4    3.20    4.60
  -3  10   4   14.80    3.50
  -3  10   4   14.30    5.50
  -3  10   4   17.80    5.20
  -3  10   4    6.20    5.00
  -3  10   4   16.90    2.40
  -3  10   4   10.70    4.30
  -3  10   4   19.60    2.70
   2 -10  -4  170.48   14.70
  -2  10   4  158.48   15.80
  -2  10   4  158.68   16.30
  -2  10   4  164.58   14.90
  -2  10   4  144.39   17.60
  -2  10   4  135.09   12.60
  -2  10   4  192.48   18.70
   1 -10  -4   13.10    4.60
  -1  10   4   14.00    4.10
  -1  10   4   19.50    5.80
  -1  10   4   13.60    6.20
  -1  10   4   18.50    5.10
  -1  10   4   35.60    9.50
   0 -10  -4   63.19    9.90
   0  10   4   57.59   11.10
   0  10   4   49.30   10.20
   0  10   4   49.90    8.80
   0  10   4   52.59    8.90
   0  10   4   42.70    8.10
   1  10   4  137.69   17.20
   1  10   4  156.78   17.20
   1  10   4  181.18   19.40
   1  10   4  172.48   17.70
   1  10   4  150.68   14.20
   1  10   4  171.08   19.70
  -2 -10  -4   59.59    6.80
  -2 -10  -4   31.80    9.30
   2  10   4   41.80    9.60
   2  10   4   22.40    6.90
   2  10   4   42.00    6.00
   2  10   4   14.60    8.30
   2  10   4   35.00    8.60
  -4  11   4   39.40    7.80
  -4  11   4   32.20    5.50
  -4  11   4   27.80    7.60
  -4  11   4   28.20    7.80
  -4  11   4   31.60    6.00
  -4  11   4   14.20    6.30
  -3  11   4   16.20    5.10
  -3  11   4    9.10    2.60
  -3  11   4    7.50    4.70
  -3  11   4   13.50    5.80
  -3  11   4   19.40    7.10
   2 -11  -4   16.40    4.40
  -2  11   4   10.50    5.50
  -2  11   4   11.20    5.00
  -2  11   4    4.30    3.00
  -2  11   4    7.10    5.70
   1 -11  -4   -1.70    3.70
  -1  11   4   -0.10    3.30
  -1  11   4    3.50    4.10
  -1  11   4   -1.50    2.90
  -1  11   4   -2.80    3.70
  -1  11   4   -5.10    4.70
   0 -11  -4   67.49   10.90
   0  11   4   71.89   12.90
   0  11   4   79.59   11.40
   0  11   4   70.09   10.50
   0  11   4   75.79   13.60
   0  11   4   74.29   11.90
  -1 -11  -4   -6.30    4.50
   1  11   4    3.50    5.30
   1  11   4   -2.00    3.80
   1  11   4   -3.50    5.50
   1  11   4   -5.20    3.60
   1  11  -5   93.09   14.50
   1  11  -5   79.89   12.20
   1  11  -5   72.39   13.70
   1  11  -5   79.49   14.90
   1  11  -5   78.59   13.90
  -1 -11   5   78.89   12.30
   0  11  -5   75.19   12.10
   0  11  -5   94.99   14.10
   0  11  -5   67.69   13.20
   0  11  -5   71.59   10.60
   0  11  -5   67.79   11.20
   0 -11   5   83.59   11.90
  -1  11  -5   40.20    8.60
  -1  11  -5   37.10    6.30
  -1  11  -5   44.70    9.60
  -1  11  -5   36.50    9.70
  -1  11  -5   41.60    7.20
  -2  11  -5   14.70    3.30
  -2  11  -5   22.10    7.60
  -2  11  -5   15.60    3.30
  -2  11  -5   22.30    3.60
  -2  11  -5   23.20    5.90
  -2  11  -5   26.20    7.00
  -2  11  -5   16.30    6.80
  -2  11  -5   16.40    3.50
  -3  11  -5   18.10    5.50
  -3  11  -5   20.40    4.60
  -3  11  -5   14.00    5.90
  -3  11  -5    7.60    5.80
  -3  11  -5   11.30    4.50
  -3  11  -5   17.70    5.70
   3  10  -5   -2.80    4.00
   3  10  -5    2.00    3.20
   3  10  -5    1.30    5.30
   3  10  -5    1.50    5.70
  -3 -10   5    3.10    6.00
   2  10  -5   37.50    8.30
   2  10  -5   49.70   11.20
   2  10  -5   30.40    8.40
   2  10  -5   36.90    9.30
   2  10  -5   36.20    8.40
  -2 -10   5   58.39   10.90
   1  10  -5   48.90    9.40
   1  10  -5   61.39   10.20
   1  10  -5   57.39   11.20
   1  10  -5   75.29   13.10
   1  10  -5   61.29   11.00
  -1 -10   5   67.19   11.00
   0  10  -5   55.69   11.80
   0  10  -5   57.79   11.50
   0  10  -5   68.49   10.00
   0  10  -5   61.29   10.60
   0  10  -5   64.99    9.50
   0 -10   5   82.09   11.30
  -1  10  -5   25.30    5.30
  -1  10  -5   18.40    5.00
  -1  10  -5   26.40    6.10
  -1  10  -5   23.40    6.70
  -1  10  -5   20.50    4.70
  -1  10  -5   21.70    6.80
   1 -10   5   17.90    5.60
   1 -10   5   21.90    7.40
  -2  10  -5  102.49   15.60
  -2  10  -5  108.49   10.20
  -2  10  -5  106.19   10.40
  -2  10  -5   80.49   13.60
  -2  10  -5  112.09   10.50
  -2  10  -5   89.69   15.80
  -2  10  -5   99.09   11.30
   2 -10   5  115.09   10.60
   2 -10   5  139.59   13.40
  -3  10  -5  109.39   13.00
  -3  10  -5   89.19   10.30
  -3  10  -5   97.59   14.80
  -3  10  -5  106.79   11.40
  -3  10  -5  103.39   10.50
  -3  10  -5  103.09   15.40
  -4  10  -5   17.80    5.70
  -4  10  -5   17.30    6.20
  -4  10  -5   17.30    5.30
  -4  10  -5   27.40    4.70
  -4  10  -5   21.50    7.20
  -4  10  -5   14.10    3.40
  -4  10  -5   20.00    5.80
  -4  10  -5    9.20    3.20
   4   9  -5   33.70    8.20
   4   9  -5   35.40   10.50
   4   9  -5   37.00    9.40
   4   9  -5   23.20    8.70
  -4  -9   5   55.49   11.70
  -4  -9   5   34.00    8.50
   3   9  -5    9.00    5.90
   3   9  -5   10.30    5.50
   3   9  -5    3.20    4.50
   3   9  -5   -2.40    5.40
  -3  -9   5    6.70    3.00
  -3  -9   5    5.30    3.60
  -3  -9   5    6.90    5.10
  -3  -9   5    5.10    2.10
   2   9  -5   15.20    5.00
   2   9  -5   11.50    6.00
   2   9  -5   17.40    6.80
   2   9  -5   13.20    5.30
   2   9  -5   10.70    5.90
  -2  -9   5   27.10    8.00
   1   9  -5   43.40    9.50
   1   9  -5   29.00    6.70
   1   9  -5   34.60    8.20
   1   9  -5   32.10    3.60
   1   9  -5   47.50    9.40
   1   9  -5   37.70    7.70
  -1  -9   5   44.50    8.70
   0   9  -5   39.20    7.30
   0   9  -5   43.30    4.90
   0   9  -5   46.20    8.10
   0   9  -5   56.29   10.60
   0   9  -5   51.69   11.60
   0   9  -5   49.80    8.90
   0  -9   5   48.20    8.50
   0  -9   5   49.60    8.60
  -1   9  -5    5.00    3.20
  -1   9  -5   10.90    3.10
  -1   9  -5    3.90    4.10
  -1   9  -5    9.50    3.80
  -1   9  -5    5.40    6.10
  -1   9  -5    6.00    2.20
   1  -9   5    8.60    3.50
  -2   9  -5    1.10    1.70
  -2   9  -5    5.00    2.70
  -2   9  -5    2.40    2.70
  -2   9  -5    0.60    1.90
  -2   9  -5   -3.40    3.10
   2  -9   5   -0.20    2.10
   2  -9   5    3.60    2.50
  -3   9  -5    7.60    2.20
  -3   9  -5   -2.40    3.50
  -3   9  -5    1.30    3.00
  -3   9  -5   -2.50    2.60
  -3   9  -5    2.90    2.00
  -3   9  -5    3.40    2.40
  -3   9  -5   11.70    6.60
  -4   9  -5   18.20    5.30
  -4   9  -5   24.90    8.20
  -4   9  -5   16.30    3.70
  -4   9  -5   13.20    4.40
  -4   9  -5    9.90    2.80
  -4   9  -5    8.10    4.90
  -4   9  -5    8.30    5.30
  -4   9  -5   11.30    3.60
  -4   9  -5   11.40    3.10
  -5   9  -5    0.20    4.30
  -5   9  -5   -3.20    4.90
  -5   9  -5    3.90    2.00
  -5   9  -5    4.60    4.50
  -5   9  -5    2.50    5.00
  -5   9  -5    1.50    5.00
  -5   9  -5    1.10    3.20
  -5   9  -5    9.10    5.20
  -5   9  -5   -1.90    2.10
   4   8  -5  104.29   15.50
   4   8  -5   74.09   12.90
   4   8  -5   84.29   15.50
   4   8  -5   66.79   13.20
  -4  -8   5  111.19   11.90
  -4  -8   5   84.49   14.00
  -4  -8   5  107.89    9.90
   3   8  -5  116.69   18.10
   3   8  -5  142.69   16.90
   3   8  -5  149.88   20.00
   3   8  -5  154.88   17.20
  -3  -8   5  146.39   13.50
  -3  -8   5  144.39   17.30
  -3  -8   5  144.39   16.00
  -3  -8   5  157.88   13.10
   2   8  -5  109.99   17.60
   2   8  -5  122.79   14.50
   2   8  -5  132.79   15.30
   2   8  -5  123.29   17.20
   2   8  -5  134.79   15.70
  -2  -8   5  154.28   11.60
  -2  -8   5  159.18   16.20
  -2  -8   5  112.39   10.90
   1   8  -5  660.43   50.19
   1   8  -5  642.14   48.60
   1   8  -5  542.05   48.10
   1   8  -5  537.65   45.20
   1   8  -5  567.14   49.50
   1   8  -5  530.15   48.30
  -1  -8   5  693.53   49.60
  -1  -8   5  499.65   47.40
   0   8  -5  341.37   31.20
   0   8  -5  366.76   31.20
   0   8  -5  351.26   30.60
   0   8  -5  421.76   33.70
   0   8  -5  404.56   33.10
   0   8  -5  336.07   30.70
   0   8  -5  300.87   29.90
   0  -8   5  390.56   31.00
   0  -8   5  354.16   31.20
  -1   8  -5  178.38   16.00
  -1   8  -5  161.18   16.10
  -1   8  -5  225.88   20.10
  -1   8  -5  170.38   15.10
  -1   8  -5  178.08   18.10
  -1   8  -5  174.48   16.40
  -1   8  -5  166.78   17.10
   1  -8   5  184.38   16.60
   1  -8   5  191.98   16.40
   1  -8   5  149.59   15.90
  -2   8  -5   18.60    3.90
  -2   8  -5   20.40    4.20
  -2   8  -5   27.60    7.80
  -2   8  -5   26.10    7.20
  -2   8  -5   29.60    6.20
  -2   8  -5   32.10    4.90
  -2   8  -5   30.60    4.40
   2  -8   5   23.90    5.80
   2  -8   5   31.40    4.80
  -3   8  -5    1.30    1.80
  -3   8  -5   -4.90    2.60
  -3   8  -5   -0.60    3.40
  -3   8  -5    1.10    3.80
  -3   8  -5   -5.10    1.60
  -3   8  -5   -2.90    1.70
  -3   8  -5   -1.80    2.50
  -3   8  -5   -1.20    1.20
  -3   8  -5    0.90    1.30
   3  -8   5    0.10    1.10
  -4   8  -5   20.20    6.80
  -4   8  -5   18.20    6.80
  -4   8  -5   18.90    5.90
  -4   8  -5   15.80    3.00
  -4   8  -5   15.10    2.90
  -4   8  -5   16.80    4.80
  -4   8  -5   15.40    4.30
  -4   8  -5   12.40    3.80
  -5   8  -5    5.80    2.20
  -5   8  -5    8.50    5.10
  -5   8  -5    3.60    4.30
  -5   8  -5    8.00    5.00
  -5   8  -5    1.90    2.00
  -5   8  -5    7.10    4.80
  -5   8  -5   10.90    5.50
  -5   8  -5    1.90    2.40
   5   7  -5   54.59   11.00
   5   7  -5   45.00    8.80
   5   7  -5   32.70    9.40
   5   7  -5   34.20   10.70
  -5  -7   5   31.60    8.50
  -5  -7   5   43.30   10.40
  -5  -7   5   47.70    7.20
   4   7  -5   62.69   12.30
   4   7  -5   61.79   11.30
   4   7  -5   67.19   12.10
   4   7  -5   70.09   12.50
  -4  -7   5   92.39    8.70
  -4  -7   5   69.09   12.80
  -4  -7   5   63.99    9.50
  -4  -7   5   76.89   12.60
   3   7  -5    0.70    4.20
   3   7  -5    2.20    3.40
   3   7  -5   -4.50    2.00
   3   7  -5   -1.50    3.50
   3   7  -5   -1.00    4.00
  -3  -7   5   -4.40    2.30
  -3  -7   5    0.70    3.70
  -3  -7   5   -1.40    1.90
  -3  -7   5    1.10    1.70
   2   7  -5   10.70    5.20
   2   7  -5    4.30    3.90
   2   7  -5    8.00    5.40
   2   7  -5    9.10    5.30
   2   7  -5    6.80    2.30
   2   7  -5    4.40    4.20
  -2  -7   5    7.20    1.70
  -2  -7   5    7.90    4.30
  -2  -7   5    7.70    4.40
  -2  -7   5    9.40    4.00
  -2  -7   5   13.80    2.90
   1   7  -5 1152.28   84.89
   1   7  -5  954.60   83.19
   1   7  -5 1129.89   83.69
   1   7  -5  988.70   84.39
   1   7  -5  982.80   83.39
   1   7  -5 1072.29   83.59
  -1  -7   5 1081.49   84.09
  -1  -7   5 1012.60   80.89
  -1  -7   5 1032.10   83.09
   0   7  -5  509.15   37.00
   0   7  -5  493.05   35.30
   0   7  -5  365.46   34.80
   0   7  -5  383.56   33.10
   0   7  -5  408.66   34.70
   0   7  -5  458.25   36.90
   0   7  -5  371.46   34.60
   0  -7   5  385.86   34.70
   0  -7   5  396.86   34.50
   0  -7   5  398.56   35.60
   0  -7   5  454.65   35.50
  -1   7  -5   17.50    4.10
  -1   7  -5   14.10    3.80
  -1   7  -5   19.10    4.20
  -1   7  -5   18.40    6.20
  -1   7  -5   18.80    3.40
  -1   7  -5   20.20    5.30
  -1   7  -5   22.30    5.00
   1  -7   5   13.00    4.20
   1  -7   5   20.30    4.10
   1  -7   5   23.40    5.50
  -2   7  -5  131.59   11.40
  -2   7  -5  134.19   12.20
  -2   7  -5  117.59   12.50
  -2   7  -5  124.69   12.40
  -2   7  -5  182.68   16.40
  -2   7  -5  133.69   12.10
  -2   7  -5  176.88   15.60
  -2   7  -5  118.79   11.30
  -2   7  -5  142.59   14.00
   2  -7   5  156.88   13.10
   2  -7   5  144.19   14.00
   2  -7   5  155.38   12.70
  -3   7  -5  255.07   24.10
  -3   7  -5  241.08   21.60
  -3   7  -5  280.47   22.90
  -3   7  -5  251.47   22.50
  -3   7  -5  255.27   21.10
  -3   7  -5  241.58   20.60
  -3   7  -5  242.88   20.90
  -3   7  -5  237.48   21.50
   3  -7   5  269.87   21.20
   3  -7   5  292.27   21.10
  -4   7  -5   14.90    2.70
  -4   7  -5   12.90    4.50
  -4   7  -5   21.20    3.00
  -4   7  -5   18.00    3.10
  -4   7  -5   14.20    2.60
  -4   7  -5   19.40    6.10
  -4   7  -5   15.80    4.00
  -4   7  -5   17.60    4.30
  -4   7  -5   21.00    6.00
   4  -7   5   22.00    3.10
   4  -7   5   17.00    2.60
  -5   7  -5   16.80    2.80
  -5   7  -5   12.80    2.10
  -5   7  -5   12.90    2.70
  -5   7  -5   16.40    5.80
  -5   7  -5   13.80    2.90
  -5   7  -5   13.30    3.00
  -5   7  -5   15.20    5.50
  -5   7  -5   19.90    5.60
  -6   7  -5   -0.90    5.10
  -6   7  -5   -4.00    1.90
  -6   7  -5   -1.20    4.50
  -6   7  -5    1.70    3.40
  -6   7  -5    5.70    5.00
  -6   7  -5    0.10    2.00
  -6   7  -5   -2.90    1.70
   6  -7   5    5.00    2.30
   6   6  -5   37.40   10.00
   6   6  -5   39.40    9.50
   6   6  -5   37.30    7.80
   6   6  -5   47.20   10.90
  -6  -6   5   28.90    7.30
  -6  -6   5   38.70    9.20
  -6  -6   5   36.50   11.00
   5   6  -5  192.28   20.00
   5   6  -5  135.79   15.00
   5   6  -5  109.29   17.10
   5   6  -5  102.19   17.20
  -5  -6   5  129.49   15.80
  -5  -6   5  127.69   19.00
  -5  -6   5  128.69   13.70
   4   6  -5  168.38   18.30
   4   6  -5  186.68   29.80
   4   6  -5  226.38   33.40
   4   6  -5  193.88   20.20
  -4  -6   5  178.48   18.40
  -4  -6   5  169.68   16.40
  -4  -6   5  185.18   20.50
   3   6  -5  192.48   18.60
   3   6  -5  140.89   16.90
   3   6  -5  159.98   14.90
   3   6  -5  163.78   17.50
   3   6  -5  173.88   17.30
   3   6  -5  157.68   17.20
  -3  -6   5  162.08   18.20
  -3  -6   5  174.28   15.00
  -3  -6   5  141.59   16.60
   2   6  -5   -2.10    3.00
   2   6  -5    5.40    2.10
   2   6  -5    3.30    3.40
   2   6  -5    1.70    3.10
   2   6  -5    3.70    3.40
   2   6  -5    8.30    4.10
   2   6  -5    6.40    3.70
  -2  -6   5   -0.20    2.60
  -2  -6   5    4.60    3.60
  -2  -6   5    6.20    2.00
  -2  -6   5    2.10    1.50
  -2  -6   5    3.70    3.70
   1   6  -5  185.58   18.20
   1   6  -5  195.78   18.50
   1   6  -5  177.68   17.20
   1   6  -5  197.78   17.40
   1   6  -5  174.88   15.30
   1   6  -5  198.48   18.30
   1   6  -5  159.48   16.80
  -1  -6   5  189.68   17.60
  -1  -6   5  177.88   17.50
  -1  -6   5  179.28   15.10
  -1  -6   5  171.08   16.50
  -1  -6   5  155.88   16.80
   0   6  -5   -0.30    2.00
   0   6  -5    1.60    3.30
   0   6  -5    1.00    1.90
   0   6  -5   -0.50    0.90
   0   6  -5    2.80    2.00
   0   6  -5    2.10    1.90
   0   6  -5    2.70    3.10
   0  -6   5    1.50    1.90
   0  -6   5    2.50    2.30
   0  -6   5   -0.10    2.40
   0  -6   5    2.60    2.00
  -1   6  -5   10.70    2.60
  -1   6  -5    8.80    3.90
  -1   6  -5   17.50    3.80
  -1   6  -5   14.00    5.10
  -1   6  -5   16.70    3.50
  -1   6  -5   14.00    3.10
   1  -6   5   10.30    4.00
   1  -6   5    4.40    2.60
   1  -6   5   16.70    3.00
   1  -6   5   12.80    3.20
   1  -6   5   11.40    3.50
  -2   6  -5  118.89   10.10
  -2   6  -5  139.69   13.70
  -2   6  -5  109.99   11.00
  -2   6  -5  125.09   13.20
  -2   6  -5  118.89   10.90
  -2   6  -5  109.39   11.10
  -2   6  -5  111.29   10.30
  -2   6  -5  144.19   13.50
   2  -6   5  109.89   12.90
   2  -6   5  126.99   11.10
   2  -6   5  110.29   11.60
  -3   6  -5  712.43   60.19
  -3   6  -5  738.73   61.89
  -3   6  -5  678.13   58.39
  -3   6  -5  749.73   60.19
  -3   6  -5  918.01   63.19
  -3   6  -5  729.03   59.49
  -3   6  -5  891.61   62.89
   3  -6   5  727.93   61.79
   3  -6   5  775.22   59.99
   3  -6   5  775.82   59.59
  -4   6  -5  216.78   18.90
  -4   6  -5  183.58   16.80
  -4   6  -5  193.78   17.20
  -4   6  -5  190.68   17.20
  -4   6  -5  195.58   20.00
  -4   6  -5  216.88   19.60
  -4   6  -5  185.98   16.20
  -4   6  -5  190.08   16.20
  -4   6  -5  229.28   20.90
   4  -6   5  205.88   19.20
   4  -6   5  229.18   17.50
  -5   6  -5   45.30   10.20
  -5   6  -5   39.10    6.00
  -5   6  -5   36.80    4.80
  -5   6  -5   42.00    7.90
  -5   6  -5   42.20    6.20
  -5   6  -5   38.20    5.20
   5  -6   5   50.69    6.50
   5  -6   5   50.39    8.30
  -6   6  -5   -0.40    2.60
  -6   6  -5   -2.60    2.70
  -6   6  -5    3.30    4.70
  -6   6  -5    2.00    4.90
  -6   6  -5   -3.60    3.70
  -6   6  -5   -8.40    3.10
  -6   6  -5    4.20    3.10
  -6   6  -5   -5.90    2.60
   6  -6   5   -8.80    3.70
   6   5  -5    5.90    5.20
   6   5  -5    8.20    5.80
   6   5  -5    8.60    6.20
   6   5  -5   13.50    4.80
  -6  -5   5   10.50    5.20
  -6  -5   5   28.70    7.40
  -6  -5   5    9.20    7.70
   5   5  -5  295.17   28.70
   5   5  -5  380.56   33.20
   5   5  -5  281.67   30.70
  -5  -5   5  328.57   30.60
  -5  -5   5  348.17   28.70
  -5  -5   5  323.57   31.80
   4   5  -5  705.53   59.99
   4   5  -5  684.33   57.09
   4   5  -5  657.53   58.09
   4   5  -5  628.44   58.19
   4   5  -5  819.22   60.59
  -4  -5   5  706.33   56.09
  -4  -5   5  699.83   57.79
  -4  -5   5  657.33   58.89
  -4  -5   5  707.43   58.09
   3   5  -5 1653.73  137.69
   3   5  -5 2092.69  141.49
   3   5  -5 1724.03  139.29
   3   5  -5 1763.82  139.79
   3   5  -5 1955.70  146.69
   3   5  -5 1687.53  139.89
   3   5  -5 1685.83  140.09
  -3  -5   5 1675.93  139.59
  -3  -5   5 1806.12  137.99
  -3  -5   5 1797.62  137.89
  -3  -5   5 1816.12  140.89
  -3  -5   5 1729.33  139.49
   2   5  -5   25.30    5.80
   2   5  -5   40.90    7.50
   2   5  -5   32.40    6.30
   2   5  -5   38.10    6.90
   2   5  -5   30.30    6.90
   2   5  -5   36.80    5.20
   2   5  -5   35.70    7.10
   2   5  -5   29.20    6.40
  -2  -5   5   35.00    4.80
  -2  -5   5   33.10    6.70
  -2  -5   5   29.70    6.30
  -2  -5   5   31.80    6.00
  -2  -5   5   37.20    4.30
  -2  -5   5   35.50    6.40
  -2  -5   5   37.30    6.80
   1   5  -5    4.80    3.80
   1   5  -5    3.70    2.90
   1   5  -5    8.10    2.30
   1   5  -5    6.70    2.90
   1   5  -5    5.00    3.40
   1   5  -5    4.90    3.00
   1   5  -5    4.50    2.60
  -1  -5   5    8.60    2.70
  -1  -5   5    6.80    3.10
  -1  -5   5    7.00    2.80
  -1  -5   5    5.80    2.00
  -1  -5   5    6.60    1.20
  -1  -5   5    6.50    3.30
  -1  -5   5    6.00    1.20
   0   5  -5  141.29   12.50
   0   5  -5  148.29   13.50
   0   5  -5  117.19   11.20
   0   5  -5  159.28   14.20
   0   5  -5  128.59   11.80
   0   5  -5  119.89   12.30
   0   5  -5  105.99   11.90
   0  -5   5  114.99   12.10
   0  -5   5  116.89   12.40
   0  -5   5  116.89   12.80
   0  -5   5  132.09   11.60
   0  -5   5  136.29   12.90
   0  -5   5  142.39   11.90
  -1   5  -5  156.68   11.80
  -1   5  -5  113.59   10.90
  -1   5  -5  104.69    9.50
  -1   5  -5  133.69   12.30
  -1   5  -5  122.99   10.50
  -1   5  -5  106.59   11.30
  -1   5  -5  134.69   13.20
  -1   5  -5  133.19   13.20
   1  -5   5  116.19   11.30
   1  -5   5  126.39   12.60
   1  -5   5  122.89   11.80
   1  -5   5  119.59   10.40
   1  -5   5  128.29   11.90
  -2   5  -5  594.74   51.09
  -2   5  -5  604.44   51.59
  -2   5  -5  683.53   51.99
  -2   5  -5  627.24   50.89
  -2   5  -5  560.74   51.29
  -2   5  -5  787.12   53.79
   2  -5   5  665.93   51.79
   2  -5   5  667.03   52.69
   2  -5   5  680.93   51.39
   2  -5   5  668.73   53.09
  -3   5  -5  202.68   18.10
  -3   5  -5  244.48   20.40
  -3   5  -5  214.38   19.30
  -3   5  -5  178.38   17.70
  -3   5  -5  206.78   17.60
  -3   5  -5  217.98   19.90
  -3   5  -5  191.38   17.50
   3  -5   5  207.98   17.50
   3  -5   5  212.68   19.20
  -4   5  -5   29.80    5.70
  -4   5  -5   24.70    6.70
  -4   5  -5   21.30    4.50
  -4   5  -5   28.20    7.20
  -4   5  -5   27.00    3.10
  -4   5  -5   22.60    5.30
  -4   5  -5   20.10    2.70
  -4   5  -5   23.90    3.20
  -4   5  -5   17.00    4.00
   4  -5   5   21.10    5.80
   4  -5   5   19.40    3.90
  -5   5  -5   15.20    4.50
  -5   5  -5   11.80    3.90
  -5   5  -5   15.10    5.50
  -5   5  -5    9.90    5.30
  -5   5  -5   16.40    4.30
   5  -5   5    9.20    4.20
   5  -5   5   13.20    4.90
  -6   5  -5   -0.60    4.50
  -6   5  -5    0.50    2.60
  -6   5  -5   -0.90    3.60
  -6   5  -5   -2.00    2.40
  -6   5  -5    5.90    3.60
  -6   5  -5    0.40    5.20
  -6   5  -5    6.30    5.50
   6  -5   5   -0.50    3.70
   6   4  -5    3.70    4.10
   6   4  -5   -1.80    3.20
   6   4  -5   -5.30    4.50
   6   4  -5    4.10    4.40
  -6  -4   5    0.30    4.60
  -6  -4   5   -0.10    3.10
  -6  -4   5   -2.80    4.90
   5   4  -5   26.90    7.30
   5   4  -5   44.40    7.40
   5   4  -5   44.30    9.70
   5   4  -5   42.90    8.60
  -5  -4   5   36.90    8.60
  -5  -4   5   28.90    6.50
  -5  -4   5   27.10    7.50
   4   4  -5  430.06   39.40
   4   4  -5  479.05   38.80
   4   4  -5  459.75   40.00
   4   4  -5  541.55   42.10
   4   4  -5  437.66   40.00
   4   4  -5  433.96   39.30
  -4  -4   5  459.45   38.50
  -4  -4   5  439.26   39.60
  -4  -4   5  457.75   38.10
  -4  -4   5  466.75   40.80
   3   4  -5  503.75   37.70
   3   4  -5  403.36   35.20
   3   4  -5  431.66   36.40
   3   4  -5  417.86   36.40
   3   4  -5  415.16   36.40
   3   4  -5  401.66   34.40
   3   4  -5  413.06   35.90
  -3  -4   5  423.06   35.90
  -3  -4   5  428.16   36.90
  -3  -4   5  435.56   35.90
  -3  -4   5  383.06   35.70
  -3  -4   5  404.16   36.20
  -3  -4   5  407.86   34.30
   2   4  -5  178.68   16.30
   2   4  -5  149.69   16.00
   2   4  -5  177.68   16.20
   2   4  -5  163.58   16.10
   2   4  -5  166.48   14.90
   2   4  -5  166.88   16.50
   2   4  -5  176.58   16.50
   2   4  -5  189.78   16.90
  -2  -4   5  156.58   16.00
  -2  -4   5  168.38   16.80
  -2  -4   5  162.58   15.90
  -2  -4   5  169.28   16.10
  -2  -4   5  170.58   14.80
   1   4  -5  252.27   21.90
   1   4  -5  236.38   22.30
   1   4  -5  239.38   20.90
   1   4  -5  316.67   23.40
   1   4  -5  253.77   22.10
   1   4  -5  237.38   22.40
   1   4  -5  301.07   22.70
  -1  -4   5  245.88   22.50
  -1  -4   5  238.68   22.00
  -1  -4   5  256.07   22.40
  -1  -4   5  249.08   20.10
  -1  -4   5  240.68   21.60
  -1  -4   5  255.77   21.00
  -1  -4   5  244.98   22.30
   0   4  -5 1983.10  155.28
   0   4  -5 2021.60  156.28
   0   4  -5 2275.47  156.38
   0   4  -5 1756.52  155.98
   0   4  -5 1895.61  155.28
   0   4  -5 2307.17  156.88
   0  -4   5 1951.20  156.38
   0  -4   5 2100.89  155.48
   0  -4   5 1987.00  155.18
   0  -4   5 1940.41  155.98
   0  -4   5 1887.11  156.68
   0  -4   5 2117.09  156.68
  -1   4  -5 2450.95  180.98
  -1   4  -5 2118.99  177.28
  -1   4  -5 2094.99  178.58
  -1   4  -5 2265.77  178.28
  -1   4  -5 2289.67  178.78
  -1   4  -5 2190.48  177.08
  -1   4  -5 2671.43  178.68
   1  -4   5 2274.37  178.48
   1  -4   5 2336.77  178.78
   1  -4   5 2275.47  176.98
   1  -4   5 2484.75  179.08
   1  -4   5 2387.16  179.78
  -2   4  -5 2400.76  204.68
  -2   4  -5 2477.55  204.18
  -2   4  -5 2626.14  204.48
  -2   4  -5 2687.13  205.08
  -2   4  -5 3124.49  206.58
   2  -4   5 2652.43  205.88
   2  -4   5 2748.63  205.18
   2  -4   5 2605.14  204.48
   2  -4   5 2653.93  204.48
  -3   4  -5  267.87   22.30
  -3   4  -5  316.57   25.40
  -3   4  -5  255.67   23.10
  -3   4  -5  253.07   23.20
  -3   4  -5  265.77   24.20
  -3   4  -5  247.58   23.30
  -3   4  -5  318.77   25.30
   3  -4   5  275.87   24.40
   3  -4   5  282.87   23.80
   3  -4   5  292.47   24.40
   3  -4   5  292.67   22.30
   3  -4   5  265.47   22.90
  -4   4  -5  182.88   16.70
  -4   4  -5  210.78   19.30
  -4   4  -5  160.88   15.10
  -4   4  -5  192.28   17.40
  -4   4  -5  168.98   16.70
  -4   4  -5  214.88   19.20
   4  -4   5  188.38   17.10
   4  -4   5  172.88   16.10
   4  -4   5  188.88   17.40
  -5   4  -5   40.40   12.10
  -5   4  -5   22.30    7.00
  -5   4  -5   25.40    5.60
  -5   4  -5   26.00    5.70
  -5   4  -5   21.70    4.10
  -5   4  -5   20.00    5.00
   5  -4   5   22.80    5.80
   5  -4   5   33.50    6.40
  -6   4  -5   16.40    5.10
  -6   4  -5   21.40    5.00
  -6   4  -5   24.70    7.40
  -6   4  -5   30.60    8.40
  -6   4  -5   28.10    5.70
  -6   4  -5   19.70    6.30
  -6   4  -5   12.50    5.70
   6  -4   5   36.90    7.60
   6  -4   5   26.30    5.70
   7   3  -5   91.29   15.90
   7   3  -5  101.59   10.50
   7   3  -5   99.99   15.20
  -7  -3   5   91.79   14.90
  -7  -3   5  119.69   18.10
  -7  -3   5   98.09   14.40
   6   3  -5  102.29   15.00
   6   3  -5   76.69   12.60
  -6  -3   5   94.29   14.30
  -6  -3   5   83.79   12.30
  -6  -3   5   78.29   13.90
   5   3  -5   -2.00    4.50
   5   3  -5   -0.90    3.10
   5   3  -5   -4.60    2.90
   5   3  -5   -2.80    2.40
  -5  -3   5    0.80    2.70
  -5  -3   5    4.40    3.30
  -5  -3   5   -3.80    3.60
   4   3  -5    3.10    4.40
   4   3  -5   -0.20    2.90
   4   3  -5    3.10    3.80
   4   3  -5    3.80    3.30
   4   3  -5    3.80    3.80
   4   3  -5    0.60    3.70
   4   3  -5    7.70    3.40
  -4  -3   5    4.80    3.40
  -4  -3   5    3.30    3.70
  -4  -3   5   -0.90    3.40
  -4  -3   5    7.00    3.00
  -4  -3   5   -0.80    2.90
   3   3  -5   10.70    2.70
   3   3  -5   17.80    4.90
   3   3  -5    8.80    4.30
   3   3  -5    7.90    3.40
   3   3  -5    9.00    3.70
   3   3  -5    9.90    3.10
   3   3  -5    5.00    3.10
  -3  -3   5    9.30    3.10
  -3  -3   5    4.00    3.80
  -3  -3   5    9.70    3.00
  -3  -3   5    7.40    3.10
  -3  -3   5   14.80    4.40
  -3  -3   5   14.30    4.10
   2   3  -5  963.40   78.99
   2   3  -5  958.00   78.59
   2   3  -5  996.30   79.29
   2   3  -5 1160.58   79.79
   2   3  -5 1030.90   77.99
   2   3  -5  895.71   78.69
   2   3  -5 1020.10   79.29
  -2  -3   5  972.20   77.79
  -2  -3   5 1038.10   79.29
  -2  -3   5 1018.30   79.69
  -2  -3   5  912.81   78.69
  -2  -3   5  937.71   78.79
  -2  -3   5 1015.30   77.69
  -2  -3   5 1026.50   78.79
   1   3  -5   83.79    9.20
   1   3  -5  119.49   10.00
   1   3  -5   87.69    8.60
   1   3  -5   85.19    9.60
   1   3  -5  112.09   10.10
   1   3  -5   97.59   10.10
  -1  -3   5   85.09    9.40
  -1  -3   5   78.89    9.10
  -1  -3   5   82.09    9.40
  -1  -3   5  113.69    9.90
  -1  -3   5   82.69    8.60
  -1  -3   5   91.19    8.00
  -1  -3   5   89.19   10.00
   0   3  -5  291.17   24.80
   0   3  -5  303.67   25.70
   0   3  -5  357.66   26.50
   0   3  -5  385.36   27.40
   0   3  -5  358.56   26.90
   0   3  -5  334.17   26.60
   0   3  -5  313.67   26.40
   0  -3   5  326.17   26.80
   0  -3   5  290.37   26.10
   0  -3   5  290.37   26.50
   0  -3   5  282.57   25.20
   0  -3   5  307.17   26.40
   0  -3   5  322.87   25.90
   0  -3   5  315.77   24.80
  -1   3  -5 3826.72  324.97
  -1   3  -5 4595.54  326.87
  -1   3  -5 3841.42  325.97
  -1   3  -5 4681.93  325.97
  -1   3  -5 4128.89  325.67
   1  -3   5 4380.26  326.77
   1  -3   5 4312.17  326.37
   1  -3   5 4272.67  325.87
   1  -3   5 4201.98  325.17
   1  -3   5 4283.57  325.87
  -2   3  -5 1916.71  156.08
  -2   3  -5 2147.99  156.78
  -2   3  -5 1759.82  156.38
  -2   3  -5 2289.47  157.68
  -2   3  -5 1981.00  155.78
  -2   3  -5 2354.86  157.78
   2  -3   5 2043.30  156.98
   2  -3   5 1867.51  156.08
   2  -3   5 2024.50  157.28
   2  -3   5 1951.90  157.08
   2  -3   5 1992.20  155.68
  -3   3  -5  407.86   34.10
  -3   3  -5  376.76   32.20
  -3   3  -5  486.75   34.50
  -3   3  -5  397.46   34.10
  -3   3  -5  459.65   35.70
  -3   3  -5  402.36   34.70
   3  -3   5  405.76   33.70
   3  -3   5  412.16   35.00
   3  -3   5  392.06   34.40
   3  -3   5  444.16   34.80
   3  -3   5  398.86   32.10
  -4   3  -5  359.16   35.50
  -4   3  -5  397.46   36.00
  -4   3  -5  499.25   38.10
  -4   3  -5  446.16   36.00
  -4   3  -5  383.66   34.20
  -4   3  -5  510.75   38.10
   4  -3   5  483.75   36.70
   4  -3   5  409.66   35.20
   4  -3   5  409.16   36.50
   4  -3   5  454.45   35.90
  -5   3  -5  447.66   36.90
  -5   3  -5  402.86   36.00
  -5   3  -5  544.75   40.30
  -5   3  -5  397.16   37.20
  -5   3  -5  387.46   37.10
   5  -3   5  524.85   38.60
   5  -3   5  441.06   36.70
  -6   3  -5   78.29   13.90
  -6   3  -5   97.29   11.50
  -6   3  -5   83.99   12.50
  -6   3  -5   76.09   13.50
  -6   3  -5   88.29   10.00
  -6   3  -5   80.79   10.40
   6  -3   5  138.99   13.40
   6  -3   5   75.39   10.50
  -7   3  -5   50.19   10.70
  -7   3  -5   55.89    9.70
  -7   3  -5   47.70   12.10
  -7   3  -5   55.89   11.70
   7  -3   5   82.19   11.90
   7   2  -5  319.07   30.90
   7   2  -5  345.77   27.00
   7   2  -5  309.07   39.50
   7   2  -5  394.46   27.10
  -7  -2   5  309.07   31.40
  -7  -2   5  302.27   32.70
  -7  -2   5  288.77   32.00
   6   2  -5  467.55   40.00
   6   2  -5  433.66   38.40
  -6  -2   5  388.76   38.80
  -6  -2   5  427.16   39.90
  -6  -2   5  473.55   38.60
   5   2  -5   92.99   13.10
   5   2  -5   96.39   13.70
   5   2  -5   87.49   10.90
   5   2  -5  104.29    9.80
  -5  -2   5  110.89   15.40
  -5  -2   5   69.39   12.10
  -5  -2   5   88.89   12.10
  -5  -2   5   92.29   11.10
  -5  -2   5   97.79   13.70
   4   2  -5 1030.10   77.79
   4   2  -5  971.00   78.59
   4   2  -5 1010.00   79.79
   4   2  -5 1019.00   80.09
   4   2  -5 1014.60   79.79
   4   2  -5 1001.00   79.39
  -4  -2   5  967.60   79.79
  -4  -2   5  991.20   79.99
  -4  -2   5  924.71   78.79
  -4  -2   5  921.41   79.79
  -4  -2   5  995.00   78.49
   3   2  -5 1526.15  116.99
   3   2  -5 1495.35  117.99
   3   2  -5 1457.25  117.59
   3   2  -5 1444.56  117.49
   3   2  -5 1460.45  116.69
   3   2  -5 1540.15  116.59
   3   2  -5 1481.25  117.89
  -3  -2   5 1463.15  117.89
  -3  -2   5 1550.34  116.79
  -3  -2   5 1517.45  117.89
  -3  -2   5 1525.45  118.19
  -3  -2   5 1491.25  117.29
   2   2  -5  558.14   47.20
   2   2  -5  557.24   47.40
   2   2  -5  550.84   47.80
   2   2  -5  613.84   48.30
   2   2  -5  598.54   48.30
   2   2  -5  618.74   48.60
  -2  -2   5  610.14   47.60
  -2  -2   5  629.84   48.40
  -2  -2   5  574.04   48.00
  -2  -2   5  582.34   47.10
  -2  -2   5  588.44   48.10
  -2  -2   5  701.83   48.40
  -2  -2   5  573.84   48.40
  -2  -2   5  564.24   47.10
   1   2  -5  267.07   19.80
   1   2  -5  232.08   20.30
   1   2  -5  221.08   19.00
   1   2  -5  203.58   18.80
   1   2  -5  224.58   18.30
   1   2  -5  198.38   18.60
  -1  -2   5  209.28   18.20
  -1  -2   5  222.98   19.40
  -1  -2   5  201.48   18.80
  -1  -2   5  208.28   18.50
  -1  -2   5  231.78   19.10
  -1  -2   5  195.48   18.60
  -1  -2   5  226.58   17.90
   0   2  -5  152.08   12.70
   0   2  -5  141.89   13.10
   0   2  -5  145.59   13.80
   0   2  -5  145.49   13.60
   0   2  -5  167.28   14.20
   0   2  -5  167.98   14.00
   0   2  -5  179.38   13.90
   0  -2   5  154.68   13.30
   0  -2   5  147.69   12.70
   0  -2   5  143.69   13.50
   0  -2   5  158.58   14.20
   0  -2   5  157.38   14.50
   0  -2   5  151.18   12.70
   0  -2   5  131.19   13.60
  -1   2  -5  535.55   45.80
  -1   2  -5  621.04   46.90
  -1   2  -5  566.24   45.50
  -1   2  -5  535.65   46.30
  -1   2  -5  670.03   46.30
   1  -2   5  575.44   45.70
   1  -2   5  601.54   46.50
   1  -2   5  573.54   45.70
   1  -2   5  600.04   46.70
   1  -2   5  561.14   46.00
   1  -2   5  533.35   46.40
  -2   2  -5 5697.83  394.46
  -2   2  -5 4711.23  392.36
  -2   2  -5 5049.49  393.96
  -2   2  -5 5222.78  394.26
  -2   2  -5 4808.62  394.26
  -2   2  -5 5080.39  393.06
   2  -2   5 5291.57  394.36
   2  -2   5 5107.99  392.96
   2  -2   5 5089.49  393.96
   2  -2   5 5268.27  394.66
   2  -2   5 5400.36  394.86
   2  -2   5 5006.30  394.66
  -3   2  -5    9.20    3.30
  -3   2  -5    9.50    3.80
  -3   2  -5   10.90    2.40
  -3   2  -5   15.00    4.10
  -3   2  -5    9.70    3.40
  -3   2  -5   12.30    3.60
  -3   2  -5   15.40    3.80
   3  -2   5   11.20    3.50
   3  -2   5   13.70    4.20
   3  -2   5    4.80    3.30
   3  -2   5    9.90    2.90
  -4   2  -5  121.99   11.50
  -4   2  -5   89.89    9.10
  -4   2  -5   76.59   10.30
  -4   2  -5   90.69   12.50
  -4   2  -5   85.79   12.40
  -4   2  -5   94.29   10.60
  -4   2  -5   92.59   13.00
   4  -2   5  100.59   11.10
   4  -2   5  114.99   11.60
   4  -2   5   91.79   10.20
   4  -2   5   84.29    9.70
  -5   2  -5   70.49    9.90
  -5   2  -5   63.99    9.10
  -5   2  -5   68.19   10.60
  -5   2  -5   58.09   11.10
  -5   2  -5   69.49   10.70
  -5   2  -5   90.69   12.90
   5  -2   5   76.69    8.80
   5  -2   5  104.59   11.30
  -6   2  -5   -2.10    4.70
  -6   2  -5    8.60    4.00
  -6   2  -5   13.30    4.20
  -6   2  -5    6.50    4.70
  -6   2  -5    9.80    4.60
  -6   2  -5   13.40    6.80
   6  -2   5   21.10    6.50
   6  -2   5    3.20    3.80
  -7   2  -5    3.30    5.40
  -7   2  -5    4.80    5.00
  -7   2  -5   -0.10    5.10
  -7   2  -5    3.10    4.00
   7  -2   5   -3.70    5.70
   7   1  -5  133.39   14.40
   7   1  -5  147.49   16.20
  -7  -1   5  109.29   17.30
  -7  -1   5  114.19   16.40
  -7  -1   5  113.89   17.40
   6   1  -5  101.19    9.10
   6   1  -5   89.69   13.10
   6   1  -5  132.29   12.80
   6   1  -5  107.69   13.40
   6   1  -5   97.19    9.00
  -6  -1   5  131.39   14.80
  -6  -1   5  105.99   15.40
  -6  -1   5  115.39   14.00
  -6  -1   5  115.49   15.30
  -6  -1   5  103.69   14.10
   5   1  -5   12.80    4.20
   5   1  -5   19.80    3.50
   5   1  -5   23.00    6.20
   5   1  -5   17.80    5.70
  -5  -1   5   13.70    4.60
  -5  -1   5   19.90    6.20
  -5  -1   5   17.50    4.80
  -5  -1   5   21.90    6.70
  -5  -1   5   16.70    6.10
   4   1  -5 1554.94  118.79
   4   1  -5 1526.05  118.59
   4   1  -5 1565.24  118.89
   4   1  -5 1334.77  118.59
   4   1  -5 1547.05  116.19
   4   1  -5 1495.55  118.09
   4   1  -5 1540.25  117.29
  -4  -1   5 1748.82  118.89
  -4  -1   5 1390.66  118.49
  -4  -1   5 1508.85  118.99
  -4  -1   5 1439.76  117.49
  -4  -1   5 1394.16  118.29
  -4  -1   5 1448.96  117.69
   3   1  -5 4306.37  324.87
   3   1  -5 4331.27  323.47
   3   1  -5 4146.29  322.97
   3   1  -5 4188.08  324.37
   3   1  -5 4273.37  324.47
   3   1  -5 4147.08  323.77
  -3  -1   5 4168.38  324.17
  -3  -1   5 4299.67  324.67
  -3  -1   5 4050.19  324.77
  -3  -1   5 3992.40  323.57
  -3  -1   5 4054.79  322.97
  -3  -1   5 4728.83  324.57
  -3  -1   5 4101.69  324.77
   2   1  -5 4825.02  379.76
   2   1  -5 4687.63  379.06
   2   1  -5 4822.82  379.86
   2   1  -5 4988.80  380.06
   2   1  -5 4930.21  379.36
   2   1  -5 4929.41  380.16
  -2  -1   5 5060.99  380.46
  -2  -1   5 5701.53  379.96
  -2  -1   5 4798.22  379.16
  -2  -1   5 5031.10  379.96
  -2  -1   5 4887.21  379.16
  -2  -1   5 4912.61  379.16
  -2  -1   5 4802.92  379.86
  -2  -1   5 4926.41  380.06
   1   1  -5 1166.78   95.79
   1   1  -5 1279.67   96.09
   1   1  -5 1176.28   96.19
   1   1  -5 1182.48   96.39
   1   1  -5 1219.28   96.49
  -1  -1   5 1271.07   96.09
  -1  -1   5 1263.17   96.69
  -1  -1   5 1150.08   96.59
  -1  -1   5 1265.47   95.89
  -1  -1   5 1165.88   96.29
  -1  -1   5 1447.66   96.59
  -1  -1   5 1279.57   97.09
   0   1  -5  583.54   49.50
   0   1  -5  647.24   50.09
   0   1  -5  601.94   50.39
   0   1  -5  625.44   49.99
   0   1  -5  613.54   49.80
   0   1  -5  733.83   50.49
   0  -1   5  616.24   50.59
   0  -1   5  652.53   49.70
   0  -1   5  619.64   50.29
   0  -1   5  639.64   49.80
   0  -1   5  635.84   50.19
   0  -1   5  627.74   50.09
  -1   1  -5 1842.82  151.98
  -1   1  -5 1865.81  152.18
  -1   1  -5 1841.42  151.48
  -1   1  -5 2279.57  152.18
  -1   1  -5 2267.67  152.78
  -1   1  -5 2192.58  151.58
  -1   1  -5 1910.01  151.48
   1  -1   5 1845.72  151.78
   1  -1   5 1917.21  152.28
   1  -1   5 1948.41  151.98
   1  -1   5 1922.51  151.68
   1  -1   5 1898.71  152.38
   1  -1   5 1888.61  151.38
   1  -1   5 1929.11  150.68
  -2   1  -5  172.48   15.40
  -2   1  -5  188.68   17.30
  -2   1  -5  181.98   16.90
  -2   1  -5  215.58   17.90
  -2   1  -5  203.68   16.70
  -2   1  -5  175.18   16.40
  -2   1  -5  231.68   17.70
  -2   1  -5  230.88   17.40
   2  -1   5  166.68   16.90
   2  -1   5  195.08   17.00
   2  -1   5  174.58   15.50
   2  -1   5  179.58   16.50
   2  -1   5  180.68   15.60
   2  -1   5  182.98   17.00
   2  -1   5  192.18   17.40
  -3   1  -5 1278.77  100.69
  -3   1  -5 1470.75  102.49
  -3   1  -5 1266.67  102.49
  -3   1  -5 1293.57  101.99
  -3   1  -5 1277.37  101.89
   3  -1   5 1281.37  101.69
   3  -1   5 1286.27   99.39
   3  -1   5 1255.17  101.59
   3  -1   5 1272.67  102.29
   3  -1   5 1250.97   99.29
   3  -1   5 1332.07  100.99
   3  -1   5 1322.27  102.69
  -4   1  -5  252.57   21.40
  -4   1  -5  207.98   21.40
  -4   1  -5  240.68   21.80
  -4   1  -5  222.38   20.20
  -4   1  -5  247.28   22.80
  -4   1  -5  211.88   22.00
  -4   1  -5  273.27   22.60
   4  -1   5  230.48   22.10
   4  -1   5  235.38   22.00
   4  -1   5  231.98   21.20
   4  -1   5  233.48   20.80
   4  -1   5  234.48   20.80
  -5   1  -5    2.50    4.60
  -5   1  -5   -0.70    2.40
  -5   1  -5    2.70    3.00
  -5   1  -5    2.70    4.00
  -5   1  -5    6.80    4.60
  -5   1  -5    2.50    3.90
   5  -1   5    2.40    3.70
   5  -1   5    7.40    3.40
   5  -1   5    1.70    2.60
  -6   1  -5   87.19   13.50
  -6   1  -5   85.79   14.10
  -6   1  -5   94.99   11.80
  -6   1  -5  104.89   14.50
  -6   1  -5   91.79   15.10
   6  -1   5   74.39   10.70
   6  -1   5  136.29   15.00
  -7   1  -5   -2.00    4.50
  -7   1  -5   -3.80    4.40
  -7   1  -5   -4.90    5.60
  -7   1  -5    2.10    5.80
   7  -1   5  -10.90    5.90
   7   0  -5    0.50    3.40
   7   0  -5    0.60    4.40
  -7   0   5    4.00    4.60
  -7   0   5    0.80    3.70
  -7   0   5   -6.60    4.90
  -7   0   5    0.10    4.40
   6   0  -5   -5.30    2.90
   6   0  -5   -0.30    2.70
  -6   0   5    1.20    4.80
  -6   0   5   -1.70    3.30
  -6   0   5    0.20    2.70
  -6   0   5    1.90    4.10
  -6   0   5   -5.20    3.50
   5   0  -5  297.17   25.20
   5   0  -5  300.27   26.30
   5   0  -5  278.47   23.00
   5   0  -5  299.37   27.00
  -5   0   5  269.57   26.10
  -5   0   5  286.07   26.80
  -5   0   5  336.07   27.60
  -5   0   5  330.97   27.50
  -5   0   5  262.27   25.50
   4   0  -5   19.40    3.90
   4   0  -5   20.80    4.90
   4   0  -5   16.60    5.10
   4   0  -5   20.00    4.90
   4   0  -5   20.20    3.20
   4   0  -5   18.60    4.50
   4   0  -5   21.60    4.90
  -4   0   5   11.80    3.80
  -4   0   5   23.50    5.70
  -4   0   5   19.80    5.10
  -4   0   5   14.50    3.90
  -4   0   5   22.40    5.60
   3   0  -5 1855.71  147.49
   3   0  -5 1864.91  147.59
   3   0  -5 1975.50  146.19
   3   0  -5 1959.80  146.29
   3   0  -5 1892.31  147.49
   3   0  -5 1859.71  147.69
   3   0  -5 1897.71  147.19
  -3   0   5 2091.89  147.59
  -3   0   5 1985.60  147.59
  -3   0   5 1800.22  147.99
  -3   0   5 1872.61  147.09
  -3   0   5 1841.42  147.49
  -3   0   5 1771.62  145.99
  -3   0   5 1872.31  147.49
   2   0  -5  511.65   43.60
   2   0  -5  541.45   43.40
   2   0  -5  525.05   43.60
   2   0  -5  533.85   43.10
   2   0  -5  528.55   42.80
   2   0  -5  522.25   43.10
  -2   0   5  578.14   43.10
  -2   0   5  521.65   42.60
  -2   0   5  557.44   43.70
  -2   0   5  504.85   43.30
  -2   0   5  518.25   43.10
  -2   0   5  525.25   43.70
  -2   0   5  625.74   43.40
   1   0  -5  429.16   35.10
   1   0  -5  443.46   35.70
   1   0  -5  429.46   34.80
   1   0  -5  445.66   34.30
   1   0  -5  420.76   34.80
   1   0  -5  439.56   34.90
   1   0  -5  426.26   35.10
  -1   0   5  384.56   35.10
  -1   0   5  423.86   34.80
  -1   0   5  440.66   35.20
  -1   0   5  491.95   34.90
  -1   0   5  439.86   35.70
  -1   0   5  430.56   35.10
   0   0  -5  275.47   23.10
   0   0  -5  310.47   23.00
   0   0  -5  275.47   22.70
   0   0  -5  263.17   22.40
   0   0  -5  252.87   22.30
   0   0  -5  256.47   22.30
   0   0   5  245.28   22.10
   0   0   5  273.57   22.90
   0   0   5  277.97   23.50
   0   0   5  271.37   23.20
   0   0   5  276.97   22.50
   0   0   5  248.58   22.50
   0   0   5  318.67   22.60
   0   0   5  278.37   22.30
  -1   0  -5  617.24   50.89
  -1   0  -5  759.22   51.39
  -1   0  -5  609.04   50.49
  -1   0  -5  579.54   49.90
  -1   0  -5  620.34   50.19
  -1   0  -5  667.03   50.69
  -1   0  -5  628.14   49.70
   1   0   5  631.14   50.39
   1   0   5  645.44   51.19
   1   0   5  642.44   50.49
   1   0   5  605.34   50.59
   1   0   5  615.54   49.60
   1   0   5  651.23   49.99
   1   0   5  618.64   50.39
  -2   0  -5  824.32   57.29
  -2   0  -5  719.63   55.39
  -2   0  -5  659.13   55.69
  -2   0  -5  842.12   57.99
  -2   0  -5  668.93   54.79
  -2   0  -5  799.12   55.99
  -2   0  -5  657.83   54.29
  -2   0  -5  672.73   55.29
   2   0   5  656.63   54.39
   2   0   5  670.03   54.09
   2   0   5  604.04   55.09
   2   0   5  624.84   54.99
   2   0   5  657.83   55.29
   2   0   5  672.53   55.49
   2   0   5  745.53   56.29
  -3   0  -5 2905.11  221.58
  -3   0  -5 2691.63  220.48
  -3   0  -5 2871.21  221.58
  -3   0  -5 2845.22  221.88
  -3   0  -5 2740.43  221.98
   3   0   5 2912.91  221.38
   3   0   5 2915.31  222.48
   3   0   5 2998.30  221.08
   3   0   5 2923.61  219.38
   3   0   5 2876.91  219.38
   3   0   5 2860.01  222.08
   3   0   5 2832.92  221.38
   3   0   5 2851.91  221.88
  -4   0  -5 1057.29   83.49
  -4   0  -5 1246.68   85.79
  -4   0  -5  987.10   84.39
  -4   0  -5 1039.70   85.49
  -4   0  -5 1014.80   84.59
  -4   0  -5  985.30   82.89
   4   0   5 1078.99   83.29
   4   0   5 1066.99   80.59
   4   0   5 1014.60   80.59
   4   0   5 1015.50   83.59
   4   0   5 1086.39   85.19
  -5   0  -5  198.18   18.00
  -5   0  -5  173.58   17.70
  -5   0  -5  139.09   14.90
  -5   0  -5  166.38   17.00
  -5   0  -5  122.69   16.20
   5   0   5  151.68   16.70
   5   0   5  127.69   14.40
   5   0   5  158.78   16.00
[truncated: 464,750 more chars]
