# Supplementary material for: Synthesis, crystal structure and Hirshfeld surface analysis of bis­[2-amino-5-(ethyl­sulfan­yl)-1,3,4-thia­diazol-3-ium] bis­(perchlorato-κO)bis­(picolinato-κ2N,O)copper(II)
Source: Acta Crystallogr E Crystallogr Commun. 2025 Jun 12;81(Pt 7):613–7. doi: 10.1107/S2056989025004992 (PMC12230610; doi:10.1107/S2056989025004992)
Supplement: Supplementary file 2 [file e-81-00613-Isup2.hkl]

data_I                                                                          
_shelx_title ' mo_CuClO4PL20411_0m_a.res in P-1'                                
_shelx_refln_list_code          4                                               
_shelx_F_calc_maximum       74.42                                               
_exptl_crystal_F_000       420.00                                               
_reflns_d_resolution_high  0.7960                                               
                                                                                
loop_                                                                           
 _space_group_symop_operation_xyz                                               
 'x, y, z'                                                                      
 '-x, -y, -z'                                                                   
                                                                                
_cell_length_a     6.3100                                                       
_cell_length_b     9.8179                                                       
_cell_length_c    13.3493                                                       
_cell_angle_alpha  90.522                                                       
_cell_angle_beta   98.818                                                       
_cell_angle_gamma  99.478                                                       
                                                                                
_shelx_F_squared_multiplier     1.000                                           
                                                                                
loop_                                                                           
 _refln_index_h                                                                 
 _refln_index_k                                                                 
 _refln_index_l                                                                 
 _refln_F_squared_calc                                                          
 _refln_F_squared_meas                                                          
 _refln_F_squared_sigma                                                         
 _refln_observed_status                                                         
   2   0   0       1023.89       1074.42        22.81 o                         
   3   0   0          5.15         16.10         0.72 o                         
   4   0   0        712.19        739.70        14.94 o                         
   5   0   0         33.02         32.30         1.35 o                         
   6   0   0         42.99         44.51         1.84 o                         
   7   0   0         71.31         72.04         5.27 o                         
  -7   1   0         98.39        104.30         7.92 o                         
  -6   1   0          1.08          0.45         0.76 o                         
  -5   1   0         98.96         93.71         3.10 o                         
  -4   1   0        101.20         93.78         2.39 o                         
  -3   1   0        413.36        439.71         9.94 o                         
  -2   1   0        114.77        133.67         3.79 o                         
  -1   1   0        919.47        999.82        38.19 o                         
   1   1   0        308.17        342.42         7.40 o                         
   2   1   0        348.51        340.47         7.51 o                         
   3   1   0        730.51        734.53        15.38 o                         
   4   1   0        998.50        990.72        20.00 o                         
   5   1   0        476.36        462.91        11.37 o                         
   6   1   0        121.26        114.93         3.66 o                         
   7   1   0        154.30        163.08         9.97 o                         
  -7   2   0        140.86        151.61         8.35 o                         
  -6   2   0        223.85        245.21        13.69 o                         
  -5   2   0        108.52        114.75         3.81 o                         
  -4   2   0        156.57        148.46         4.23 o                         
  -3   2   0       1501.48       1425.52        34.45 o                         
  -2   2   0         64.63         48.03         1.46 o                         
  -1   2   0        320.12        360.35        12.53 o                         
   0   2   0       1532.69       1649.02        49.76 o                         
   1   2   0        392.02        405.85         8.80 o                         
   2   2   0          5.14         10.26         0.59 o                         
   3   2   0        669.33        710.32        17.69 o                         
   4   2   0       1085.22       1047.26        21.24 o                         
   5   2   0         15.88         16.19         1.26 o                         
   6   2   0         13.78         15.79         1.57 o                         
   7   2   0         61.26         64.06         3.28 o                         
  -7   3   0         24.45         23.58         2.05 o                         
  -6   3   0         88.33         94.52         5.24 o                         
  -5   3   0         16.10         13.16         0.92 o                         
  -4   3   0       1381.80       1307.70        30.27 o                         
  -3   3   0       2130.85       2087.41        66.90 o                         
  -2   3   0        176.18        199.05         5.87 o                         
  -1   3   0        213.31        200.42         5.53 o                         
   0   3   0        624.46        691.66        17.39 o                         
   1   3   0        473.43        381.49         8.34 o                         
   2   3   0        399.02        411.51         9.49 o                         
   3   3   0        369.98        371.40         8.09 o                         
   4   3   0        179.26        176.48         4.11 o                         
   5   3   0        116.70        118.51         5.08 o                         
   6   3   0         20.09         22.29         1.90 o                         
   7   3   0          0.25         -0.85         0.96 o                         
  -7   4   0          2.50          5.07         1.15 o                         
  -6   4   0         11.52         13.09         0.86 o                         
  -5   4   0         83.09         87.96         2.72 o                         
  -4   4   0        141.86        148.30         4.22 o                         
  -3   4   0        118.26         97.75         3.05 o                         
  -2   4   0         94.81         94.53         3.16 o                         
  -1   4   0         35.10         53.57         2.09 o                         
   0   4   0         39.74         35.66         1.11 o                         
   1   4   0       5537.97       5546.76       188.48 o                         
   2   4   0       1493.76       1401.16        31.32 o                         
   3   4   0         41.79         39.02         1.57 o                         
   4   4   0        175.41        168.56         4.48 o                         
   5   4   0        152.80        166.06         5.79 o                         
   6   4   0         10.19         11.50         1.65 o                         
  -7   5   0         57.73         57.23         3.06 o                         
  -6   5   0        365.82        377.69        10.19 o                         
  -5   5   0         57.93         59.34         1.76 o                         
  -4   5   0         47.94         48.69         2.08 o                         
  -3   5   0        112.33        111.25         3.79 o                         
  -2   5   0        186.64        204.40         7.50 o                         
  -1   5   0        141.70        143.81         4.23 o                         
   0   5   0       1085.45       1191.79        26.42 o                         
   1   5   0       1034.14       1063.53        24.89 o                         
   2   5   0        342.27        334.19         7.31 o                         
   3   5   0        126.11        118.86         3.85 o                         
   4   5   0        884.85        813.97        24.59 o                         
   5   5   0         55.80         56.27         3.48 o                         
   6   5   0         73.00         62.83         4.04 o                         
  -7   6   0         55.09         41.14         2.57 o                         
  -6   6   0        161.58        157.94         5.51 o                         
  -5   6   0        246.99        248.84         7.91 o                         
  -4   6   0        117.52        127.65         4.43 o                         
  -3   6   0        469.97        476.11        14.35 o                         
  -2   6   0          0.95          0.56         0.48 o                         
  -1   6   0         25.97         23.09         0.96 o                         
   0   6   0       1021.88       1096.14        28.25 o                         
   1   6   0        278.38        253.16         5.87 o                         
   2   6   0         49.63         59.19         1.79 o                         
   3   6   0         36.26         33.57         1.84 o                         
   4   6   0        243.86        237.07         9.83 o                         
   5   6   0         13.76         15.49         1.82 o                         
   6   6   0          1.52          2.81         1.25 o                         
  -7   7   0          1.82          3.19         1.57 o                         
  -6   7   0          8.37          8.49         0.96 o                         
  -5   7   0          7.08          7.25         1.07 o                         
  -4   7   0         21.38         22.15         1.58 o                         
  -3   7   0        170.70        149.03         5.43 o                         
  -2   7   0        200.66        206.63         7.85 o                         
  -1   7   0         50.46         53.29         1.56 o                         
   0   7   0        274.75        268.27         7.36 o                         
   1   7   0       1174.66       1099.38        24.76 o                         
   2   7   0        426.83        399.27         9.73 o                         
   3   7   0        142.55        136.26         4.74 o                         
   4   7   0        258.75        290.79        19.75 o                         
   5   7   0        119.24        115.44         5.66 o                         
  -6   8   0         27.37         23.08         1.53 o                         
  -5   8   0          0.35          0.88         0.78 o                         
  -4   8   0          0.28         -0.29         0.65 o                         
  -3   8   0         44.95         33.32         1.89 o                         
  -2   8   0        113.65        109.06         3.43 o                         
  -1   8   0         37.03         36.34         1.43 o                         
   0   8   0         66.26         71.12         2.35 o                         
   1   8   0         16.40         14.71         1.30 o                         
   2   8   0          3.34          4.65         0.85 o                         
   3   8   0         80.88         78.78         4.09 o                         
   4   8   0         99.89        112.12         6.98 o                         
   5   8   0         45.51         42.67         9.24 o                         
  -6   9   0         31.10         25.94         1.86 o                         
  -5   9   0         33.04         33.21         2.08 o                         
  -4   9   0        116.85        115.74         4.25 o                         
  -3   9   0         75.11         63.22         2.70 o                         
  -2   9   0        222.45        221.29         5.79 o                         
  -1   9   0          8.63         10.76         0.87 o                         
   0   9   0          0.29         -0.24         0.58 o                         
   1   9   0         11.45          5.54         0.94 o                         
   2   9   0          0.52         -0.44         0.79 o                         
   3   9   0         10.37          8.23         1.59 o                         
   4   9   0          0.19          1.13         0.91 o                         
  -5  10   0          0.50          0.51         0.83 o                         
  -4  10   0         40.55         39.70         2.29 o                         
  -3  10   0          8.37         10.65         1.06 o                         
  -2  10   0        376.42        394.63        11.90 o                         
  -1  10   0         11.39         12.24         1.20 o                         
   0  10   0         45.72         42.85         2.19 o                         
   1  10   0         62.88         63.38         3.13 o                         
   2  10   0        196.91        208.47        12.78 o                         
   3  10   0          9.47         11.21         1.75 o                         
  -4  11   0          3.81         -0.21         1.20 o                         
  -3  11   0          3.43          3.52         0.68 o                         
  -2  11   0          8.75          6.71         0.72 o                         
  -1  11   0          0.12          0.15         0.77 o                         
   0  11   0          2.50          1.74         0.80 o                         
   1  11   0         48.45         43.28         2.55 o                         
   2  11   0         45.74         44.33         3.72 o                         
  -2  12   0          3.46          0.35         1.42 o                         
  -1  12   0         16.78         19.78         2.47 o                         
   0  12   0          1.34          0.32         1.06 o                         
   0 -12   1          8.88         10.47         1.83 o                         
   1 -12   1          4.60          1.15         0.83 o                         
   2 -12   1          5.38          3.80         1.00 o                         
  -2 -11   1          4.34          0.70         1.49 o                         
  -1 -11   1         13.81         14.21         1.56 o                         
   0 -11   1          0.20         -0.19         0.66 o                         
   1 -11   1          0.12         -0.80         0.80 o                         
   2 -11   1          5.39          3.62         1.13 o                         
   3 -11   1          0.34          0.35         0.67 o                         
   4 -11   1          0.26          0.15         1.11 o                         
  -3 -10   1        108.92        110.87         6.63 o                         
  -2 -10   1        110.89        105.65         6.39 o                         
  -1 -10   1          0.40          1.21         0.79 o                         
   0 -10   1        115.41        127.87         4.05 o                         
   1 -10   1         72.18         77.29         3.07 o                         
   2 -10   1         69.57         62.89         2.13 o                         
   3 -10   1          4.59          5.99         0.89 o                         
   4 -10   1          4.40          3.54         0.90 o                         
   5 -10   1          0.10         -0.38         0.82 o                         
  -4  -9   1          1.51          1.61         0.91 o                         
  -3  -9   1         62.76         74.20         4.91 o                         
  -2  -9   1          5.92          5.64         0.98 o                         
  -1  -9   1         15.56         14.29         1.19 o                         
   0  -9   1        150.73        161.46         4.83 o                         
   1  -9   1        250.73        243.80         6.85 o                         
   2  -9   1         62.85         60.42         2.18 o                         
   3  -9   1         81.27         95.36         3.93 o                         
   4  -9   1         46.00         54.43         2.99 o                         
   5  -9   1        131.32        126.33         4.65 o                         
   6  -9   1          6.24          1.65         0.94 o                         
  -5  -8   1          1.34          0.41         1.16 o                         
  -4  -8   1         23.98         30.26         2.13 o                         
  -3  -8   1         39.39         37.50         2.24 o                         
  -2  -8   1         28.72         28.57         1.87 o                         
  -1  -8   1         25.08         22.24         2.03 o                         
   0  -8   1         60.22         59.91         1.93 o                         
   1  -8   1         16.66         15.74         1.04 o                         
   2  -8   1          1.37          1.78         0.37 o                         
   3  -8   1          5.89          7.58         1.03 o                         
   4  -8   1        144.56        136.65         4.82 o                         
   5  -8   1        167.74        165.99         5.74 o                         
   6  -8   1         26.45         25.16         1.61 o                         
  -5  -7   1         81.75         91.43         4.23 o                         
  -4  -7   1        130.06        140.69         6.99 o                         
  -3  -7   1        849.57        802.91        24.31 o                         
  -2  -7   1       1533.29       1524.83        42.98 o                         
  -1  -7   1        294.37        299.25         7.48 o                         
   0  -7   1          2.86          2.20         0.42 o                         
   1  -7   1        106.78        103.75         2.77 o                         
   2  -7   1          5.76          3.62         0.69 o                         
   3  -7   1          6.95          7.39         0.95 o                         
   4  -7   1         96.69        104.03         3.83 o                         
   5  -7   1         11.40         14.64         1.40 o                         
   6  -7   1          0.28         -0.67         0.67 o                         
  -6  -6   1          2.20          0.14         1.19 o                         
  -5  -6   1          0.70          0.71         0.91 o                         
  -4  -6   1         20.75         26.84         2.44 o                         
  -3  -6   1        246.07        246.64         8.02 o                         
  -2  -6   1       1462.36       1390.15        31.14 o                         
  -1  -6   1        980.04        962.73        21.64 o                         
   0  -6   1        493.77        491.75        11.70 o                         
   1  -6   1        251.27        277.62         6.68 o                         
   2  -6   1        174.65        168.06         6.41 o                         
   3  -6   1        140.62        146.11         5.24 o                         
   4  -6   1        272.90        268.11         9.17 o                         
   5  -6   1         85.64         83.93         3.48 o                         
   6  -6   1         11.02          9.84         0.71 o                         
   7  -6   1          6.83          7.42         1.27 o                         
  -6  -5   1         35.39         32.44         2.54 o                         
  -5  -5   1         60.99         57.42         3.19 o                         
  -4  -5   1         74.50         72.17         2.99 o                         
  -3  -5   1          8.36          6.71         0.72 o                         
  -2  -5   1         27.18         27.41         1.23 o                         
  -1  -5   1         83.33        117.02         2.98 o                         
   0  -5   1         70.13         65.53         1.88 o                         
   1  -5   1       1310.19       1332.90        36.12 o                         
   2  -5   1        969.71        876.38        34.01 o                         
   3  -5   1         30.23         28.97         1.77 o                         
   4  -5   1        325.98        324.27         9.10 o                         
   5  -5   1        332.71        325.40         8.29 o                         
   6  -5   1        194.69        208.44         7.49 o                         
   7  -5   1         61.18         58.81         5.49 o                         
  -6  -4   1        272.27        276.37         8.82 o                         
  -5  -4   1        720.93        720.46        20.44 o                         
  -4  -4   1        263.03        248.30         6.55 o                         
  -3  -4   1        427.68        427.11         9.60 o                         
  -2  -4   1         25.71         29.86         1.19 o                         
  -1  -4   1        182.00        219.84         4.99 o                         
   0  -4   1        480.47        521.22        12.80 o                         
   1  -4   1       1085.24       1173.85        29.93 o                         
   2  -4   1        556.81        645.88        23.66 o                         
   3  -4   1        135.14        127.01         4.23 o                         
   4  -4   1        150.18        136.25         3.37 o                         
   5  -4   1          2.79          3.19         0.44 o                         
   6  -4   1         54.80         56.46         2.76 o                         
   7  -4   1         54.14         54.02         3.11 o                         
  -7  -3   1          5.66          5.80         1.17 o                         
  -6  -3   1        234.91        233.70         6.67 o                         
  -5  -3   1         73.45         78.70         2.81 o                         
  -4  -3   1          3.45          4.87         0.61 o                         
  -3  -3   1         54.87         48.72         1.53 o                         
  -2  -3   1       1721.83       1552.98        33.13 o                         
  -1  -3   1       3523.73       3492.62        88.77 o                         
   0  -3   1       1239.97       1293.85        30.97 o                         
   1  -3   1        206.54        169.99         4.80 o                         
   2  -3   1       1272.90       1272.99        32.41 o                         
   3  -3   1          2.70          3.93         0.40 o                         
   4  -3   1        226.24        218.58         5.15 o                         
   5  -3   1          1.91          1.54         0.54 o                         
   6  -3   1         50.66         56.38         3.02 o                         
   7  -3   1          0.44         -0.42         1.15 o                         
  -7  -2   1          2.43          1.44         0.87 o                         
  -6  -2   1         27.81         30.99         1.64 o                         
  -5  -2   1          0.86          0.71         0.57 o                         
  -4  -2   1        162.95        162.66         3.88 o                         
  -3  -2   1        103.84         99.96         2.72 o                         
  -2  -2   1       3802.93       3801.12        80.53 o                         
  -1  -2   1       2638.48       2624.06        81.95 o                         
   0  -2   1        700.95        866.69        25.97 o                         
   2  -2   1        588.25        689.67        18.81 o                         
   3  -2   1        383.33        399.72         9.02 o                         
   4  -2   1         18.84         15.34         0.83 o                         
   5  -2   1       1091.39       1076.99        35.26 o                         
   6  -2   1        315.64        342.15        22.54 o                         
   7  -2   1          3.18          5.38         1.31 o                         
  -7  -1   1         98.93         94.84         3.99 o                         
  -6  -1   1         61.42         63.07         2.54 o                         
  -5  -1   1        160.19        155.39         4.09 o                         
  -4  -1   1        181.37        191.33         4.58 o                         
  -3  -1   1         20.50         12.09         0.71 o                         
  -2  -1   1       2301.34       2321.12        49.25 o                         
  -1  -1   1       1099.28       1184.39        26.19 o                         
   0  -1   1        145.39        107.59         3.30 o                         
   1  -1   1        507.60        547.50        15.05 o                         
   2  -1   1          5.83          6.30         0.42 o                         
   3  -1   1        320.06        292.69         6.48 o                         
   4  -1   1          9.24          6.63         0.52 o                         
   5  -1   1        385.53        375.94         9.72 o                         
   6  -1   1        149.04        170.11         9.14 o                         
   7  -1   1          9.48         14.77         1.91 o                         
  -7   0   1         76.62         66.47         3.31 o                         
  -6   0   1         53.06         64.85         5.22 o                         
  -5   0   1        591.88        570.36        13.61 o                         
  -4   0   1        878.25        851.36        17.75 o                         
  -3   0   1        261.29        340.24         7.51 o                         
   1   0   1        852.26        883.07        19.51 o                         
   2   0   1       3109.95       3255.73        68.80 o                         
   3   0   1       2910.44       2953.03        65.13 o                         
   4   0   1          2.38          2.11         0.36 o                         
   5   0   1         92.50         85.51         2.49 o                         
   6   0   1          0.82          0.41         0.60 o                         
   7   0   1          4.43          4.70         1.49 o                         
  -7   1   1          1.84          1.61         1.07 o                         
  -6   1   1         10.10         10.34         1.11 o                         
  -5   1   1        375.52        374.46         8.79 o                         
  -4   1   1         12.67          8.36         0.64 o                         
  -3   1   1       1127.56       1176.12        27.28 o                         
  -2   1   1        839.26        968.19        21.95 o                         
   2   1   1       1420.59       1410.33        31.37 o                         
   3   1   1       1798.93       1706.02        35.13 o                         
   4   1   1          3.50          2.63         0.46 o                         
   5   1   1        112.19        100.52         3.16 o                         
   6   1   1         28.79         29.50         1.82 o                         
   7   1   1         79.88         84.55         4.84 o                         
  -7   2   1          3.32          1.61         1.19 o                         
  -6   2   1        150.57        165.04         7.09 o                         
  -5   2   1        603.44        609.91        15.24 o                         
  -4   2   1        263.27        247.67         6.81 o                         
  -3   2   1         84.14         79.37         2.17 o                         
  -2   2   1        459.45        444.77        10.90 o                         
  -1   2   1        270.61        312.21         9.00 o                         
   0   2   1       1947.59       2164.18        72.18 o                         
   1   2   1        160.27        172.07         3.90 o                         
   2   2   1       2105.71       2157.66        44.26 o                         
   3   2   1        226.43        206.68         4.74 o                         
   4   2   1          1.48          1.61         0.52 o                         
   5   2   1        110.13        102.84         3.30 o                         
   6   2   1        311.12        325.71        10.80 o                         
   7   2   1        134.81        147.91         6.42 o                         
  -7   3   1         47.84         47.37         2.48 o                         
  -6   3   1        288.02        292.70        12.49 o                         
  -5   3   1       1258.44       1202.47        31.01 o                         
  -4   3   1       1377.25       1300.55        33.41 o                         
  -3   3   1        247.91        226.83         6.06 o                         
  -2   3   1        706.10        717.71        19.49 o                         
  -1   3   1       1198.36       1213.55        30.87 o                         
   0   3   1       1356.29       1444.42        31.78 o                         
   1   3   1          0.80          1.10         0.29 o                         
   2   3   1       1282.14       1362.40        28.10 o                         
   3   3   1        311.88        294.82         6.33 o                         
   4   3   1         84.50         78.57         2.36 o                         
   5   3   1         56.04         60.44         2.63 o                         
   6   3   1         17.21         14.23         1.52 o                         
   7   3   1         17.44         13.89         1.98 o                         
  -7   4   1         10.20          7.15         0.78 o                         
  -6   4   1          0.21         -0.60         0.60 o                         
  -5   4   1         62.45         63.50         2.54 o                         
  -4   4   1         16.53         12.72         0.77 o                         
  -3   4   1         37.02         32.21         1.10 o                         
  -2   4   1        255.64        311.21        11.03 o                         
  -1   4   1       1783.91       1800.35        48.69 o                         
   0   4   1       4926.38       5097.07       194.16 o                         
   1   4   1        519.91        523.81        11.42 o                         
   2   4   1        420.78        408.12         8.46 o                         
   3   4   1        918.99        850.98        18.65 o                         
   4   4   1        174.95        172.11         4.60 o                         
   5   4   1        158.71        147.65         5.30 o                         
   6   4   1          3.89          3.71         1.52 o                         
  -7   5   1        114.29        110.56         3.96 o                         
  -6   5   1          8.75          6.21         0.75 o                         
  -5   5   1          0.55         -0.06         0.46 o                         
  -4   5   1          8.65         10.01         0.57 o                         
  -3   5   1        597.07        603.31        21.23 o                         
  -2   5   1         28.37         23.83         1.49 o                         
  -1   5   1        383.61        373.14         9.78 o                         
   0   5   1        655.72        672.99        16.56 o                         
   1   5   1         94.94        113.37         2.68 o                         
   2   5   1        389.31        380.77         8.63 o                         
   3   5   1       1294.51       1230.65        27.83 o                         
   4   5   1        765.97        750.09        20.00 o                         
   5   5   1        251.77        247.94         9.26 o                         
   6   5   1        139.27        142.67         6.14 o                         
  -7   6   1        110.56        109.70         4.02 o                         
  -6   6   1          0.47          0.24         0.73 o                         
  -5   6   1        287.38        278.33         8.82 o                         
  -4   6   1        497.78        480.22        14.59 o                         
  -3   6   1        870.59        873.54        25.83 o                         
  -2   6   1          4.67          6.01         0.48 o                         
  -1   6   1         86.69         87.72         2.48 o                         
   0   6   1         27.16         28.98         1.22 o                         
   1   6   1        736.39        759.92        17.19 o                         
   2   6   1         18.85         14.25         0.91 o                         
   3   6   1        266.32        266.59         7.00 o                         
   4   6   1         20.50         15.07         1.57 o                         
   5   6   1         13.52         12.06         1.64 o                         
   6   6   1          1.21          2.93         3.63 o                         
  -7   7   1         10.58          7.12         1.31 o                         
  -6   7   1          0.75          0.20         0.61 o                         
  -5   7   1        123.88        120.63         4.36 o                         
  -4   7   1       1038.72       1040.48        30.82 o                         
  -3   7   1        237.53        254.88         8.06 o                         
  -2   7   1          4.33          6.30         0.45 o                         
  -1   7   1        191.26        182.49         4.58 o                         
   0   7   1        629.18        615.41        21.53 o                         
   1   7   1        323.83        311.50         7.47 o                         
   2   7   1        133.95        147.13         3.96 o                         
   3   7   1        167.88        181.72         6.92 o                         
   4   7   1         72.32         77.74         4.06 o                         
   5   7   1          7.62          5.86         1.30 o                         
  -6   8   1          0.67          1.30         0.69 o                         
  -5   8   1          0.42          0.37         0.74 o                         
  -4   8   1         46.14         39.08         2.08 o                         
  -3   8   1          3.68          4.67         0.79 o                         
  -2   8   1        105.07        116.28         3.17 o                         
  -1   8   1        115.84        105.45         3.36 o                         
   0   8   1        199.64        199.80         6.97 o                         
   1   8   1        323.51        319.79         8.87 o                         
   2   8   1         60.71         59.78         2.48 o                         
   3   8   1        246.60        241.68         7.43 o                         
   4   8   1        129.60        146.69         7.58 o                         
  -6   9   1         21.51         20.10         1.55 o                         
  -5   9   1          9.15          8.78         1.16 o                         
  -4   9   1          4.49          4.38         0.93 o                         
  -3   9   1          0.52         -0.28         0.58 o                         
  -2   9   1          5.51          5.36         0.56 o                         
  -1   9   1         68.51         58.06         2.09 o                         
   0   9   1          3.81          2.49         0.82 o                         
   1   9   1         20.61         19.77         1.56 o                         
   2   9   1         25.59         21.22         1.90 o                         
   3   9   1         20.71         18.36         2.30 o                         
   4   9   1         41.74         42.81         3.56 o                         
  -5  10   1         13.13         11.97         1.40 o                         
  -4  10   1         49.53         50.12         2.51 o                         
  -3  10   1        206.79        205.95         6.91 o                         
  -2  10   1        220.53        225.83         6.72 o                         
  -1  10   1        116.68        104.04         3.82 o                         
   0  10   1         68.58         75.98         2.99 o                         
   1  10   1         27.96         33.31         2.09 o                         
   2  10   1          5.90          5.57         1.38 o                         
   3  10   1          6.74          6.81         1.58 o                         
  -4  11   1          0.08         -0.78         0.79 o                         
  -3  11   1        135.80        134.93         4.47 o                         
  -2  11   1          8.38         14.16         0.95 o                         
  -1  11   1         34.69         37.09         1.97 o                         
   0  11   1         36.68         40.77         2.37 o                         
   1  11   1        101.19        101.46         6.54 o                         
   2  11   1          4.95          0.24         2.85 o                         
  -2  12   1          0.07          0.27         0.73 o                         
  -1  12   1          0.59          0.24         1.15 o                         
   0  12   1         24.28         21.82         2.03 o                         
   0 -12   2          3.72          0.91         1.76 o                         
   1 -12   2          7.63          8.68         1.45 o                         
   2 -12   2         13.57         11.38         2.63 o                         
  -2 -11   2          0.38          0.07         1.30 o                         
  -1 -11   2         12.82         13.76         1.61 o                         
   0 -11   2          2.21          1.32         1.01 o                         
   1 -11   2          0.22         -0.25         0.63 o                         
   2 -11   2          1.00          1.23         0.92 o                         
   3 -11   2         22.14         18.32         1.45 o                         
   4 -11   2          2.68          1.51         0.92 o                         
  -3 -10   2         29.93         25.20         2.10 o                         
  -2 -10   2         34.53         35.56         2.43 o                         
  -1 -10   2         23.20         25.77         1.85 o                         
   0 -10   2         15.07         16.93         2.05 o                         
   1 -10   2          1.51          0.46         0.64 o                         
   2 -10   2         13.97         10.11         0.68 o                         
   3 -10   2          2.90          2.15         0.73 o                         
   4 -10   2          2.29          1.77         0.90 o                         
   5 -10   2          3.17          2.38         0.96 o                         
  -4  -9   2        103.56         92.29         5.95 o                         
  -3  -9   2        111.36        102.23         4.28 o                         
  -2  -9   2        120.59        129.15         6.25 o                         
  -1  -9   2        258.93        279.41        15.58 o                         
   0  -9   2        156.78        159.97         4.75 o                         
   1  -9   2         53.31         54.31         2.09 o                         
   2  -9   2         23.32         26.44         1.27 o                         
   3  -9   2        139.09        142.99         4.98 o                         
   4  -9   2         38.57         34.01         2.07 o                         
   5  -9   2          5.59          6.55         1.11 o                         
  -5  -8   2          0.19         -1.03         1.03 o                         
  -4  -8   2        117.23        133.10         6.36 o                         
  -3  -8   2         57.05         59.39         2.61 o                         
  -2  -8   2          7.28          4.93         1.36 o                         
  -1  -8   2          9.47          9.91         1.02 o                         
   0  -8   2         30.13         26.43         1.23 o                         
   1  -8   2         50.51         50.60         1.61 o                         
   2  -8   2         33.30         37.96         1.26 o                         
   3  -8   2        187.47        209.29         6.81 o                         
   4  -8   2        270.60        268.25         8.61 o                         
   5  -8   2         17.64         17.90         1.52 o                         
   6  -8   2         24.60         22.32         1.88 o                         
  -5  -7   2         89.44         77.33         6.02 o                         
  -4  -7   2        204.41        195.74         7.64 o                         
  -3  -7   2        608.83        612.69        18.80 o                         
  -2  -7   2         18.24         20.82         1.26 o                         
  -1  -7   2         31.42         29.02         1.38 o                         
   0  -7   2        298.20        301.22         7.08 o                         
   1  -7   2        249.68        268.10         6.24 o                         
   2  -7   2          6.17          8.38         0.60 o                         
   3  -7   2         73.80         68.66         2.71 o                         
   4  -7   2          6.02          3.30         0.82 o                         
   5  -7   2          2.19          0.66         0.64 o                         
   6  -7   2          5.73          4.36         1.25 o                         
  -6  -6   2          0.34         -0.97         1.03 o                         
  -5  -6   2          4.55          5.87         1.35 o                         
  -4  -6   2        104.52         98.92         4.36 o                         
  -3  -6   2        160.51        162.45         5.05 o                         
  -2  -6   2        117.78        115.60         2.96 o                         
  -1  -6   2       1065.09       1020.49        21.97 o                         
   0  -6   2       2938.80       2929.23        64.49 o                         
   1  -6   2        100.85         83.50         2.29 o                         
   2  -6   2          0.69          1.54         0.32 o                         
   3  -6   2        102.55         95.45         3.41 o                         
   4  -6   2         15.48         17.37         1.55 o                         
   5  -6   2         14.48         16.11         0.92 o                         
   6  -6   2          0.22         -0.40         0.49 o                         
   7  -6   2         23.79         24.08         2.61 o                         
  -6  -5   2          1.28          0.51         1.18 o                         
  -5  -5   2          4.05          2.57         1.02 o                         
  -4  -5   2        233.20        220.78         6.99 o                         
  -3  -5   2          6.23          2.16         0.50 o                         
  -2  -5   2          2.65          3.51         0.57 o                         
  -1  -5   2       1689.02       1650.25        33.82 o                         
   0  -5   2       2478.73       2319.29        53.37 o                         
   1  -5   2         10.72         14.13         0.71 o                         
   2  -5   2         45.07         47.19         2.05 o                         
   3  -5   2         96.96         96.12         3.16 o                         
   4  -5   2        441.15        416.72        12.41 o                         
   5  -5   2        409.74        411.05        10.91 o                         
   6  -5   2         31.07         30.75         1.81 o                         
   7  -5   2         50.94         45.63         3.17 o                         
  -6  -4   2         96.16         97.74         3.79 o                         
  -5  -4   2         31.66         30.96         1.98 o                         
  -4  -4   2          2.05          2.25         0.55 o                         
  -3  -4   2        970.95        937.98        20.43 o                         
  -2  -4   2         55.28         64.46         1.72 o                         
  -1  -4   2        119.63        107.56         2.52 o                         
   0  -4   2         46.46         57.18         1.46 o                         
   1  -4   2        153.98        152.13         4.40 o                         
   2  -4   2          1.00          1.28         0.25 o                         
   3  -4   2         17.06         19.23         0.82 o                         
   4  -4   2        227.55        232.90         5.46 o                         
   5  -4   2         71.67         75.61         2.44 o                         
   6  -4   2         41.28         43.59         2.13 o                         
   7  -4   2         69.43         72.44         3.63 o                         
  -7  -3   2        178.33        207.30         8.65 o                         
  -6  -3   2        187.67        191.90         5.67 o                         
  -5  -3   2         18.70         18.52         1.36 o                         
  -4  -3   2       1019.21        966.72        19.69 o                         
  -3  -3   2       2126.33       2009.57        43.06 o                         
  -2  -3   2       1030.71       1059.37        21.97 o                         
  -1  -3   2         12.53         23.56         0.79 o                         
   0  -3   2        321.57        269.96         6.42 o                         
   1  -3   2       1500.99       1623.18        39.17 o                         
   2  -3   2       1136.72       1326.42        39.16 o                         
   3  -3   2          2.26          3.01         0.38 o                         
   4  -3   2         49.80         52.49         1.76 o                         
   5  -3   2        122.80        113.34         3.19 o                         
   6  -3   2         28.27         27.90         2.19 o                         
   7  -3   2          0.68         -1.24         1.24 o                         
  -7  -2   2          4.46          3.43         1.49 o                         
  -6  -2   2         11.96         12.60         1.05 o                         
  -5  -2   2         25.34         26.52         1.39 o                         
  -4  -2   2        251.19        237.22         5.24 o                         
  -3  -2   2       2217.33       2247.36        46.07 o                         
  -2  -2   2        178.56        153.67         3.37 o                         
   0  -2   2        615.69        721.67        19.27 o                         
   2  -2   2       1364.33       1321.88        38.89 o                         
   3  -2   2       1679.45       1665.25        36.79 o                         
   4  -2   2        530.78        523.32        13.02 o                         
   5  -2   2        153.45        175.43         4.94 o                         
   6  -2   2          2.10          1.42         0.93 o                         
   7  -2   2          9.67          9.54         2.06 o                         
  -7  -1   2         59.08         62.05         3.31 o                         
  -6  -1   2         93.66         90.00         2.90 o                         
  -5  -1   2         10.52         12.32         0.87 o                         
  -4  -1   2          4.91          4.91         0.53 o                         
  -3  -1   2        386.63        405.96         9.00 o                         
  -2  -1   2       2788.69       2909.38        67.11 o                         
   0  -1   2         16.31         26.72         0.93 o                         
   2  -1   2         38.57         53.77         1.57 o                         
   3  -1   2         32.81         32.26         1.28 o                         
   4  -1   2       1072.29       1033.16        25.38 o                         
   5  -1   2        487.60        463.71        13.26 o                         
   6  -1   2        116.45        121.81         4.77 o                         
   7  -1   2         60.72         56.95         4.00 o                         
  -7   0   2        214.69        231.06        10.50 o                         
  -6   0   2        793.83        811.25        28.71 o                         
  -5   0   2        491.79        500.96        12.73 o                         
  -4   0   2         41.11         41.00         1.29 o                         
  -3   0   2        212.38        172.90         4.03 o                         
  -2   0   2         74.49         54.38         1.41 o                         
  -1   0   2        470.32        428.73        10.02 o                         
   0   0   2        421.29        432.45         9.27 o                         
   1   0   2         90.22         65.67         1.77 o                         
   2   0   2        185.43        216.93         4.69 o                         
   3   0   2         25.51         31.73         1.10 o                         
   4   0   2        161.49        145.74         3.93 o                         
   5   0   2        156.11        157.75         4.70 o                         
   6   0   2          0.64          0.18         0.70 o                         
   7   0   2         33.34         33.71         2.53 o                         
  -7   1   2          6.73          9.34         1.43 o                         
  -6   1   2        472.23        495.47        23.27 o                         
  -5   1   2        176.11        165.32         4.27 o                         
  -4   1   2        256.37        307.71         7.63 o                         
  -3   1   2        532.13        574.06        12.45 o                         
  -2   1   2       2460.33       2654.53        60.81 o                         
   0   1   2       1059.81       1030.23        25.01 o                         
   1   1   2       3190.30       2925.81       158.31 o                         
   2   1   2        112.89         94.01         2.25 o                         
   3   1   2         12.37         21.26         1.05 o                         
   4   1   2        251.86        261.66         6.67 o                         
   5   1   2          9.01          8.45         0.92 o                         
   6   1   2         12.62         16.30         1.32 o                         
   7   1   2          0.81          1.22         1.25 o                         
  -7   2   2          1.78          0.38         0.86 o                         
  -6   2   2         71.65         76.21         4.92 o                         
  -5   2   2         29.63         33.14         1.54 o                         
  -4   2   2        174.38        184.29         6.10 o                         
  -3   2   2        685.51        759.57        17.72 o                         
  -2   2   2        192.16        200.18         5.91 o                         
  -1   2   2        269.65        290.52         8.63 o                         
   0   2   2        481.69        608.27        15.64 o                         
   1   2   2       1194.67       1231.18        27.38 o                         
   2   2   2       1446.42       1448.49        30.92 o                         
   3   2   2        148.06        151.09         3.73 o                         
   4   2   2        231.75        230.30         5.35 o                         
   5   2   2        120.75        122.59         4.42 o                         
   6   2   2        140.26        149.65         5.21 o                         
   7   2   2          4.28          4.84         1.20 o                         
  -7   3   2        119.88        121.53         4.54 o                         
  -6   3   2        189.04        195.42         6.97 o                         
  -5   3   2        528.63        556.29        15.21 o                         
  -4   3   2        653.19        678.72        17.70 o                         
  -3   3   2       2419.25       2402.70        55.21 o                         
  -2   3   2       1996.23       2146.79        57.96 o                         
  -1   3   2         93.99        103.53         2.71 o                         
   0   3   2       3373.40       3420.45        86.81 o                         
   1   3   2        932.46       1050.38        22.49 o                         
   2   3   2       1442.34       1460.46        31.29 o                         
   3   3   2       1076.25       1041.00        22.59 o                         
   4   3   2         22.90         23.64         1.27 o                         
   5   3   2        551.41        561.79        17.35 o                         
   6   3   2          9.93         11.52         1.44 o                         
  -7   4   2         10.99         11.36         1.33 o                         
  -6   4   2        154.50        152.82         4.96 o                         
  -5   4   2        556.40        514.67        13.00 o                         
  -4   4   2        798.88        750.02        16.07 o                         
  -3   4   2        403.03        369.68        10.22 o                         
  -2   4   2       2037.98       2051.06        55.24 o                         
  -1   4   2        187.88        252.36         6.36 o                         
   0   4   2        556.19        686.67        14.17 o                         
   1   4   2       1764.71       1801.78        41.82 o                         
   2   4   2        456.35        378.01         8.91 o                         
   3   4   2        579.78        578.14        12.44 o                         
   4   4   2          0.75         -0.65         0.68 o                         
   5   4   2        276.06        266.54         8.43 o                         
   6   4   2          7.10          3.77         1.18 o                         
  -7   5   2         11.48         11.80         1.19 o                         
  -6   5   2          0.27          0.75         0.67 o                         
  -5   5   2         59.13         61.62         1.78 o                         
  -4   5   2         51.27         50.97         1.67 o                         
  -3   5   2         44.71         53.46         2.06 o                         
  -2   5   2        364.01        390.50        10.80 o                         
  -1   5   2         64.14         50.56         1.55 o                         
   0   5   2        596.86        570.06        14.10 o                         
   1   5   2       1364.55       1350.89        30.01 o                         
   2   5   2       1062.17        973.92        24.14 o                         
   3   5   2        276.48        260.06         6.49 o                         
   4   5   2        202.31        211.51         6.80 o                         
   5   5   2        418.46        427.50        14.96 o                         
   6   5   2         67.16         70.40         3.88 o                         
  -7   6   2         22.06         27.45         1.49 o                         
  -6   6   2          5.14          6.33         0.69 o                         
  -5   6   2        140.46        145.43         4.53 o                         
  -4   6   2          1.81          1.22         0.94 o                         
  -3   6   2         17.54         17.67         1.44 o                         
  -2   6   2        377.78        350.99         8.75 o                         
  -1   6   2        149.61        138.22         3.56 o                         
   0   6   2         30.85         44.66         1.52 o                         
   1   6   2          5.34          4.19         0.41 o                         
   2   6   2         67.59         51.94         1.60 o                         
   3   6   2         36.96         36.64         1.82 o                         
   4   6   2          8.11          7.53         1.26 o                         
   5   6   2        152.10        148.08         5.76 o                         
  -7   7   2          6.88          4.40         1.26 o                         
  -6   7   2         79.77         72.21         2.66 o                         
  -5   7   2        232.52        239.20         7.27 o                         
  -4   7   2         41.36         47.17         2.46 o                         
  -3   7   2         53.15         49.16         2.30 o                         
  -2   7   2        767.85        724.43        17.76 o                         
  -1   7   2        931.84        885.74        21.78 o                         
   0   7   2         42.32         48.47         1.76 o                         
   1   7   2          0.91          0.77         0.46 o                         
   2   7   2          2.09          2.55         0.51 o                         
   3   7   2          5.41          2.35         0.66 o                         
   4   7   2          8.21          9.04         1.43 o                         
   5   7   2          0.49         -0.79         1.00 o                         
  -6   8   2          0.12         -0.75         0.75 o                         
  -5   8   2         41.49         46.07         2.38 o                         
  -4   8   2          3.83          3.14         0.84 o                         
  -3   8   2        152.67        147.75         5.05 o                         
  -2   8   2         59.97         58.83         1.77 o                         
  -1   8   2        795.55        800.08        19.87 o                         
   0   8   2         59.99         61.98         2.16 o                         
   1   8   2        164.94        179.65         8.23 o                         
   2   8   2        192.49        213.40         7.33 o                         
   3   8   2        257.18        240.44         7.05 o                         
   4   8   2         29.48         30.87         2.43 o                         
  -6   9   2          0.47         -0.83         0.83 o                         
  -5   9   2         11.00         10.09         1.35 o                         
  -4   9   2          7.15          5.01         0.93 o                         
  -3   9   2          1.91          1.44         0.95 o                         
  -2   9   2         42.82         44.06         1.50 o                         
  -1   9   2          8.23         11.05         0.93 o                         
   0   9   2         49.41         44.70         2.35 o                         
   1   9   2         37.55         34.83         2.19 o                         
   2   9   2        145.09        143.70         5.59 o                         
   3   9   2         65.26         63.70         4.08 o                         
   4   9   2         10.32          6.71         1.28 o                         
  -5  10   2         50.17         42.01         2.58 o                         
  -4  10   2         69.46         73.98         3.16 o                         
  -3  10   2        137.38        149.20         4.52 o                         
  -2  10   2        180.57        173.94         4.95 o                         
  -1  10   2         39.06         45.02         2.57 o                         
   0  10   2          8.78          6.85         1.01 o                         
   1  10   2          3.41          4.42         0.96 o                         
   2  10   2         22.94         18.80         1.60 o                         
   3  10   2         12.43         17.04         2.09 o                         
  -4  11   2         39.33         42.69         2.18 o                         
  -3  11   2         50.24         49.77         2.14 o                         
  -2  11   2          5.50          4.13         0.63 o                         
  -1  11   2        140.37        130.54         5.48 o                         
   0  11   2        124.17        119.24         4.84 o                         
   1  11   2         49.89         50.76         3.44 o                         
   2  11   2         38.62         40.70         8.66 o                         
  -2  12   2          1.37          2.17         0.77 o                         
  -1  12   2         27.91         29.18         2.23 o                         
   0 -12   3          1.12         -0.51         3.31 o                         
   1 -12   3         21.15         19.66         2.67 o                         
   2 -12   3         15.17         11.94         2.43 o                         
  -2 -11   3         46.52         44.20         3.69 o                         
  -1 -11   3          0.13          0.51         1.12 o                         
   0 -11   3          0.16          1.08         1.04 o                         
   1 -11   3         14.34         16.92         1.61 o                         
   2 -11   3         54.02         57.12         2.11 o                         
   3 -11   3          8.78          8.19         0.94 o                         
   4 -11   3         31.94         25.04         1.78 o                         
  -3 -10   3         20.29         19.97         2.05 o                         
  -2 -10   3          9.91         10.22         1.30 o                         
  -1 -10   3          0.53         -0.09         0.71 o                         
   0 -10   3          3.84          4.94         1.68 o                         
   1 -10   3          1.09         -0.71         0.71 o                         
   2 -10   3          0.43          0.21         0.41 o                         
   3 -10   3         12.65         16.69         1.70 o                         
   4 -10   3          2.64          2.19         0.89 o                         
   5 -10   3         12.05         10.04         1.35 o                         
  -4  -9   3         51.68         54.29         3.04 o                         
  -3  -9   3        106.66        116.70         5.07 o                         
  -2  -9   3        259.34        278.11        15.94 o                         
  -1  -9   3        392.64        437.79        19.64 o                         
   0  -9   3        123.98        126.85         4.34 o                         
   1  -9   3         96.87         93.55         2.95 o                         
   2  -9   3         81.00         83.38         2.25 o                         
   3  -9   3         15.47         17.81         1.28 o                         
   4  -9   3          7.83          6.54         1.11 o                         
   5  -9   3          5.12          2.54         1.21 o                         
  -5  -8   3          3.82          3.38         1.25 o                         
  -4  -8   3          0.85          0.90         1.20 o                         
  -3  -8   3         11.75          7.64         1.11 o                         
  -2  -8   3        179.78        188.67         5.60 o                         
  -1  -8   3        523.49        529.41        15.47 o                         
   0  -8   3        100.70         99.45         4.43 o                         
   1  -8   3        223.51        229.67         6.44 o                         
   2  -8   3        185.40        196.11         5.16 o                         
   3  -8   3         82.29         78.46         3.05 o                         
   4  -8   3         59.87         61.69         2.71 o                         
   5  -8   3         30.19         36.60         1.97 o                         
   6  -8   3         19.27         19.68         1.71 o                         
  -5  -7   3         37.34         34.70         2.46 o                         
  -4  -7   3         38.04         40.45         2.49 o                         
  -3  -7   3         52.79         46.72         2.21 o                         
  -2  -7   3          7.01          7.92         0.81 o                         
  -1  -7   3         35.71         32.53         1.29 o                         
   0  -7   3         37.08         46.67         1.73 o                         
   1  -7   3         12.20         14.57         0.77 o                         
   2  -7   3         47.00         44.56         1.52 o                         
   3  -7   3        201.34        190.77         6.72 o                         
   4  -7   3         37.63         42.28         2.16 o                         
   5  -7   3         99.46         95.42         3.73 o                         
   6  -7   3         38.49         32.11         2.19 o                         
  -6  -6   3         56.37         54.38         3.75 o                         
  -5  -6   3        108.05        107.38         4.46 o                         
  -4  -6   3        500.84        487.08        16.57 o                         
  -3  -6   3        168.26        163.77         5.05 o                         
  -2  -6   3       1202.27       1126.35        23.49 o                         
  -1  -6   3         62.31         53.02         1.58 o                         
   0  -6   3         11.06         11.81         0.77 o                         
   1  -6   3        176.38        169.04         4.44 o                         
   2  -6   3        220.91        236.35         6.28 o                         
   3  -6   3         23.04         24.91         1.78 o                         
   4  -6   3         31.72         36.73         1.49 o                         
   5  -6   3          1.00          1.66         0.34 o                         
   6  -6   3          1.23          0.61         0.70 o                         
   7  -6   3          0.22         -0.52         2.60 o                         
  -6  -5   3          9.64         12.69         1.70 o                         
  -5  -5   3        129.01        135.47         5.67 o                         
  -4  -5   3         10.44         12.72         1.31 o                         
  -3  -5   3         10.40          7.92         0.75 o                         
  -2  -5   3       1408.95       1318.88        29.57 o                         
  -1  -5   3        938.36        918.12        19.76 o                         
   0  -5   3        240.11        248.98         6.09 o                         
   1  -5   3        102.07         85.11         2.53 o                         
   2  -5   3        390.93        372.55         9.22 o                         
   3  -5   3        312.83        301.74         7.57 o                         
   4  -5   3         10.48         11.13         0.70 o                         
   5  -5   3         10.17          8.30         1.03 o                         
   6  -5   3          4.91          7.82         1.01 o                         
   7  -5   3          3.77          3.15         1.47 o                         
  -6  -4   3         22.36         26.58         2.42 o                         
  -5  -4   3        200.92        178.41         6.84 o                         
  -4  -4   3        105.50        109.72         3.32 o                         
  -3  -4   3          9.44          5.41         0.58 o                         
  -2  -4   3          1.32          2.22         0.37 o                         
  -1  -4   3       1198.13       1166.57        24.92 o                         
   0  -4   3       2035.38       2090.23        50.59 o                         
   1  -4   3        286.69        281.59         6.70 o                         
   2  -4   3        875.86        900.69        21.83 o                         
   3  -4   3        253.97        262.63         6.39 o                         
   4  -4   3        103.68        107.64         3.12 o                         
   5  -4   3          8.83          9.70         0.86 o                         
   6  -4   3        228.30        242.23         9.11 o                         
   7  -4   3         55.67         64.37         5.48 o                         
  -7  -3   3         67.53         74.30         5.31 o                         
  -6  -3   3        202.08        200.27         7.17 o                         
  -5  -3   3        413.77        401.88        10.64 o                         
  -4  -3   3        697.28        674.40        14.90 o                         
  -3  -3   3          3.42          3.63         0.47 o                         
  -2  -3   3         71.85        102.17         2.52 o                         
  -1  -3   3         82.61         78.14         2.07 o                         
   0  -3   3        282.66        337.69         7.38 o                         
   1  -3   3       1707.14       2049.72        54.53 o                         
   2  -3   3        796.41        818.48        19.90 o                         
   3  -3   3          1.87          3.22         0.42 o                         
   4  -3   3        137.76        127.66         3.93 o                         
   5  -3   3          2.13          1.32         0.57 o                         
   6  -3   3        109.00        105.18         4.16 o                         
   7  -3   3         31.41         29.77         2.67 o                         
  -7  -2   3         12.40         10.32         1.05 o                         
  -6  -2   3         93.20         87.80         3.14 o                         
  -5  -2   3        238.30        211.52         5.70 o                         
  -4  -2   3        332.99        313.15         6.77 o                         
  -3  -2   3        265.09        262.24         6.04 o                         
  -2  -2   3         13.30         36.61         1.21 o                         
  -1  -2   3       3644.90       3376.10        97.68 o                         
   1  -2   3       3656.44       3772.13        95.54 o                         
   2  -2   3       1262.54       1279.80        28.25 o                         
   3  -2   3       1090.13       1123.11        27.32 o                         
   4  -2   3        222.20        225.51         7.80 o                         
   5  -2   3          0.32          1.13         0.61 o                         
   6  -2   3         27.83         27.42         1.88 o                         
   7  -2   3          3.20          3.23         1.02 o                         
  -7  -1   3         22.97         18.28         1.82 o                         
  -6  -1   3         42.45         44.23         1.80 o                         
  -5  -1   3         15.41         13.11         0.90 o                         
  -4  -1   3        357.78        355.22         8.14 o                         
  -3  -1   3        125.19        164.13         3.62 o                         
  -2  -1   3        154.63        167.13         3.59 o                         
  -1  -1   3        593.18        579.63        13.00 o                         
   2  -1   3       1211.45       1187.74        26.25 o                         
   3  -1   3        999.75        911.57        22.41 o                         
   4  -1   3       1869.41       1782.58        39.75 o                         
   5  -1   3         97.97        107.10         4.04 o                         
   6  -1   3         77.58         81.92         3.95 o                         
   7  -1   3          7.94         10.79         1.79 o                         
  -7   0   3        138.48        134.75         5.79 o                         
  -6   0   3          7.57         13.07         1.30 o                         
  -5   0   3        231.53        235.17         6.80 o                         
  -4   0   3       1671.19       1588.26        35.47 o                         
  -3   0   3       1219.62       1199.84        24.74 o                         
  -2   0   3        206.41        223.68         5.70 o                         
  -1   0   3       1542.20       1713.69        36.32 o                         
   0   0   3       1103.23       1177.99        26.11 o                         
   2   0   3        132.00        131.33         2.88 o                         
   3   0   3        387.34        371.20         8.26 o                         
   4   0   3        324.13        311.38         7.43 o                         
   5   0   3         31.04         35.28         2.01 o                         
   6   0   3          0.85          4.26         0.98 o                         
   7   0   3         57.86         60.47         3.81 o                         
  -7   1   3         38.08         45.52         2.69 o                         
  -6   1   3         94.05         97.00         4.81 o                         
  -5   1   3        787.41        816.36        18.61 o                         
  -4   1   3       2337.43       2293.83        50.80 o                         
  -3   1   3       3815.95       3741.92        86.21 o                         
  -2   1   3        186.06        166.22         4.28 o                         
  -1   1   3       1814.05       1888.09        43.31 o                         
   0   1   3       1525.66       1469.19        31.21 o                         
   1   1   3        304.88        290.17         6.41 o                         
   2   1   3       1149.78       1143.93        27.94 o                         
   3   1   3        959.80        956.26        20.60 o                         
   4   1   3         85.37         81.24         2.48 o                         
   5   1   3        238.03        240.65         6.66 o                         
   6   1   3          2.94          2.54         0.90 o                         
   7   1   3          8.84          5.05         1.43 o                         
  -7   2   3          4.92          3.21         0.95 o                         
  -6   2   3         10.89         11.06         1.28 o                         
  -5   2   3         38.12         43.22         1.68 o                         
  -4   2   3        384.84        365.07         8.48 o                         
  -3   2   3        233.16        276.02         6.34 o                         
  -2   2   3       1901.33       2175.21        58.30 o                         
  -1   2   3       2172.38       2298.26        48.51 o                         
   0   2   3       3854.48       3857.50       170.01 o                         
   1   2   3       4738.50       4754.03       333.31 o                         
   2   2   3       1380.39       1416.37        30.30 o                         
   3   2   3        619.34        619.73        13.10 o                         
   4   2   3        355.57        352.19         8.16 o                         
   5   2   3          0.84          1.69         0.76 o                         
   6   2   3        118.42        119.60         7.57 o                         
   7   2   3          7.98          9.01         1.41 o                         
  -7   3   3        121.29        123.44         4.43 o                         
  -6   3   3        286.92        262.18         8.42 o                         
  -5   3   3          6.12          6.71         0.68 o                         
  -4   3   3        440.30        480.70        11.47 o                         
  -3   3   3         10.63         18.70         0.93 o                         
  -2   3   3         34.09         49.51         1.42 o                         
  -1   3   3         38.11         42.01         1.50 o                         
   0   3   3        481.80        511.09        12.01 o                         
   1   3   3       3637.30       3719.80        73.37 o                         
   2   3   3          7.00          7.26         0.61 o                         
   3   3   3        177.84        187.77         4.45 o                         
   4   3   3        548.22        563.05        14.46 o                         
   5   3   3        402.14        402.29        13.98 o                         
   6   3   3        169.57        184.40         6.30 o                         
  -7   4   3         76.11         74.01         2.98 o                         
  -6   4   3        478.87        483.72        13.08 o                         
  -5   4   3         11.24         10.45         0.79 o                         
  -4   4   3       1376.59       1413.20        32.66 o                         
  -3   4   3       1415.65       1384.06        35.37 o                         
  -2   4   3       2263.77       2387.99        54.77 o                         
  -1   4   3         64.83         94.37         2.60 o                         
   0   4   3         31.90         27.39         0.87 o                         
   1   4   3        144.64        159.34         3.67 o                         
   2   4   3        650.85        654.64        15.01 o                         
   3   4   3          2.05          2.48         0.57 o                         
   4   4   3        389.15        368.20        10.99 o                         
   5   4   3          0.48         -0.89         0.89 o                         
   6   4   3         16.57         14.08         1.72 o                         
  -7   5   3          2.44          2.07         1.05 o                         
  -6   5   3         17.52         17.65         1.33 o                         
  -5   5   3         35.30         35.81         1.29 o                         
  -4   5   3        357.16        341.09         8.56 o                         
  -3   5   3       1867.53       1836.53        44.48 o                         
  -2   5   3        885.13        831.91        20.28 o                         
  -1   5   3        818.87        809.40        20.88 o                         
   0   5   3       1174.65       1078.19        25.15 o                         
   1   5   3        124.05         91.53         2.48 o                         
   2   5   3         54.27         50.30         1.61 o                         
   3   5   3        242.11        239.10         6.31 o                         
   4   5   3        567.54        545.67        17.09 o                         
   5   5   3         21.90         21.76         2.05 o                         
   6   5   3          0.17          0.41         1.16 o                         
  -7   6   3          0.19         -0.80         0.98 o                         
  -6   6   3         23.80         26.43         1.32 o                         
  -5   6   3         64.08         57.90         1.78 o                         
  -4   6   3          0.63          0.16         0.27 o                         
  -3   6   3        437.73        412.58        10.80 o                         
  -2   6   3         40.97         41.85         1.40 o                         
  -1   6   3         85.70         83.83         2.26 o                         
   0   6   3        353.04        335.77         8.55 o                         
   1   6   3        315.78        288.61         6.62 o                         
   2   6   3         67.38         61.80         1.93 o                         
   3   6   3         62.29         67.46         2.45 o                         
   4   6   3        375.89        350.38        12.50 o                         
   5   6   3        113.46        110.90         4.72 o                         
  -7   7   3         13.03         11.48         1.60 o                         
  -6   7   3        137.56        134.96         4.63 o                         
  -5   7   3         19.78         23.69         1.48 o                         
  -4   7   3        107.59         99.75         3.94 o                         
  -3   7   3        216.60        209.94         6.14 o                         
  -2   7   3          3.12          5.59         0.51 o                         
  -1   7   3         37.95         38.16         1.44 o                         
   0   7   3         56.89         48.16         1.74 o                         
   1   7   3          2.65          2.71         0.38 o                         
   2   7   3         54.09         49.79         1.85 o                         
   3   7   3          1.04          0.84         0.59 o                         
   4   7   3         16.95         16.71         1.60 o                         
   5   7   3         11.29          9.25         1.46 o                         
  -6   8   3         93.47         88.84         3.23 o                         
  -5   8   3        105.95        111.78         3.87 o                         
  -4   8   3        141.94        142.92         4.97 o                         
  -3   8   3        107.32        102.47         3.98 o                         
  -2   8   3        357.14        363.30         8.67 o                         
  -1   8   3        354.99        359.66         9.61 o                         
   0   8   3        448.93        445.40        12.95 o                         
   1   8   3        199.96        239.62        10.25 o                         
   2   8   3         59.23         67.25         2.38 o                         
   3   8   3         12.49         15.31         1.16 o                         
   4   8   3          8.60          8.59         1.24 o                         
  -6   9   3         15.75         12.06         1.49 o                         
  -5   9   3          8.05          4.42         1.01 o                         
  -4   9   3          0.48         -0.48         0.64 o                         
  -3   9   3          5.22          5.68         0.68 o                         
  -2   9   3        319.02        333.98         7.75 o                         
  -1   9   3         30.24         26.74         1.66 o                         
   0   9   3        216.76        213.13         9.37 o                         
   1   9   3        142.37        174.95         6.70 o                         
   2   9   3        173.88        183.11         9.14 o                         
   3   9   3          0.42          0.00         1.00 o                         
  -5  10   3          0.51         -0.72         0.72 o                         
  -4  10   3          0.35         -0.64         0.77 o                         
  -3  10   3         27.86         23.40         1.32 o                         
  -2  10   3         95.43        106.78         6.23 o                         
  -1  10   3          0.23         -0.55         0.76 o                         
   0  10   3         12.55         14.27         1.73 o                         
   1  10   3         45.62         53.12         3.14 o                         
   2  10   3         13.44         12.50         1.34 o                         
  -4  11   3          7.91          4.72         0.91 o                         
  -3  11   3         57.62         50.35         2.83 o                         
  -2  11   3         62.97         71.91         3.22 o                         
  -1  11   3         59.90         61.11         3.55 o                         
   0  11   3         11.07          9.71         1.09 o                         
   1  11   3         36.75         31.83         2.20 o                         
  -2  12   3          8.07          8.92         1.28 o                         
  -1  12   3          3.34          5.26         1.59 o                         
  -2 -11   4         39.93         38.35         3.33 o                         
  -1 -11   4         22.29         27.45         2.52 o                         
   0 -11   4         78.82         90.00         4.94 o                         
   1 -11   4         17.93         17.06         1.84 o                         
   2 -11   4         26.92         25.91         1.51 o                         
   3 -11   4          4.29          2.82         1.29 o                         
  -3 -10   4         46.70         43.04         3.14 o                         
  -2 -10   4          7.85          4.20         1.06 o                         
  -1 -10   4         18.16         19.82         2.09 o                         
   0 -10   4         24.28         23.94         3.06 o                         
   1 -10   4          1.87          1.88         0.69 o                         
   2 -10   4          0.26         -0.30         0.55 o                         
   3 -10   4         10.35         12.91         0.97 o                         
   4 -10   4         37.97         36.67         1.99 o                         
  -4  -9   4         56.31         54.39         2.76 o                         
  -3  -9   4        134.04        130.72         4.59 o                         
  -2  -9   4        121.74        135.85         5.33 o                         
  -1  -9   4         12.32          9.19         1.57 o                         
   0  -9   4         72.30         85.58         4.15 o                         
   1  -9   4         75.09         76.43         2.65 o                         
   2  -9   4          0.66          0.54         0.47 o                         
   3  -9   4         14.09         15.12         1.19 o                         
   4  -9   4         11.99          8.80         1.04 o                         
   5  -9   4          4.53          2.16         0.78 o                         
  -5  -8   4          1.27         -2.20         2.45 o                         
  -4  -8   4         11.56         11.33         1.34 o                         
  -3  -8   4        161.74        153.31         5.35 o                         
  -2  -8   4         53.48         56.43         2.86 o                         
  -1  -8   4         24.86         29.30         1.77 o                         
   0  -8   4        261.76        265.41         8.27 o                         
   1  -8   4        740.61        717.86        18.81 o                         
   2  -8   4         99.78        102.06         2.95 o                         
   3  -8   4          8.12         11.07         1.15 o                         
   4  -8   4         17.26         20.70         1.41 o                         
   5  -8   4          5.90          4.54         1.09 o                         
   6  -8   4          1.87          1.90         1.23 o                         
  -5  -7   4          0.66         -0.91         0.93 o                         
  -4  -7   4          2.48          1.66         0.90 o                         
  -3  -7   4         48.28         52.95         2.41 o                         
  -2  -7   4         16.07         15.23         0.93 o                         
  -1  -7   4         47.74         46.71         1.91 o                         
   0  -7   4        127.67        131.48         5.30 o                         
   1  -7   4        295.45        296.44         7.68 o                         
   2  -7   4         58.10         58.91         1.74 o                         
   3  -7   4         78.12         83.16         2.46 o                         
   4  -7   4         88.73         92.82         3.76 o                         
   5  -7   4         20.24         19.39         1.41 o                         
   6  -7   4         26.48         25.33         2.21 o                         
  -6  -6   4        413.03        399.28        13.24 o                         
  -5  -6   4         92.73         91.14         4.07 o                         
  -4  -6   4         78.99         72.36         3.59 o                         
  -3  -6   4         10.33          7.10         0.80 o                         
  -2  -6   4         71.15         70.70         1.95 o                         
  -1  -6   4         22.88         21.37         0.94 o                         
   0  -6   4         18.51         19.68         1.01 o                         
   1  -6   4        203.98        202.73         6.06 o                         
   2  -6   4         57.61         67.07         2.74 o                         
   3  -6   4         16.56         16.77         0.98 o                         
   4  -6   4         12.86         14.92         0.85 o                         
   5  -6   4         16.42         17.18         1.00 o                         
   6  -6   4          2.99          2.47         0.77 o                         
  -6  -5   4        267.94        269.27         9.32 o                         
  -5  -5   4         62.39         67.36         4.58 o                         
  -4  -5   4         56.39         51.18         2.62 o                         
  -3  -5   4       1243.55       1177.59        23.81 o                         
  -2  -5   4       1119.97       1064.18        24.06 o                         
  -1  -5   4       1495.49       1465.13        32.67 o                         
   0  -5   4         68.63         51.78         1.73 o                         
   1  -5   4        785.11        728.77        16.96 o                         
   2  -5   4         58.70         61.93         1.80 o                         
   3  -5   4         12.74         15.13         0.75 o                         
   4  -5   4          0.51          0.85         0.37 o                         
   5  -5   4          2.33          2.67         0.69 o                         
   6  -5   4          0.89          0.36         0.87 o                         
   7  -5   4          0.55          1.40         1.01 o                         
  -6  -4   4         62.28         62.35         4.14 o                         
  -5  -4   4         30.74         25.89         2.15 o                         
  -4  -4   4         79.39         78.44         2.39 o                         
  -3  -4   4        362.65        330.81         7.37 o                         
  -2  -4   4       2170.31       2066.46        42.49 o                         
  -1  -4   4       1419.25       1428.09        30.48 o                         
   0  -4   4        999.97       1043.50        22.29 o                         
   1  -4   4        623.19        614.36        14.12 o                         
   2  -4   4       2806.31       2765.83        66.55 o                         
   3  -4   4        331.08        309.69         6.86 o                         
   4  -4   4        377.97        377.61        11.63 o                         
   5  -4   4        175.37        179.08         5.63 o                         
   6  -4   4         78.05         85.31         3.23 o                         
   7  -4   4          2.81          3.39         1.60 o                         
  -7  -3   4         10.71          9.32         1.42 o                         
  -6  -3   4        207.13        206.26         8.83 o                         
  -5  -3   4         57.62         55.55         2.74 o                         
  -4  -3   4        111.67        102.42         2.79 o                         
  -3  -3   4          1.60          0.68         0.36 o                         
  -2  -3   4         24.96         32.23         1.23 o                         
  -1  -3   4       1544.35       1492.07        31.88 o                         
   0  -3   4        164.90        153.41         3.51 o                         
   1  -3   4        524.92        552.84        14.15 o                         
   2  -3   4        540.98        575.71        15.40 o                         
   3  -3   4          3.94          4.64         0.50 o                         
   4  -3   4         97.18        100.14         4.34 o                         
   5  -3   4        438.16        429.06        13.11 o                         
   6  -3   4         77.05         85.49         4.32 o                         
   7  -3   4         17.07         15.03         1.79 o                         
  -7  -2   4         23.29         19.76         1.40 o                         
  -6  -2   4        398.42        411.23        15.55 o                         
  -5  -2   4       1009.87        950.75        25.12 o                         
  -4  -2   4       1209.90       1172.20        25.33 o                         
  -3  -2   4        314.97        272.69         6.56 o                         
  -2  -2   4        317.62        262.01         5.96 o                         
  -1  -2   4       1378.49       1521.49        32.46 o                         
   0  -2   4        210.64        253.85         6.93 o                         
   1  -2   4       1498.00       1552.42        35.64 o                         
   2  -2   4       1242.96       1236.47        27.60 o                         
   3  -2   4         43.73         36.31         1.36 o                         
   4  -2   4         38.68         37.78         1.51 o                         
   5  -2   4         21.66         24.31         1.79 o                         
   6  -2   4          1.92          1.01         0.91 o                         
   7  -2   4          1.83          1.27         1.08 o                         
  -7  -1   4          0.68          0.84         1.06 o                         
  -6  -1   4         16.37         20.64         1.13 o                         
  -5  -1   4        897.97        831.68        21.95 o                         
  -4  -1   4        320.68        334.98         7.69 o                         
  -3  -1   4        252.05        308.49         7.30 o                         
  -2  -1   4       2291.89       2435.75        49.98 o                         
  -1  -1   4         38.39         46.53         1.32 o                         
   0  -1   4       2114.98       2048.26        47.17 o                         
   1  -1   4        769.41        732.79        17.06 o                         
   2  -1   4       3090.87       2979.20        65.70 o                         
   3  -1   4        588.96        590.68        13.41 o                         
   4  -1   4         11.78         11.96         0.86 o                         
   5  -1   4         69.17         69.60         2.75 o                         
   6  -1   4         10.03          7.34         1.21 o                         
   7  -1   4          0.97          0.02         1.48 o                         
  -7   0   4          0.69          0.64         0.83 o                         
  -6   0   4          2.09          4.21         1.03 o                         
  -5   0   4        480.11        451.28        12.90 o                         
  -4   0   4         64.87         58.68         1.68 o                         
  -3   0   4        315.55        335.95         7.23 o                         
  -2   0   4        914.17       1039.45        21.44 o                         
  -1   0   4        307.68        367.64         8.37 o                         
   0   0   4         44.18         50.63         1.23 o                         
   1   0   4        110.33        134.69         3.61 o                         
   2   0   4          2.58          1.89         0.65 o                         
   3   0   4        374.83        373.30         8.04 o                         
   4   0   4        105.16         93.86         2.47 o                         
   5   0   4        334.69        358.39        13.06 o                         
   6   0   4          8.16         11.11         1.38 o                         
   7   0   4         50.98         55.67         3.91 o                         
  -7   1   4         12.44         16.64         1.77 o                         
  -6   1   4        414.75        435.58        13.53 o                         
  -5   1   4        700.70        690.08        17.25 o                         
  -4   1   4        236.04        206.06         5.05 o                         
  -3   1   4        959.43        915.99        19.66 o                         
  -2   1   4       5359.17       5269.45       232.28 o                         
  -1   1   4       2184.59       2177.53        48.05 o                         
   0   1   4         87.32        104.24         2.48 o                         
   1   1   4        139.27        151.65         3.55 o                         
   2   1   4        588.69        627.71        13.70 o                         
   3   1   4         97.45         89.10         2.24 o                         
   4   1   4        113.34        114.43         3.07 o                         
   5   1   4         15.54         13.71         1.22 o                         
   6   1   4        220.01        235.07         8.64 o                         
   7   1   4          6.43          5.25         1.50 o                         
  -7   2   4          1.16          0.50         0.83 o                         
  -6   2   4        109.37        123.88         7.75 o                         
  -5   2   4        272.38        263.21         7.02 o                         
  -4   2   4         12.85         15.92         0.92 o                         
  -3   2   4        334.32        355.67         8.51 o                         
  -2   2   4       2403.08       2424.95        53.40 o                         
  -1   2   4       4527.06       4259.37       145.16 o                         
   0   2   4          2.98          5.89         0.42 o                         
   1   2   4        222.19        285.31         6.40 o                         
   2   2   4       1811.97       1823.10        40.58 o                         
   3   2   4        158.44        142.45         3.49 o                         
   4   2   4        164.98        163.76         4.76 o                         
   5   2   4         23.58         22.52         2.10 o                         
   6   2   4        146.21        158.56         8.84 o                         
  -7   3   4          2.66          1.79         0.85 o                         
  -6   3   4          4.55          7.11         0.91 o                         
  -5   3   4         34.47         41.41         1.64 o                         
  -4   3   4         92.23         79.73         2.17 o                         
  -3   3   4        170.63        185.43         4.86 o                         
  -2   3   4        176.64        201.55         4.93 o                         
  -1   3   4       1017.61       1042.16        23.07 o                         
   0   3   4        238.76        237.42         5.34 o                         
   1   3   4        113.13        107.49         2.60 o                         
   2   3   4        963.03        910.93        19.76 o                         
   3   3   4        602.53        571.75        12.28 o                         
   4   3   4        300.84        302.83         8.71 o                         
   5   3   4        244.82        264.64        11.06 o                         
   6   3   4        163.94        193.34         8.66 o                         
  -7   4   4         13.77         13.73         1.65 o                         
  -6   4   4          3.32          3.76         0.77 o                         
  -5   4   4        209.20        200.91         5.42 o                         
  -4   4   4        881.30        863.03        22.31 o                         
  -3   4   4       1112.51       1193.69        32.56 o                         
  -2   4   4          1.82          2.05         0.30 o                         
  -1   4   4        110.56        132.08         3.39 o                         
   0   4   4        190.35        210.85         4.81 o                         
   1   4   4        158.28        170.33         3.94 o                         
   2   4   4        228.08        240.46         5.28 o                         
   3   4   4         69.78         62.28         1.97 o                         
   4   4   4         11.35         12.15         1.42 o                         
   5   4   4          8.01          6.71         1.42 o                         
   6   4   4         73.26         65.01         3.66 o                         
  -7   5   4          3.28          0.87         0.94 o                         
  -6   5   4         49.80         46.60         2.34 o                         
  -5   5   4        601.40        586.97        14.55 o                         
  -4   5   4        594.43        580.43        13.75 o                         
  -3   5   4        555.85        555.01        13.08 o                         
  -2   5   4          4.20          1.00         0.27 o                         
  -1   5   4       1470.24       1336.06        34.41 o                         
   0   5   4        243.99        237.67         5.48 o                         
   1   5   4         21.99         20.03         0.89 o                         
   2   5   4        350.79        353.43         7.54 o                         
   3   5   4         94.11         89.14         2.98 o                         
   4   5   4          9.89         11.03         1.51 o                         
   5   5   4          1.23         -0.22         1.03 o                         
  -7   6   4          0.88         -0.52         0.97 o                         
  -6   6   4          1.39          0.28         0.57 o                         
  -5   6   4         42.44         36.96         1.30 o                         
  -4   6   4         53.49         55.37         1.93 o                         
  -3   6   4        384.35        387.37         8.87 o                         
  -2   6   4          6.95          6.54         0.57 o                         
  -1   6   4       1131.45       1127.30        26.27 o                         
   0   6   4       1881.15       1807.11        44.16 o                         
   1   6   4        162.22        170.19         3.86 o                         
   2   6   4        178.95        171.43         4.89 o                         
   3   6   4        206.92        217.10         6.51 o                         
   4   6   4        195.18        187.77         6.32 o                         
   5   6   4         42.36         38.16         2.75 o                         
  -7   7   4         55.14         57.41         3.07 o                         
  -6   7   4         64.06         58.65         2.06 o                         
  -5   7   4          2.02          1.25         0.62 o                         
  -4   7   4          4.43          5.86         0.47 o                         
  -3   7   4        159.67        154.78         3.79 o                         
  -2   7   4         25.75         23.66         1.21 o                         
  -1   7   4        444.99        443.83        10.73 o                         
   0   7   4         12.42         12.09         0.85 o                         
   1   7   4         62.91         63.49         2.00 o                         
   2   7   4         90.75         80.58         2.99 o                         
   3   7   4         56.76         52.83         2.26 o                         
   4   7   4         20.70         24.00         1.83 o                         
   5   7   4         13.81         15.65         2.26 o                         
  -6   8   4         43.81         43.10         2.03 o                         
  -5   8   4         50.65         49.18         2.15 o                         
  -4   8   4        237.74        220.35         7.16 o                         
  -3   8   4        228.43        231.88         5.53 o                         
  -2   8   4        681.89        700.61        18.89 o                         
  -1   8   4        806.42        752.92        20.94 o                         
   0   8   4         51.47         59.86         2.88 o                         
   1   8   4          7.66          9.22         1.00 o                         
   2   8   4          1.45          1.37         0.54 o                         
   3   8   4         54.69         52.10         2.53 o                         
   4   8   4          2.47          2.38         1.07 o                         
  -6   9   4          1.19          0.66         0.85 o                         
  -5   9   4          0.72          1.53         0.65 o                         
  -4   9   4         79.23         81.18         3.19 o                         
  -3   9   4         75.82         81.05         2.79 o                         
  -2   9   4        134.16        150.61         6.25 o                         
  -1   9   4         69.05         75.64         3.48 o                         
   0   9   4        259.24        312.47        21.74 o                         
   1   9   4        168.07        185.23         7.09 o                         
   2   9   4         68.39         69.06         3.59 o                         
   3   9   4        122.23        134.69         4.57 o                         
  -5  10   4          1.28         -0.77         0.77 o                         
  -4  10   4          4.91          3.85         0.68 o                         
  -3  10   4          6.95         10.30         0.91 o                         
  -2  10   4        107.00        101.83         3.72 o                         
  -1  10   4          9.70         11.38         1.56 o                         
   0  10   4         33.79         33.40         2.43 o                         
   1  10   4        110.89        102.50         4.49 o                         
   2  10   4         23.07         26.25         3.00 o                         
  -4  11   4         22.04         19.18         1.73 o                         
  -3  11   4          8.44          7.60         1.31 o                         
  -2  11   4          7.25          6.22         1.23 o                         
  -1  11   4          0.41         -0.77         0.94 o                         
   0  11   4         48.49         46.58         3.05 o                         
   1  11   4          0.18         -1.24         1.24 o                         
  -1 -11   5         53.95         51.31         3.50 o                         
   0 -11   5         53.61         48.95         3.13 o                         
   1 -11   5         33.01         25.40         2.26 o                         
   2 -11   5         11.66         11.96         0.97 o                         
   3 -11   5          9.09          9.85         1.36 o                         
  -3 -10   5          0.18          0.55         1.26 o                         
  -2 -10   5         26.28         26.42         2.39 o                         
  -1 -10   5         41.44         39.21         2.81 o                         
   0 -10   5         41.27         42.24         2.78 o                         
   1 -10   5         15.00         14.05         1.30 o                         
   2 -10   5         65.98         69.44         2.69 o                         
   3 -10   5         66.33         64.63         3.15 o                         
   4 -10   5         12.35         11.51         1.05 o                         
  -4  -9   5         18.56         23.35         2.41 o                         
  -3  -9   5          4.93          3.48         0.82 o                         
  -2  -9   5          6.74          9.84         1.55 o                         
  -1  -9   5         18.20         23.03         1.56 o                         
   0  -9   5         28.88         29.71         1.75 o                         
   1  -9   5          3.61          4.61         0.79 o                         
   2  -9   5          1.36          0.82         0.54 o                         
   3  -9   5          2.95          1.82         0.98 o                         
   4  -9   5         14.87          8.19         0.91 o                         
   5  -9   5          2.12          1.09         0.70 o                         
  -4  -8   5         45.60         60.93         4.06 o                         
  -3  -8   5         91.16         93.51         3.62 o                         
  -2  -8   5         87.08         85.15         3.44 o                         
  -1  -8   5        354.03        375.15        14.97 o                         
   0  -8   5        225.07        232.02         6.65 o                         
   1  -8   5        107.81        113.36         3.35 o                         
   2  -8   5         18.98         17.21         1.08 o                         
   3  -8   5          0.17         -0.40         0.40 o                         
   4  -8   5          7.78         10.14         0.93 o                         
   5  -8   5          4.04          3.18         0.70 o                         
  -5  -7   5         26.93         27.28         2.20 o                         
  -4  -7   5         41.05         47.03         2.51 o                         
  -3  -7   5          0.39         -0.53         0.53 o                         
  -2  -7   5          4.00          5.30         0.62 o                         
  -1  -7   5        618.16        667.86        17.72 o                         
   0  -7   5        256.49        269.92         8.71 o                         
   1  -7   5         14.79         11.94         0.88 o                         
   2  -7   5         99.31         90.61         3.17 o                         
   3  -7   5        160.67        164.18         4.37 o                         
   4  -7   5          7.77         11.33         0.65 o                         
   5  -7   5          7.34          9.18         0.71 o                         
   6  -7   5          0.52         -0.08         0.65 o                         
  -6  -6   5         23.97         23.91         2.19 o                         
  -5  -6   5         84.62         85.49         4.95 o                         
  -4  -6   5        112.65        116.06         4.96 o                         
  -3  -6   5        107.37        104.39         3.56 o                         
  -2  -6   5          3.20          2.20         0.48 o                         
  -1  -6   5        125.63        114.93         3.13 o                         
   0  -6   5          1.99          0.77         0.35 o                         
   1  -6   5          7.07          8.22         0.63 o                         
   2  -6   5         74.65         76.44         2.22 o                         
   3  -6   5        458.63        492.82        12.23 o                         
   4  -6   5        123.91        129.27         3.45 o                         
   5  -6   5         26.21         26.86         1.43 o                         
   6  -6   5          0.59         -0.90         0.90 o                         
  -6  -5   5          8.16          7.75         1.40 o                         
  -5  -5   5        210.84        208.90         7.93 o                         
  -4  -5   5        469.61        445.12        12.37 o                         
  -3  -5   5       1177.13       1139.24        25.75 o                         
  -2  -5   5         22.45         21.92         0.99 o                         
  -1  -5   5          3.24          3.96         0.37 o                         
   0  -5   5         83.65         82.67         2.39 o                         
   1  -5   5         69.62         79.27         2.02 o                         
   2  -5   5        416.39        419.01        10.46 o                         
   3  -5   5        136.42        132.73         3.93 o                         
   4  -5   5         14.32         14.70         0.79 o                         
   5  -5   5          9.31          8.35         1.10 o                         
   6  -5   5          1.36          0.49         0.78 o                         
  -6  -4   5          0.33         -0.16         0.95 o                         
  -5  -4   5         26.52         23.16         1.87 o                         
  -4  -4   5        320.15        293.99         7.98 o                         
  -3  -4   5        265.11        268.46         6.34 o                         
  -2  -4   5        103.90        107.85         2.83 o                         
  -1  -4   5        175.81        163.07         3.73 o                         
   0  -4   5       1405.64       1292.94        28.69 o                         
   1  -4   5       1576.04       1483.91        32.83 o                         
   2  -4   5       1727.35       1705.01        43.53 o                         
   3  -4   5        181.00        177.39         4.35 o                         
   4  -4   5        124.52        118.41         3.63 o                         
   5  -4   5         16.40         16.07         1.29 o                         
   6  -4   5         14.94         15.47         1.31 o                         
  -7  -3   5         67.25         63.96         3.69 o                         
  -6  -3   5         55.10         55.43         3.85 o                         
  -5  -3   5          0.42         -0.73         0.73 o                         
  -4  -3   5          2.44          1.84         0.63 o                         
  -3  -3   5          4.34          6.23         0.61 o                         
  -2  -3   5        595.83        636.85        13.42 o                         
  -1  -3   5         60.21         59.69         2.06 o                         
   0  -3   5        223.72        204.76         4.45 o                         
   1  -3   5       2643.26       2718.95        65.66 o                         
   2  -3   5       1314.42       1301.21        30.09 o                         
   3  -3   5        278.48        266.21         6.54 o                         
   4  -3   5        264.94        279.16         9.24 o                         
   5  -3   5        285.53        288.67        13.11 o                         
   6  -3   5         52.85         58.70         3.67 o                         
   7  -3   5         37.29         38.34         3.38 o                         
  -7  -2   5        209.99        212.39         7.88 o                         
  -6  -2   5        292.18        280.37        11.15 o                         
  -5  -2   5         49.35         59.98         2.57 o                         
  -4  -2   5        658.43        628.89        15.23 o                         
  -3  -2   5        988.68        953.58        21.60 o                         
  -2  -2   5        359.00        379.92         8.15 o                         
  -1  -2   5        113.72        139.85         3.33 o                         
   0  -2   5         83.48         97.86         2.30 o                         
   1  -2   5        392.96        370.63         8.87 o                         
   2  -2   5       3296.68       3284.60        72.45 o                         
   3  -2   5          7.09          7.05         0.64 o                         
   4  -2   5         63.84         60.94         2.09 o                         
   5  -2   5         45.31         48.61         2.84 o                         
   6  -2   5          6.92          5.51         1.25 o                         
   7  -2   5          0.90          1.06         1.40 o                         
  -7  -1   5         82.78         80.58         4.62 o                         
  -6  -1   5         58.34         69.48         2.50 o                         
  -5  -1   5         12.36         11.57         1.06 o                         
  -4  -1   5        977.68        959.45        20.88 o                         
  -3  -1   5       2752.88       2689.50        57.26 o                         
  -2  -1   5       3121.90       3160.13        64.65 o                         
  -1  -1   5        872.74        792.36        17.72 o                         
   0  -1   5        443.49        404.46         9.21 o                         
   1  -1   5       1305.35       1260.62        25.85 o                         
   2  -1   5        119.10        122.45         2.76 o                         
   3  -1   5        868.02        828.77        18.65 o                         
   4  -1   5        148.60        150.23         3.96 o                         
   5  -1   5          1.34          1.79         0.71 o                         
   6  -1   5         65.16         61.80         3.64 o                         
   7  -1   5          0.25         -1.46         1.46 o                         
  -7   0   5          0.32          0.02         1.07 o                         
  -6   0   5          0.51         -0.78         0.78 o                         
  -5   0   5        176.72        188.48         5.52 o                         
  -4   0   5         10.51         12.21         0.81 o                         
  -3   0   5       1207.51       1209.83        25.06 o                         
  -2   0   5        337.71        343.85         7.64 o                         
  -1   0   5        251.03        277.40         6.19 o                         
   0   0   5        163.50        174.80         3.86 o                         
   1   0   5        438.15        405.82         8.58 o                         
   2   0   5        439.91        447.83        10.23 o                         
   3   0   5       1867.99       1825.43        39.09 o                         
   4   0   5        676.47        673.55        16.05 o                         
   5   0   5         97.40         99.00         4.69 o                         
   6   0   5          0.35          2.24         1.13 o                         
  -7   1   5         79.70         93.55         6.01 o                         
  -6   1   5        177.75        188.14         9.44 o                         
  -5   1   5         99.37         97.57         3.70 o                         
  -4   1   5        749.28        749.84        16.98 o                         
  -3   1   5       3049.49       3063.63        64.85 o                         
  -2   1   5          7.11          6.68         0.49 o                         
  -1   1   5        337.73        358.51         8.19 o                         
   0   1   5          1.65          1.90         0.30 o                         
   1   1   5          2.41          3.99         0.45 o                         
   2   1   5        427.62        424.24         9.13 o                         
   3   1   5         24.39         26.30         1.32 o                         
   4   1   5        368.66        356.49         9.35 o                         
   5   1   5        215.42        213.85         7.36 o                         
   6   1   5        153.63        175.43         7.07 o                         
  -7   2   5        181.46        188.32         6.19 o                         
  -6   2   5        239.91        240.00         7.38 o                         
  -5   2   5        945.41        929.71        24.20 o                         
  -4   2   5        175.24        167.64         4.21 o                         
  -3   2   5       2801.77       2772.15        61.19 o                         
  -2   2   5        859.76        805.88        18.03 o                         
  -1   2   5        381.76        412.84         9.04 o                         
   0   2   5          3.52          9.28         0.57 o                         
   1   2   5        658.04        591.20        12.88 o                         
   2   2   5         11.68         10.29         0.69 o                         
   3   2   5        166.82        170.49         4.24 o                         
   4   2   5         11.92         12.59         1.20 o                         
   5   2   5        171.29        195.67         9.88 o                         
   6   2   5          1.07          0.53         0.88 o                         
  -7   3   5         59.41         62.99         3.35 o                         
  -6   3   5         81.38         75.59         2.86 o                         
  -5   3   5          1.10          1.23         0.48 o                         
  -4   3   5        341.79        346.21        10.77 o                         
  -3   3   5        100.50        113.67         3.05 o                         
  -2   3   5       1946.45       2168.14        50.06 o                         
  -1   3   5        901.73        841.79        18.06 o                         
   0   3   5       2594.70       2544.84        52.05 o                         
   1   3   5       2728.78       2525.07        61.38 o                         
   2   3   5         67.53         49.92         1.53 o                         
   3   3   5         80.65         80.61         2.48 o                         
   4   3   5         43.77         43.40         2.69 o                         
   5   3   5        301.04        297.04        13.47 o                         
   6   3   5          0.57          1.92         1.28 o                         
  -7   4   5        113.26        110.07         4.13 o                         
  -6   4   5          0.59         -0.05         0.71 o                         
  -5   4   5         36.82         35.36         1.76 o                         
  -4   4   5        207.54        185.52         4.90 o                         
  -3   4   5          4.91          8.95         0.66 o                         
  -2   4   5        275.31        287.43         6.71 o                         
  -1   4   5         43.71         36.89         1.27 o                         
   0   4   5        466.93        512.40        10.82 o                         
   1   4   5        760.31        761.61        16.65 o                         
   2   4   5         15.56         13.27         0.85 o                         
   3   4   5          0.98         -0.01         0.48 o                         
   4   4   5         54.48         54.68         3.10 o                         
   5   4   5        281.53        282.13        10.49 o                         
   6   4   5         22.68         19.61         2.01 o                         
  -7   5   5         44.67         44.32         2.28 o                         
  -6   5   5          7.41          7.72         0.91 o                         
  -5   5   5        216.01        211.28         5.65 o                         
  -4   5   5          1.00          1.49         0.44 o                         
  -3   5   5        574.02        562.52        13.97 o                         
  -2   5   5       1349.53       1209.33        31.11 o                         
  -1   5   5          1.56          2.00         0.43 o                         
   0   5   5        116.83        119.99         3.33 o                         
   1   5   5          4.93          3.86         0.49 o                         
   2   5   5          5.42          4.81         0.60 o                         
   3   5   5         78.07         68.89         2.70 o                         
   4   5   5          4.77          5.63         1.17 o                         
   5   5   5         32.04         29.15         2.39 o                         
  -7   6   5          7.29          4.47         1.19 o                         
  -6   6   5         81.04         80.33         3.46 o                         
  -5   6   5        152.60        148.22         4.18 o                         
  -4   6   5         83.07         83.32         2.48 o                         
  -3   6   5        788.59        758.59        17.69 o                         
  -2   6   5       1209.16       1164.59        28.43 o                         
  -1   6   5        360.61        363.28         9.28 o                         
   0   6   5        171.76        172.40         4.59 o                         
   1   6   5        320.66        326.07         7.31 o                         
   2   6   5        312.53        337.06         9.38 o                         
   3   6   5         79.02         89.45         5.30 o                         
   4   6   5        104.26        107.65         3.87 o                         
   5   6   5         10.18          8.60         1.63 o                         
  -6   7   5         41.41         37.50         1.71 o                         
  -5   7   5         59.61         58.16         2.18 o                         
  -4   7   5         27.01         25.32         0.99 o                         
  -3   7   5         19.59         20.44         0.90 o                         
  -2   7   5         52.02         46.27         1.67 o                         
  -1   7   5        472.14        499.47        17.72 o                         
   0   7   5         23.97         22.61         1.37 o                         
   1   7   5        331.27        310.26         7.78 o                         
   2   7   5         93.17         99.98         3.45 o                         
   3   7   5        101.24         93.32         3.47 o                         
   4   7   5         12.05         11.04         1.29 o                         
  -6   8   5        113.91        113.44         4.55 o                         
  -5   8   5        118.86        119.15         4.77 o                         
  -4   8   5          4.88          2.69         0.65 o                         
  -3   8   5         45.25         42.30         1.52 o                         
  -2   8   5         96.66        100.79         3.08 o                         
  -1   8   5        220.45        234.66         6.43 o                         
   0   8   5          9.81         12.26         1.23 o                         
   1   8   5        142.57        122.53         4.68 o                         
   2   8   5        127.69        121.19         3.82 o                         
   3   8   5          0.69         -0.61         0.79 o                         
   4   8   5          1.22          2.11         1.18 o                         
  -6   9   5         31.03         24.30         2.04 o                         
  -5   9   5         23.16         24.13         1.35 o                         
  -4   9   5         12.45         13.47         1.29 o                         
  -3   9   5         25.19         23.77         1.29 o                         
  -2   9   5        125.85        123.91         4.12 o                         
  -1   9   5        127.60        136.66         5.27 o                         
   0   9   5        123.50        129.85         7.29 o                         
   1   9   5        108.53        118.23         8.16 o                         
   2   9   5        115.56        112.81         3.64 o                         
   3   9   5         11.57         14.87         1.18 o                         
  -5  10   5          3.01          4.17         0.83 o                         
  -4  10   5          1.09         -0.71         0.71 o                         
  -3  10   5         27.06         30.83         1.51 o                         
  -2  10   5          3.06          3.89         0.78 o                         
  -1  10   5         53.33         50.90         2.92 o                         
   0  10   5         13.09         15.04         1.66 o                         
   1  10   5         46.17         52.90         4.19 o                         
   2  10   5         71.08         67.01         4.63 o                         
  -4  11   5          2.42          1.49         1.07 o                         
  -3  11   5          0.10          0.43         0.94 o                         
  -2  11   5          8.16          5.88         1.60 o                         
  -1  11   5          1.14          1.26         1.06 o                         
   0  11   5          1.75          0.99         1.13 o                         
   1  11   5          0.09          1.21         3.76 o                         
  -1 -11   6         25.05         22.98         2.60 o                         
   0 -11   6         26.04         32.12         2.75 o                         
   1 -11   6         10.95         11.74         1.41 o                         
   2 -11   6          3.99          1.07         0.77 o                         
  -2 -10   6         69.58         76.51         4.27 o                         
  -1 -10   6         13.75         15.95         1.87 o                         
   0 -10   6         11.08          8.69         1.02 o                         
   1 -10   6         57.46         66.22         3.17 o                         
   2 -10   6         89.24         85.15         3.19 o                         
   3 -10   6          5.34          4.50         1.30 o                         
   4 -10   6          7.71          7.26         1.25 o                         
  -3  -9   6          3.58          2.91         0.90 o                         
  -2  -9   6          0.75          2.23         1.31 o                         
  -1  -9   6          3.15          3.83         1.17 o                         
   0  -9   6         25.89         24.42         1.69 o                         
   1  -9   6         11.48         13.80         1.13 o                         
   2  -9   6         18.98         19.57         1.31 o                         
   3  -9   6         12.67         13.04         0.82 o                         
   4  -9   6         24.26         26.87         2.23 o                         
   5  -9   6          9.17         10.86         1.74 o                         
  -4  -8   6         40.34         48.94         2.90 o                         
  -3  -8   6         13.61         14.25         1.31 o                         
  -2  -8   6          2.22          1.31         0.88 o                         
  -1  -8   6         52.93         51.67         2.43 o                         
   0  -8   6          2.34          2.81         0.77 o                         
   1  -8   6          4.97          7.12         0.83 o                         
   2  -8   6          0.80          1.04         0.55 o                         
   3  -8   6          7.60          6.49         0.76 o                         
   4  -8   6          2.02          0.94         0.51 o                         
   5  -8   6          1.56          1.18         1.11 o                         
  -5  -7   6        170.14        174.26         6.56 o                         
  -4  -7   6         74.13         72.82         3.39 o                         
  -3  -7   6         30.01         27.47         1.54 o                         
  -2  -7   6        624.51        672.12        18.33 o                         
  -1  -7   6         56.03         56.19         2.50 o                         
   0  -7   6        388.02        399.40        10.26 o                         
   1  -7   6        255.82        262.31         6.34 o                         
   2  -7   6        335.96        334.16         9.28 o                         
   3  -7   6          0.55          1.47         0.50 o                         
   4  -7   6          1.49          2.14         0.58 o                         
   5  -7   6          1.24          0.96         0.74 o                         
   6  -7   6          1.06         -1.02         1.02 o                         
  -5  -6   6         89.61         83.04         4.02 o                         
  -4  -6   6         11.98         12.24         1.23 o                         
  -3  -6   6         40.75         41.36         1.90 o                         
  -2  -6   6        371.36        353.66         8.72 o                         
  -1  -6   6         76.87         76.70         2.54 o                         
   0  -6   6        192.00        207.72         5.39 o                         
   1  -6   6        221.39        215.68         5.72 o                         
   2  -6   6        538.07        514.74        12.85 o                         
   3  -6   6        465.73        485.68        12.21 o                         
   4  -6   6         45.66         54.05         2.73 o                         
   5  -6   6         27.50         31.76         2.08 o                         
   6  -6   6         16.64         18.75         1.67 o                         
  -6  -5   6         31.10         25.36         2.10 o                         
  -5  -5   6        333.68        316.50        10.55 o                         
  -4  -5   6         19.23         21.50         1.54 o                         
  -3  -5   6         13.22         10.95         1.04 o                         
  -2  -5   6         64.81         52.65         1.61 o                         
  -1  -5   6          8.56          6.19         0.58 o                         
   0  -5   6        147.18        150.78         3.75 o                         
   1  -5   6        118.71        121.96         3.17 o                         
   2  -5   6        188.83        197.78         6.62 o                         
   3  -5   6         81.73         84.75         2.55 o                         
   4  -5   6         32.13         34.64         1.66 o                         
   5  -5   6         18.33         18.53         1.49 o                         
   6  -5   6         50.39         40.37         2.41 o                         
  -6  -4   6         27.67         24.31         2.19 o                         
  -5  -4   6        302.21        303.34        10.14 o                         
  -4  -4   6        301.43        289.86         8.82 o                         
  -3  -4   6        598.39        573.54        13.36 o                         
  -2  -4   6        615.09        561.65        14.15 o                         
  -1  -4   6        168.81        157.15         3.66 o                         
   0  -4   6         11.62         10.94         0.61 o                         
   1  -4   6         36.05         48.40         1.92 o                         
   2  -4   6        232.39        223.92         5.87 o                         
   3  -4   6          4.41          4.07         0.53 o                         
   4  -4   6         13.09         10.70         1.06 o                         
   5  -4   6         14.04         13.47         1.24 o                         
   6  -4   6         15.98         14.51         1.34 o                         
  -7  -3   6         26.99         23.86         2.16 o                         
  -6  -3   6          0.84          2.51         1.00 o                         
  -5  -3   6          2.06          1.91         1.01 o                         
  -4  -3   6        129.64        123.49         3.77 o                         
  -3  -3   6        355.28        366.97         8.09 o                         
  -2  -3   6        121.09        104.70         2.92 o                         
  -1  -3   6       2483.23       2502.20        55.41 o                         
   0  -3   6          3.71          4.33         0.43 o                         
   1  -3   6         85.09         67.62         1.93 o                         
   2  -3   6        119.66         99.89         2.67 o                         
   3  -3   6        539.14        557.57        13.52 o                         
   4  -3   6        130.61        128.93         4.36 o                         
   5  -3   6         38.37         39.70         2.37 o                         
   6  -3   6         43.25         52.41         3.45 o                         
  -7  -2   6          3.56          3.60         1.63 o                         
  -6  -2   6          1.70          1.37         0.91 o                         
  -5  -2   6        109.26        140.75         4.79 o                         
  -4  -2   6        734.89        700.67        16.16 o                         
  -3  -2   6         45.58         48.24         1.48 o                         
  -2  -2   6         63.97         76.12         2.10 o                         
  -1  -2   6        698.22        706.78        14.79 o                         
   0  -2   6          0.79          1.83         0.31 o                         
   1  -2   6        713.39        756.07        15.74 o                         
   2  -2   6        211.65        202.93         4.66 o                         
   3  -2   6         33.29         34.08         1.33 o                         
   4  -2   6        170.98        185.17         5.53 o                         
   5  -2   6         12.43         11.93         1.28 o                         
   6  -2   6         62.59         62.05         3.15 o                         
  -7  -1   6         22.52         17.24         2.19 o                         
  -6  -1   6         34.81         36.47         2.03 o                         
  -5  -1   6       1307.82       1326.64        39.07 o                         
  -4  -1   6       2014.54       1974.96        44.05 o                         
  -3  -1   6        247.87        223.95         5.09 o                         
  -2  -1   6         68.36         71.72         1.90 o                         
  -1  -1   6        533.64        556.31        11.66 o                         
   0  -1   6        892.75        912.34        21.27 o                         
   1  -1   6        109.79         93.63         2.28 o                         
   2  -1   6        921.92        854.03        18.48 o                         
   3  -1   6         54.55         55.63         1.62 o                         
   4  -1   6          4.68          3.20         0.74 o                         
   5  -1   6          0.30         -0.71         0.75 o                         
   6  -1   6          0.60          0.69         1.12 o                         
  -7   0   6          4.03          4.36         1.27 o                         
  -6   0   6          3.58          2.07         0.94 o                         
  -5   0   6        327.66        322.54         8.53 o                         
  -4   0   6        318.04        298.36         6.76 o                         
  -3   0   6         13.24         12.09         0.69 o                         
  -2   0   6          4.19          3.10         0.42 o                         
  -1   0   6       1929.16       1788.23        39.73 o                         
   0   0   6       1196.17       1105.89        23.71 o                         
   1   0   6        214.42        184.59         4.16 o                         
   2   0   6        738.29        706.19        15.43 o                         
   3   0   6        706.47        689.12        16.46 o                         
   4   0   6         27.80         25.11         1.19 o                         
   5   0   6          3.86          3.04         0.93 o                         
   6   0   6         33.06         34.84         2.51 o                         
  -7   1   6         59.46         62.42         4.25 o                         
  -6   1   6          0.49          0.22         0.72 o                         
  -5   1   6         27.27         26.49         1.34 o                         
  -4   1   6          7.21          3.63         0.46 o                         
  -3   1   6         57.73         66.34         2.01 o                         
  -2   1   6        451.46        508.45        10.73 o                         
  -1   1   6       4046.49       4269.73        98.47 o                         
   0   1   6        430.13        412.49         8.78 o                         
   1   1   6         43.28         44.67         1.29 o                         
   2   1   6          4.02          2.70         0.48 o                         
   3   1   6        317.60        296.28         6.43 o                         
   4   1   6        331.97        324.87         9.13 o                         
   5   1   6        129.68        138.75         4.23 o                         
   6   1   6        174.52        171.11         7.73 o                         
  -7   2   6        132.58        138.23         5.85 o                         
  -6   2   6          5.27          5.68         0.92 o                         
  -5   2   6          9.79          7.31         0.84 o                         
  -4   2   6        576.68        609.42        13.32 o                         
  -3   2   6       1427.11       1406.84        31.33 o                         
  -2   2   6       3052.86       3335.85        70.81 o                         
  -1   2   6        573.23        573.49        11.59 o                         
   0   2   6         67.57         66.43         1.92 o                         
   1   2   6         73.41         74.28         1.97 o                         
   2   2   6        703.04        714.04        15.10 o                         
   3   2   6         19.59         20.72         1.12 o                         
   4   2   6         45.96         49.94         2.27 o                         
   5   2   6         18.07         19.96         2.91 o                         
   6   2   6         21.53         18.27         2.09 o                         
  -7   3   6          3.29          3.48         1.03 o                         
  -6   3   6          0.25          2.76         0.75 o                         
  -5   3   6        373.75        365.09        13.18 o                         
  -4   3   6       1557.90       1573.04        38.30 o                         
  -3   3   6        392.78        367.49         8.88 o                         
  -2   3   6       1673.16       1733.04        36.81 o                         
  -1   3   6         22.20          8.48         0.57 o                         
   0   3   6       1462.16       1475.64        30.33 o                         
   1   3   6        153.76        124.66         3.06 o                         
   2   3   6         19.32         15.28         0.90 o                         
   3   3   6        435.30        426.23        10.64 o                         
   4   3   6         30.29         35.48         2.85 o                         
   5   3   6          8.70          7.16         1.45 o                         
   6   3   6          8.37          5.10         1.53 o                         
  -7   4   6         23.43         22.92         3.31 o                         
  -6   4   6          7.71          7.69         1.25 o                         
  -5   4   6         10.07          9.70         1.10 o                         
  -4   4   6        337.70        325.25         9.05 o                         
  -3   4   6         12.02         14.51         0.91 o                         
  -2   4   6        294.68        299.77         6.94 o                         
  -1   4   6          9.14         10.71         0.59 o                         
   0   4   6       1380.31       1337.12        28.65 o                         
   1   4   6        813.65        799.66        18.20 o                         
   2   4   6        271.34        269.78         6.39 o                         
   3   4   6        393.71        390.85        10.79 o                         
   4   4   6        137.09        147.82         6.16 o                         
   5   4   6         35.51         40.46         5.34 o                         
  -7   5   6        157.36        159.25         7.53 o                         
  -6   5   6         84.24         91.35         5.48 o                         
  -5   5   6        240.60        251.47         8.01 o                         
  -4   5   6        267.95        260.59         6.55 o                         
  -3   5   6         52.99         53.32         1.68 o                         
  -2   5   6        855.64        876.86        25.82 o                         
  -1   5   6        152.56        155.81         4.12 o                         
   0   5   6        823.73        823.12        17.24 o                         
   1   5   6         37.61         41.55         1.56 o                         
   2   5   6         38.02         36.33         1.78 o                         
   3   5   6         29.51         26.70         2.09 o                         
   4   5   6         29.67         29.26         2.30 o                         
   5   5   6          2.86          2.77         1.23 o                         
  -7   6   6         93.00         98.89         4.91 o                         
  -6   6   6        195.73        187.75         7.64 o                         
  -5   6   6        165.44        163.68         6.05 o                         
  -4   6   6        339.15        334.16         8.23 o                         
  -3   6   6        503.76        529.30        12.62 o                         
  -2   6   6        220.32        221.02         7.48 o                         
  -1   6   6       1117.16       1095.91        26.89 o                         
   0   6   6       1539.78       1526.87        32.72 o                         
   1   6   6         53.68         53.63         2.09 o                         
   2   6   6         22.76         27.94         1.69 o                         
   3   6   6         17.85         20.17         1.62 o                         
   4   6   6         24.15         18.65         1.92 o                         
   5   6   6          0.31          0.90         1.32 o                         
  -6   7   6          3.60          3.79         0.77 o                         
  -5   7   6         16.28         17.93         1.25 o                         
  -4   7   6         33.22         37.85         1.67 o                         
  -3   7   6         55.48         54.02         1.86 o                         
  -2   7   6        161.28        166.34         4.66 o                         
  -1   7   6        523.81        544.80        19.98 o                         
   0   7   6        303.68        291.46         8.71 o                         
   1   7   6        191.01        210.47         6.55 o                         
   2   7   6        137.80        135.18         4.84 o                         
   3   7   6        111.67        110.24         4.06 o                         
   4   7   6         98.99        106.55         4.25 o                         
  -6   8   6         10.53         12.22         1.34 o                         
  -5   8   6         42.30         42.07         2.27 o                         
  -4   8   6          6.50          9.43         1.06 o                         
  -3   8   6          6.69          7.69         0.81 o                         
  -2   8   6         29.53         34.91         1.73 o                         
  -1   8   6        169.56        178.07         6.58 o                         
   0   8   6         77.52         80.26         3.74 o                         
   1   8   6         20.06         19.13         1.20 o                         
   2   8   6         66.26         55.82         2.63 o                         
   3   8   6          4.10          4.43         0.95 o                         
  -5   9   6         15.28         15.30         1.68 o                         
  -4   9   6        110.44         93.68         3.30 o                         
  -3   9   6        154.30        164.94         7.13 o                         
  -2   9   6         82.24         89.84         3.04 o                         
  -1   9   6         35.90         32.94         1.91 o                         
   0   9   6         19.01         21.07         1.54 o                         
   1   9   6         33.91         31.67         2.45 o                         
   2   9   6          6.88          4.72         0.97 o                         
   3   9   6          0.16         -0.85         0.85 o                         
  -4  10   6         21.16         19.72         1.79 o                         
  -3  10   6         61.27         64.35         2.60 o                         
  -2  10   6         11.33         17.50         1.36 o                         
  -1  10   6          1.24          1.28         1.38 o                         
   0  10   6         31.49         31.88         2.50 o                         
   1  10   6        138.34        148.49         6.24 o                         
   2  10   6         14.41         15.22         5.35 o                         
  -3  11   6         13.28         14.51         2.32 o                         
  -2  11   6          0.97          0.18         1.05 o                         
  -1  11   6          0.30         -0.16         1.11 o                         
   0  11   6         33.22         31.43         2.83 o                         
   0 -11   7          0.20          1.30         1.33 o                         
   1 -11   7          0.04          0.72         1.14 o                         
   2 -11   7          4.62          1.96         1.60 o                         
  -2 -10   7          5.80          5.17         1.47 o                         
  -1 -10   7          4.68          3.83         1.44 o                         
   0 -10   7         59.74         67.65         3.96 o                         
   1 -10   7         34.84         37.20         1.93 o                         
   2 -10   7         13.71         13.23         1.17 o                         
   3 -10   7          0.27         -0.73         0.73 o                         
  -3  -9   7         20.40         17.98         1.14 o                         
  -2  -9   7          4.78          3.26         1.55 o                         
  -1  -9   7          0.51         -0.60         1.22 o                         
   0  -9   7         73.91         80.05         4.77 o                         
   1  -9   7         60.86         56.98         2.31 o                         
   2  -9   7          5.92          5.42         0.83 o                         
   3  -9   7         13.75         16.92         1.37 o                         
   4  -9   7         20.76         21.00         1.73 o                         
  -4  -8   7         50.82         58.11         2.70 o                         
  -3  -8   7          5.51          7.13         0.91 o                         
  -2  -8   7         12.64          9.38         1.34 o                         
  -1  -8   7         18.13         13.50         1.38 o                         
   0  -8   7         68.24         80.87         5.86 o                         
   1  -8   7          1.52          1.43         0.65 o                         
   2  -8   7         12.81         13.70         1.74 o                         
   3  -8   7         10.38         11.71         0.98 o                         
   4  -8   7         42.53         39.42         1.83 o                         
   5  -8   7          5.43          3.54         0.83 o                         
  -5  -7   7          1.24         -0.23         1.39 o                         
  -4  -7   7        142.93        138.56         4.65 o                         
  -3  -7   7         57.49         62.32         2.69 o                         
  -2  -7   7        330.85        347.93         8.61 o                         
  -1  -7   7         39.54         44.01         2.23 o                         
   0  -7   7        231.66        253.02        12.42 o                         
   1  -7   7         46.11         50.20         2.19 o                         
   2  -7   7          3.20          4.73         0.67 o                         
   3  -7   7         30.05         28.44         1.80 o                         
   4  -7   7         19.88         20.13         1.40 o                         
   5  -7   7          0.62          0.42         0.91 o                         
  -5  -6   7         23.60         20.53         2.01 o                         
  -4  -6   7         23.31         20.46         1.41 o                         
  -3  -6   7        377.98        346.98         9.28 o                         
  -2  -6   7        101.88        124.36         3.52 o                         
  -1  -6   7          7.51         11.72         1.42 o                         
   0  -6   7         29.49         27.64         1.42 o                         
   1  -6   7        524.65        502.28        13.69 o                         
   2  -6   7        279.93        266.46         9.07 o                         
   3  -6   7        334.07        332.74         9.67 o                         
   4  -6   7         17.72         21.00         1.50 o                         
   5  -6   7         14.76         16.73         2.12 o                         
   6  -6   7          7.40          5.40         1.65 o                         
  -6  -5   7         32.91         29.06         2.85 o                         
  -5  -5   7          9.31         12.38         1.55 o                         
  -4  -5   7         68.18         56.39         2.44 o                         
  -3  -5   7        210.74        203.02         5.51 o                         
  -2  -5   7          0.73         -0.09         0.43 o                         
  -1  -5   7        387.30        391.33         9.18 o                         
   0  -5   7         97.85         97.03         2.81 o                         
   1  -5   7          2.12          1.14         0.44 o                         
   2  -5   7        448.53        443.76        13.00 o                         
   3  -5   7          3.11          5.40         0.66 o                         
   4  -5   7         83.60         86.60         3.43 o                         
   5  -5   7         26.62         27.74         2.39 o                         
   6  -5   7         30.65         28.48         2.28 o                         
  -6  -4   7        193.07        183.87         7.29 o                         
  -5  -4   7        201.89        195.07         7.71 o                         
  -4  -4   7        383.46        376.44        11.20 o                         
  -3  -4   7        567.53        532.34        13.02 o                         
  -2  -4   7        195.22        188.87         4.28 o                         
  -1  -4   7        310.75        310.78         7.39 o                         
   0  -4   7         43.44         38.60         1.23 o                         
   1  -4   7         25.48         26.05         1.13 o                         
   2  -4   7          8.66          9.50         0.83 o                         
   3  -4   7        235.00        228.93         7.50 o                         
   4  -4   7         31.37         33.35         1.99 o                         
   5  -4   7         16.59         17.27         1.30 o                         
   6  -4   7          0.07          0.25         1.11 o                         
  -6  -3   7        115.86        116.70         6.99 o                         
  -5  -3   7         10.75         12.55         1.64 o                         
  -4  -3   7         16.91         17.65         1.28 o                         
  -3  -3   7        479.82        459.56        10.03 o                         
  -2  -3   7       1147.79       1095.69        24.72 o                         
  -1  -3   7        482.80        444.53        10.29 o                         
   0  -3   7       1300.49       1192.11        27.87 o                         
   1  -3   7        850.09        845.66        19.02 o                         
   2  -3   7        204.63        203.41         5.13 o                         
   3  -3   7          2.74          2.67         0.55 o                         
   4  -3   7         90.55         89.94         3.26 o                         
   5  -3   7         51.05         60.13         2.70 o                         
   6  -3   7          0.82          0.23         0.94 o                         
  -7  -2   7         21.88         22.69         1.62 o                         
  -6  -2   7         11.43         22.80         2.09 o                         
  -5  -2   7          5.39          4.66         0.86 o                         
  -4  -2   7        605.95        595.66        15.11 o                         
  -3  -2   7         45.04         49.87         1.60 o                         
  -2  -2   7       1456.58       1501.13        32.26 o                         
  -1  -2   7        372.83        367.88         7.95 o                         
   0  -2   7        281.66        277.70         6.29 o                         
   1  -2   7          1.89          1.84         0.34 o                         
   2  -2   7        137.78        127.32         3.36 o                         
   3  -2   7         20.79         19.93         0.92 o                         
   4  -2   7        344.54        356.89        18.81 o                         
   5  -2   7        148.44        166.29         5.86 o                         
   6  -2   7         23.28         25.83         2.11 o                         
  -7  -1   7         87.02         89.59         4.50 o                         
  -6  -1   7        137.75        145.73         5.00 o                         
  -5  -1   7        461.48        439.87        12.86 o                         
  -4  -1   7          0.97          1.55         0.42 o                         
  -3  -1   7        654.13        650.71        13.35 o                         
  -2  -1   7       2133.61       2156.49        46.05 o                         
  -1  -1   7         33.47         27.51         1.07 o                         
   0  -1   7         17.00         18.52         0.91 o                         
   1  -1   7          0.61          0.22         0.29 o                         
   2  -1   7         44.74         46.15         1.38 o                         
   3  -1   7         29.35         28.06         1.12 o                         
   4  -1   7         40.55         41.44         2.16 o                         
   5  -1   7        111.32        129.19         6.33 o                         
   6  -1   7         14.44         13.94         2.08 o                         
  -7   0   7         14.07         15.35         1.67 o                         
  -6   0   7        247.12        223.79         7.18 o                         
  -5   0   7        315.92        323.29        10.01 o                         
  -4   0   7        501.01        508.38        10.93 o                         
  -3   0   7       1546.69       1531.10        31.70 o                         
  -2   0   7       2786.78       2851.85        63.22 o                         
  -1   0   7         43.53         43.88         1.32 o                         
   0   0   7         17.15         24.91         1.02 o                         
   1   0   7        189.15        172.10         4.31 o                         
   2   0   7        603.19        567.59        12.07 o                         
   3   0   7         13.53         12.54         0.79 o                         
   4   0   7          7.66          7.20         0.71 o                         
   5   0   7          0.69          0.61         0.99 o                         
   6   0   7         32.67         33.90         2.98 o                         
  -7   1   7         93.49         95.74         4.88 o                         
  -6   1   7         69.47         71.49         3.12 o                         
  -5   1   7         24.53         24.48         1.42 o                         
  -4   1   7          9.49          9.48         0.68 o                         
  -3   1   7         62.79         78.66         2.17 o                         
  -2   1   7        620.17        625.72        14.27 o                         
  -1   1   7        599.51        618.16        13.50 o                         
   0   1   7          1.38          1.99         0.37 o                         
   1   1   7        930.38        876.70        19.06 o                         
   2   1   7       1910.03       1788.96        37.02 o                         
   3   1   7         86.75         81.92         2.26 o                         
   4   1   7        115.25        117.73         3.57 o                         
   5   1   7         14.64         16.77         1.29 o                         
   6   1   7         82.51         80.12         5.13 o                         
  -7   2   7          1.63          4.86         1.17 o                         
  -6   2   7        260.80        279.09         9.87 o                         
  -5   2   7         25.57         31.10         1.93 o                         
  -4   2   7         12.01         22.61         1.01 o                         
  -3   2   7         73.12         80.72         2.31 o                         
  -2   2   7         48.12         55.77         1.54 o                         
  -1   2   7        429.58        473.95        10.06 o                         
   0   2   7         17.21         18.45         0.90 o                         
   1   2   7        152.24        150.55         3.71 o                         
   2   2   7        202.37        197.78         5.25 o                         
   3   2   7          0.42          0.40         0.53 o                         
   4   2   7         34.01         40.25         2.40 o                         
   5   2   7         32.78         36.18         3.34 o                         
   6   2   7         70.03         76.64         6.07 o                         
  -7   3   7         26.13         31.00         2.46 o                         
  -6   3   7        270.60        292.83        11.95 o                         
  -5   3   7         54.67         49.45         2.08 o                         
  -4   3   7        217.38        195.33         5.13 o                         
  -3   3   7          3.75          7.03         0.63 o                         
  -2   3   7        282.84        277.34         6.54 o                         
  -1   3   7        807.07        714.77        16.20 o                         
   0   3   7          0.92          1.46         0.35 o                         
   1   3   7        103.57         94.83         2.51 o                         
   2   3   7         56.29         55.22         1.85 o                         
   3   3   7         47.40         46.85         2.35 o                         
   4   3   7         49.36         50.46         2.87 o                         
   5   3   7          8.43          7.99         1.56 o                         
  -7   4   7         16.92         12.89         1.63 o                         
  -6   4   7         15.47         19.62         2.15 o                         
  -5   4   7        330.79        324.23        10.07 o                         
  -4   4   7          6.73          6.78         0.73 o                         
  -3   4   7          5.15          4.42         0.54 o                         
  -2   4   7        374.11        332.12         9.53 o                         
  -1   4   7       2650.04       2516.43        55.68 o                         
   0   4   7        405.81        397.22         9.67 o                         
   1   4   7        583.59        564.96        13.09 o                         
   2   4   7        365.09        350.87         9.26 o                         
   3   4   7         89.99         92.58         3.75 o                         
   4   4   7         12.69         12.71         1.67 o                         
   5   4   7         59.76         60.30         3.68 o                         
  -7   5   7         21.20         23.14         2.24 o                         
  -6   5   7         15.30         15.28         1.56 o                         
  -5   5   7        120.25        130.51         6.09 o                         
  -4   5   7          0.52          0.30         0.49 o                         
  -3   5   7        253.13        244.23         6.49 o                         
  -2   5   7        232.78        234.47         6.75 o                         
  -1   5   7        231.32        234.00         5.71 o                         
   0   5   7        270.75        281.37         6.51 o                         
   1   5   7         38.96         36.91         1.82 o                         
   2   5   7        133.77        139.85         4.48 o                         
   3   5   7         47.29         48.73         2.65 o                         
   4   5   7         57.55         57.39         4.28 o                         
   5   5   7         16.55         15.19         2.02 o                         
  -7   6   7          6.45          6.46         1.73 o                         
  -6   6   7         26.58         19.64         2.25 o                         
  -5   6   7        156.50        167.14         5.26 o                         
  -4   6   7        485.59        503.20        13.42 o                         
  -3   6   7         48.70         61.05         2.28 o                         
  -2   6   7        552.53        550.81        16.66 o                         
  -1   6   7        129.29        123.53         3.34 o                         
   0   6   7         47.41         46.26         1.98 o                         
   1   6   7          0.24          0.09         0.48 o                         
   2   6   7        152.55        140.48         5.22 o                         
   3   6   7         97.71        102.47         3.93 o                         
   4   6   7          0.25         -0.52         1.11 o                         
  -6   7   7          0.58         -0.38         0.67 o                         
  -5   7   7        101.59        107.44         5.30 o                         
  -4   7   7        183.78        192.21         6.86 o                         
  -3   7   7         15.87         19.51         1.36 o                         
  -2   7   7        193.04        194.80         6.12 o                         
  -1   7   7        143.41        154.53         6.06 o                         
   0   7   7         24.33         32.13         1.84 o                         
   1   7   7        137.37        131.87         4.45 o                         
   2   7   7        240.18        271.46        11.29 o                         
   3   7   7        206.39        221.70        14.99 o                         
   4   7   7          5.42          4.91         1.38 o                         
  -6   8   7          7.56          7.30         1.03 o                         
  -5   8   7          8.90         10.20         1.16 o                         
  -4   8   7         16.07         17.59         1.49 o                         
  -3   8   7         85.59         81.27         2.69 o                         
  -2   8   7         44.11         47.48         2.07 o                         
  -1   8   7         28.45         29.72         1.61 o                         
   0   8   7         49.02         47.03         2.55 o                         
   1   8   7         15.55         16.43         1.46 o                         
   2   8   7         73.84         77.59         3.28 o                         
   3   8   7         93.56         95.54         3.97 o                         
  -5   9   7         60.47         59.42         3.02 o                         
  -4   9   7         93.40         96.32         3.93 o                         
  -3   9   7          0.21          0.89         0.82 o                         
  -2   9   7         11.17         11.84         1.04 o                         
  -1   9   7         23.60         24.27         1.66 o                         
   0   9   7         38.13         39.79         3.55 o                         
   1   9   7          1.98          3.22         1.03 o                         
   2   9   7          0.76          0.80         0.83 o                         
  -4  10   7         55.09         54.30         3.83 o                         
  -3  10   7         55.29         56.94         2.54 o                         
  -2  10   7         57.96         55.30         2.46 o                         
  -1  10   7        115.11        122.16         4.67 o                         
   0  10   7         93.05        106.89         5.30 o                         
   1  10   7          0.16         -1.72         1.73 o                         
  -2  11   7          4.44          1.84         1.44 o                         
  -1  11   7         38.35         37.67         5.14 o                         
  -2 -10   8         11.43         12.77         2.04 o                         
  -1 -10   8          0.32          0.19         1.85 o                         
   0 -10   8          8.52          8.42         1.20 o                         
   1 -10   8          0.17          0.86         1.00 o                         
   2 -10   8          0.98         -1.30         1.30 o                         
   3 -10   8          0.10          1.04         2.02 o                         
  -3  -9   8         43.43         40.76         3.47 o                         
  -2  -9   8          2.30          0.23         0.84 o                         
  -1  -9   8        177.63        209.69         9.38 o                         
   0  -9   8         22.69         23.19         1.65 o                         
   1  -9   8         48.26         45.32         2.12 o                         
   2  -9   8         14.69         15.33         1.75 o                         
   3  -9   8         32.92         31.17         2.42 o                         
   4  -9   8          4.82          5.56         0.92 o                         
  -4  -8   8         16.04         16.88         1.43 o                         
  -3  -8   8          0.27         -0.14         0.61 o                         
  -2  -8   8          1.29          0.93         1.03 o                         
  -1  -8   8        150.40        164.46         8.38 o                         
   0  -8   8         11.21         16.09         1.54 o                         
   1  -8   8          4.12          2.61         0.76 o                         
   2  -8   8         52.70         53.05         4.15 o                         
   3  -8   8         83.98         89.27         4.35 o                         
   4  -8   8         43.37         51.44         2.72 o                         
  -5  -7   8         68.53         72.74         3.67 o                         
  -4  -7   8        111.36        125.55         4.30 o                         
  -3  -7   8          5.57          5.43         0.85 o                         
  -2  -7   8          6.65          5.53         0.97 o                         
  -1  -7   8         75.88         65.05         2.69 o                         
   0  -7   8          3.26          2.08         0.72 o                         
   1  -7   8          6.42          4.77         0.70 o                         
   2  -7   8          0.72         -0.46         0.67 o                         
   3  -7   8         54.85         55.41         2.51 o                         
   4  -7   8          4.08          2.99         0.93 o                         
   5  -7   8          2.29          1.73         1.22 o                         
  -5  -6   8         82.07         76.00         4.01 o                         
  -4  -6   8        154.34        164.38         5.37 o                         
  -3  -6   8         56.58         62.28         2.45 o                         
  -2  -6   8          3.62          3.53         0.57 o                         
  -1  -6   8        295.92        313.74         8.76 o                         
   0  -6   8        155.21        172.13         6.06 o                         
   1  -6   8         95.09        117.07         4.02 o                         
   2  -6   8         48.56         57.35         2.39 o                         
   3  -6   8         15.26         12.17         1.11 o                         
   4  -6   8          3.61          2.08         1.26 o                         
   5  -6   8          1.58          1.06         1.02 o                         
  -6  -5   8         23.06         22.92         2.05 o                         
  -5  -5   8         13.01         13.01         1.53 o                         
  -4  -5   8         13.38         12.26         1.41 o                         
  -3  -5   8         12.18         11.49         1.07 o                         
  -2  -5   8         66.80         68.45         2.89 o                         
  -1  -5   8         36.82         38.78         1.58 o                         
   0  -5   8        233.26        216.91         5.60 o                         
   1  -5   8         47.37         42.54         1.84 o                         
   2  -5   8        165.67        156.52         4.46 o                         
   3  -5   8          3.38          5.92         0.83 o                         
   4  -5   8         36.15         39.82         2.39 o                         
   5  -5   8         17.74         15.76         1.75 o                         
  -6  -4   8          3.64         -0.68         1.01 o                         
  -5  -4   8          8.68         13.19         1.51 o                         
  -4  -4   8        114.19        118.41         4.59 o                         
  -3  -4   8        283.73        276.32         6.87 o                         
  -2  -4   8          9.04          7.46         0.68 o                         
  -1  -4   8         55.87         46.43         1.61 o                         
   0  -4   8         29.37         28.95         1.09 o                         
   1  -4   8         59.68         52.25         1.72 o                         
   2  -4   8        281.88        269.62         7.13 o                         
   3  -4   8        119.80        121.61         4.54 o                         
   4  -4   8         34.97         37.27         2.31 o                         
   5  -4   8         23.37         26.27         2.97 o                         
   6  -4   8          0.83          0.23         2.54 o                         
  -6  -3   8          1.38         -0.04         1.01 o                         
  -5  -3   8          5.86          5.72         1.48 o                         
  -4  -3   8       1084.81       1028.39        30.77 o                         
  -3  -3   8       1167.19       1112.28        25.21 o                         
  -2  -3   8        156.80        153.22         3.70 o                         
  -1  -3   8        578.42        579.49        12.38 o                         
   0  -3   8        171.34        160.17         3.88 o                         
   1  -3   8         93.52         85.86         2.45 o                         
   2  -3   8         86.01         84.86         2.35 o                         
   3  -3   8        366.71        362.95         9.97 o                         
   4  -3   8         32.68         40.74         3.42 o                         
   5  -3   8          9.66         10.91         1.99 o                         
   6  -3   8          0.50          0.56         1.35 o                         
  -7  -2   8         48.59         53.85         3.23 o                         
  -6  -2   8         25.64         24.30         2.52 o                         
  -5  -2   8          6.40         10.04         1.19 o                         
  -4  -2   8        347.52        347.01         9.22 o                         
  -3  -2   8        242.96        240.90         5.38 o                         
  -2  -2   8         43.46         47.55         1.66 o                         
  -1  -2   8         55.23         53.75         1.61 o                         
   0  -2   8        453.02        407.94         8.76 o                         
   1  -2   8        473.87        446.42         9.92 o                         
   2  -2   8         63.85         62.15         1.83 o                         
   3  -2   8        448.62        432.50        10.64 o                         
   4  -2   8         71.27         84.83         3.28 o                         
   5  -2   8         25.89         27.89         2.02 o                         
   6  -2   8          5.87          5.21         1.37 o                         
  -7  -1   8        179.13        170.08         7.13 o                         
  -6  -1   8         50.73         63.45         3.10 o                         
  -5  -1   8         12.10         17.46         1.44 o                         
  -4  -1   8        251.26        266.07         7.59 o                         
  -3  -1   8         16.84         13.30         0.88 o                         
  -2  -1   8         34.20         35.73         1.33 o                         
  -1  -1   8        108.27        110.07         2.84 o                         
   0  -1   8       1301.97       1293.79        27.84 o                         
   1  -1   8         33.32         35.77         1.39 o                         
   2  -1   8          7.44          7.38         0.65 o                         
   3  -1   8        111.71        111.25         3.23 o                         
   4  -1   8         14.96         15.95         1.37 o                         
   5  -1   8         46.96         50.68         2.78 o                         
   6  -1   8         28.82         28.07         2.29 o                         
  -7   0   8        165.44        159.51         6.00 o                         
  -6   0   8        201.00        192.40         5.94 o                         
  -5   0   8        130.27        125.54         4.58 o                         
  -4   0   8        372.61        387.67         9.22 o                         
  -3   0   8        215.85        212.86         4.91 o                         
  -2   0   8         21.12         21.40         1.01 o                         
  -1   0   8        855.02        905.26        21.38 o                         
   0   0   8       1706.19       1613.06        34.65 o                         
   1   0   8        137.75        117.26         3.04 o                         
   2   0   8          0.93          1.07         0.39 o                         
   3   0   8        129.12        132.74         3.81 o                         
   4   0   8          0.22         -0.08         0.53 o                         
   5   0   8          3.30          6.05         1.25 o                         
   6   0   8          7.27          5.32         1.60 o                         
  -7   1   8        137.63        142.01         7.96 o                         
  -6   1   8          2.01          0.55         1.22 o                         
  -5   1   8          0.92          1.20         0.76 o                         
  -4   1   8        570.56        530.57        12.80 o                         
  -3   1   8        843.59        899.01        18.75 o                         
  -2   1   8         68.74         70.99         1.93 o                         
  -1   1   8       1102.90       1161.25        25.04 o                         
   0   1   8        336.79        297.61         6.57 o                         
   1   1   8        988.56        984.22        21.35 o                         
   2   1   8        228.44        208.53         4.69 o                         
   3   1   8          4.99          2.83         0.66 o                         
   4   1   8         88.14         92.01         3.58 o                         
   5   1   8         11.78         14.56         1.47 o                         
   6   1   8          0.57          2.68         2.13 o                         
  -7   2   8        260.68        302.27        18.94 o                         
  -6   2   8          0.94          1.77         0.74 o                         
  -5   2   8        172.18        192.60         5.82 o                         
  -4   2   8        295.83        281.71         7.74 o                         
  -3   2   8        755.85        744.42        16.18 o                         
  -2   2   8         21.45         19.71         0.97 o                         
  -1   2   8          0.67          2.94         0.41 o                         
   0   2   8         37.86         34.48         1.37 o                         
   1   2   8        257.82        243.65         5.78 o                         
   2   2   8         86.73         84.44         2.28 o                         
   3   2   8        193.63        196.47         5.68 o                         
   4   2   8        191.69        195.61         6.43 o                         
   5   2   8         62.96         74.56         4.31 o                         
  -7   3   8        138.30        133.55         7.32 o                         
  -6   3   8         54.90         60.38         5.68 o                         
  -5   3   8         60.68         64.41         2.60 o                         
  -4   3   8        348.61        352.76         9.25 o                         
  -3   3   8       1035.48        946.85        20.51 o                         
  -2   3   8         76.94         56.21         1.72 o                         
  -1   3   8        145.11        157.39         3.59 o                         
   0   3   8          6.88          7.82         0.69 o                         
   1   3   8         89.23         92.50         2.49 o                         
   2   3   8         71.76         61.47         2.19 o                         
   3   3   8          5.80          4.86         1.02 o                         
   4   3   8          2.20          3.07         1.08 o                         
   5   3   8         31.43         40.33         2.83 o                         
  -7   4   8          7.41          7.69         1.34 o                         
  -6   4   8        101.97        110.13         5.43 o                         
  -5   4   8        440.62        430.99        14.30 o                         
  -4   4   8        349.07        356.24        10.31 o                         
  -3   4   8       1631.35       1575.34        40.48 o                         
  -2   4   8        644.21        623.15        13.63 o                         
  -1   4   8         20.17         22.34         1.03 o                         
   0   4   8        654.52        614.22        13.60 o                         
   1   4   8       1308.26       1223.58        30.36 o                         
   2   4   8        103.02         99.05         4.46 o                         
   3   4   8          9.32         10.00         1.35 o                         
   4   4   8         22.58         22.87         2.18 o                         
   5   4   8         12.23          8.62         1.71 o                         
  -7   5   8          4.51          5.57         1.48 o                         
  -6   5   8        147.10        144.01         5.64 o                         
  -5   5   8         39.01         42.03         2.23 o                         
  -4   5   8         12.17         11.08         1.01 o                         
  -3   5   8          7.15          5.40         0.64 o                         
  -2   5   8         11.42         11.13         0.87 o                         
  -1   5   8          3.83          5.07         0.63 o                         
   0   5   8        783.08        785.47        18.61 o                         
   1   5   8        531.77        531.80        15.21 o                         
   2   5   8        240.50        240.83         8.09 o                         
   3   5   8        100.23        102.00         4.35 o                         
   4   5   8         97.11         88.82         4.44 o                         
  -6   6   8        235.94        237.83         8.54 o                         
  -5   6   8         43.08         56.42         2.39 o                         
  -4   6   8        105.95         96.07         3.49 o                         
  -3   6   8         26.55         27.98         1.67 o                         
  -2   6   8         41.28         42.95         2.06 o                         
  -1   6   8        106.87        113.21         3.59 o                         
   0   6   8         55.40         52.34         2.23 o                         
   1   6   8        191.37        197.37         5.64 o                         
   2   6   8          4.62          5.17         1.35 o                         
   3   6   8         40.41         32.06         2.45 o                         
   4   6   8          6.76          6.04         2.16 o                         
  -6   7   8        145.16        140.79         5.10 o                         
  -5   7   8         25.51         24.64         2.13 o                         
  -4   7   8          1.69          3.52         0.72 o                         
  -3   7   8        391.51        379.07        11.80 o                         
  -2   7   8        238.07        276.38        13.13 o                         
  -1   7   8        121.79        123.92         4.45 o                         
   0   7   8         74.03         78.75         3.70 o                         
   1   7   8        188.60        180.60         5.85 o                         
   2   7   8         16.10         15.79         1.44 o                         
   3   7   8          2.89          1.55         1.08 o                         
  -5   8   8          2.11         -0.64         0.92 o                         
  -4   8   8         16.38         16.60         1.54 o                         
  -3   8   8         79.37         71.64         2.86 o                         
  -2   8   8        147.07        134.38         4.82 o                         
  -1   8   8         25.68         30.59         1.87 o                         
   0   8   8          0.73         -0.43         0.95 o                         
   1   8   8         46.27         45.70         2.53 o                         
   2   8   8         70.73         86.21         3.59 o                         
   3   8   8         19.42         19.45         1.98 o                         
  -5   9   8         36.27         29.53         2.74 o                         
  -4   9   8         24.48         21.69         2.07 o                         
  -3   9   8          6.20          4.71         0.83 o                         
  -2   9   8         65.06         63.75         2.65 o                         
  -1   9   8          1.92          2.19         0.89 o                         
   0   9   8          4.78          5.57         1.13 o                         
   1   9   8         42.11         46.07         3.02 o                         
   2   9   8         34.51         36.55         3.16 o                         
  -4  10   8         22.73         25.94         1.94 o                         
  -3  10   8         44.17         41.17         2.83 o                         
  -2  10   8         62.62         71.06         2.78 o                         
  -1  10   8          0.24          0.14         0.94 o                         
   0  10   8          4.28          0.80         1.41 o                         
  -1 -10   9          0.65          2.83         1.56 o                         
   0 -10   9          1.24         -0.55         0.97 o                         
   1 -10   9          9.87          9.77         1.43 o                         
   2 -10   9          1.00          1.67         1.29 o                         
  -3  -9   9         55.18         64.52        10.57 o                         
  -2  -9   9          9.44          9.28         1.52 o                         
  -1  -9   9         92.25        104.63         6.91 o                         
   0  -9   9         15.35         20.79         1.51 o                         
   1  -9   9         41.35         51.43         3.09 o                         
   2  -9   9          4.85          4.32         1.21 o                         
   3  -9   9          1.90          3.95         1.23 o                         
  -3  -8   9          9.99         10.27         1.41 o                         
  -2  -8   9        131.97        132.27         4.70 o                         
  -1  -8   9          7.40          8.05         1.14 o                         
   0  -8   9         22.46         26.44         1.83 o                         
   1  -8   9         18.16         19.73         1.70 o                         
   2  -8   9         45.30         43.29         2.70 o                         
   3  -8   9         19.91         16.88         1.29 o                         
   4  -8   9         57.00         53.15         3.30 o                         
  -4  -7   9          3.07          2.17         1.03 o                         
  -3  -7   9         35.70         34.80         2.20 o                         
  -2  -7   9        191.71        180.35         5.99 o                         
  -1  -7   9          2.98          2.28         1.45 o                         
   0  -7   9         45.21         42.28         2.15 o                         
   1  -7   9         37.19         43.54         2.64 o                         
   2  -7   9          1.34          0.69         0.57 o                         
   3  -7   9         38.23         28.33         2.11 o                         
   4  -7   9          1.11          2.24         0.94 o                         
  -5  -6   9        108.19        122.98         5.14 o                         
  -4  -6   9         22.93         26.50         2.65 o                         
  -3  -6   9        178.84        182.64         7.15 o                         
  -2  -6   9        255.81        272.29         8.75 o                         
  -1  -6   9         46.12         53.80         3.66 o                         
   0  -6   9          2.46          9.96         1.36 o                         
   1  -6   9          2.59          1.66         0.80 o                         
   2  -6   9          6.18         10.22         1.26 o                         
   3  -6   9          3.02          5.09         0.91 o                         
   4  -6   9         13.58          9.91         1.33 o                         
   5  -6   9          2.10          0.07         1.12 o                         
  -5  -5   9         61.32         60.51         3.62 o                         
  -4  -5   9          0.47         -0.78         0.78 o                         
  -3  -5   9         95.60        104.73         4.95 o                         
  -2  -5   9        122.73        112.76         4.10 o                         
  -1  -5   9         91.08         93.52         3.34 o                         
   0  -5   9        175.41        163.57         4.41 o                         
   1  -5   9        403.65        412.12        14.73 o                         
   2  -5   9        192.26        219.71         7.62 o                         
   3  -5   9          0.66          0.27         0.83 o                         
   4  -5   9          3.00          3.61         1.13 o                         
   5  -5   9         14.63         13.14         1.85 o                         
  -6  -4   9         34.61         31.03         2.38 o                         
  -5  -4   9         15.93         19.98         1.97 o                         
  -4  -4   9          1.26          0.73         0.83 o                         
  -3  -4   9         10.75         10.21         1.01 o                         
  -2  -4   9          9.17         11.30         1.03 o                         
  -1  -4   9        150.33        145.58         3.89 o                         
   0  -4   9         25.94         28.60         1.13 o                         
   1  -4   9        117.66        108.09         3.26 o                         
   2  -4   9         61.89         59.69         3.31 o                         
   3  -4   9         80.50         84.34         3.18 o                         
   4  -4   9          5.86          3.26         1.22 o                         
   5  -4   9         35.35         26.94         2.26 o                         
  -6  -3   9        215.45        195.76         7.07 o                         
  -5  -3   9        216.30        231.61         7.99 o                         
  -4  -3   9        373.35        373.74        11.12 o                         
  -3  -3   9          0.57         -0.06         0.65 o                         
  -2  -3   9        253.13        237.43         5.98 o                         
  -1  -3   9        816.91        757.12        15.47 o                         
   0  -3   9          8.08         20.12         1.16 o                         
   1  -3   9          1.56          2.00         0.51 o                         
   2  -3   9          6.21         10.60         1.00 o                         
   3  -3   9          0.54         10.00         1.06 o                         
   4  -3   9         21.59         21.82         2.07 o                         
   5  -3   9          3.42          2.02         1.47 o                         
  -6  -2   9         14.93         18.53         2.00 o                         
  -5  -2   9        179.82        155.77         6.30 o                         
  -4  -2   9        112.19        101.90         3.50 o                         
  -3  -2   9         31.89         30.06         1.50 o                         
  -2  -2   9        839.10        798.40        17.55 o                         
  -1  -2   9       1432.51       1383.30        31.04 o                         
   0  -2   9        239.30        248.63         5.85 o                         
   1  -2   9        152.45        158.77         4.12 o                         
   2  -2   9         68.07         66.46         2.26 o                         
   3  -2   9         16.05         15.07         1.15 o                         
   4  -2   9         15.43         13.81         1.41 o                         
   5  -2   9          3.46          2.52         1.01 o                         
  -7  -1   9          1.12          4.48         1.08 o                         
  -6  -1   9         24.01         23.84         1.78 o                         
  -5  -1   9          6.70          6.11         1.06 o                         
  -4  -1   9         63.16         64.02         2.40 o                         
  -3  -1   9        161.57        154.50         3.97 o                         
  -2  -1   9        481.82        502.58        10.86 o                         
  -1  -1   9       1084.49       1046.35        21.89 o                         
   0  -1   9        212.45        224.77         5.35 o                         
   1  -1   9          5.06          4.36         0.58 o                         
   2  -1   9        223.34        218.11         6.01 o                         
   3  -1   9        194.02        190.29         5.97 o                         
   4  -1   9          5.23          5.73         1.01 o                         
   5  -1   9         43.91         45.23         2.65 o                         
  -7   0   9         23.92         19.95         1.92 o                         
  -6   0   9          0.83          2.09         0.87 o                         
  -5   0   9        216.88        235.46         6.61 o                         
  -4   0   9          2.12          3.43         0.66 o                         
  -3   0   9          6.81         12.17         0.81 o                         
  -2   0   9        256.76        245.61         5.58 o                         
  -1   0   9        386.26        376.36         8.58 o                         
   0   0   9          0.33          1.43         0.46 o                         
   1   0   9         22.74         23.20         1.18 o                         
   2   0   9         34.26         32.66         1.55 o                         
   3   0   9         42.29         52.99         2.31 o                         
   4   0   9          0.87          0.49         0.63 o                         
   5   0   9          7.69          7.57         2.08 o                         
  -7   1   9         27.75         21.96         2.13 o                         
  -6   1   9          1.21          4.50         0.86 o                         
  -5   1   9        505.33        530.26        15.69 o                         
  -4   1   9        421.03        410.82        10.13 o                         
  -3   1   9        280.54        254.51         6.02 o                         
  -2   1   9          0.72          0.08         0.41 o                         
  -1   1   9          1.51          1.19         0.40 o                         
   0   1   9        142.74        124.80         3.39 o                         
   1   1   9        109.10         95.50         2.66 o                         
   2   1   9        101.07         93.73         2.82 o                         
   3   1   9         67.30         78.21         3.19 o                         
   4   1   9          5.84          4.37         0.81 o                         
   5   1   9          7.17          5.68         0.98 o                         
  -7   2   9         33.34         35.74         2.98 o                         
  -6   2   9         33.52         32.60         2.39 o                         
  -5   2   9        100.13        103.46         6.34 o                         
  -4   2   9        857.92        867.12        33.61 o                         
  -3   2   9         53.14         56.07         1.61 o                         
  -2   2   9          3.59          6.03         0.60 o                         
  -1   2   9          1.41          1.52         0.41 o                         
   0   2   9       1019.47        944.66        22.47 o                         
   1   2   9        227.64        225.64         5.23 o                         
   2   2   9        616.68        620.03        15.79 o                         
   3   2   9        314.38        323.60         9.22 o                         
   4   2   9          4.96          4.29         1.13 o                         
   5   2   9          3.78          3.79         1.11 o                         
  -7   3   9        117.38        121.60         6.75 o                         
  -6   3   9         62.33         69.30         4.03 o                         
  -5   3   9        108.63        111.89         4.20 o                         
  -4   3   9        323.37        299.49         8.89 o                         
  -3   3   9        160.04        171.69         4.81 o                         
  -2   3   9         57.92         52.22         1.68 o                         
  -1   3   9        155.47        144.41         3.53 o                         
   0   3   9        395.55        392.95         9.39 o                         
   1   3   9         36.44         44.63         1.88 o                         
   2   3   9          0.55          0.53         0.76 o                         
   3   3   9         70.63         81.42         4.60 o                         
   4   3   9          8.02          8.35         1.35 o                         
   5   3   9         22.01         17.84         1.90 o                         
  -7   4   9        129.83        141.66         6.45 o                         
  -6   4   9          7.70          7.86         1.16 o                         
  -5   4   9        135.10        153.81         8.88 o                         
  -4   4   9        226.74        238.46        10.81 o                         
  -3   4   9        160.11        162.17         5.02 o                         
  -2   4   9         31.23         35.57         1.51 o                         
  -1   4   9       1100.24       1026.97        26.79 o                         
   0   4   9        884.31        837.41        20.91 o                         
   1   4   9          2.90          1.77         0.65 o                         
   2   4   9          4.14          3.05         1.05 o                         
   3   4   9         33.49         29.45         2.33 o                         
   4   4   9         35.78         37.11         2.63 o                         
  -6   5   9         38.39         34.62         2.37 o                         
  -5   5   9          1.47          3.15         0.91 o                         
  -4   5   9         43.79         49.71         2.49 o                         
  -3   5   9        138.81        144.88         5.10 o                         
  -2   5   9         49.06         50.09         2.07 o                         
  -1   5   9        535.86        554.62        13.95 o                         
   0   5   9        188.12        191.97         5.27 o                         
   1   5   9          0.66          0.70         0.67 o                         
   2   5   9        204.18        202.88         7.13 o                         
   3   5   9        155.98        151.25         5.82 o                         
   4   5   9         79.95         78.42         4.24 o                         
  -6   6   9          2.03          2.72         0.95 o                         
  -5   6   9          5.14          4.83         0.86 o                         
  -4   6   9         15.21         22.75         1.41 o                         
  -3   6   9         45.09         52.36         2.45 o                         
  -2   6   9        134.28        137.77         6.18 o                         
  -1   6   9          7.00          6.86         0.81 o                         
   0   6   9         76.02         82.56         4.17 o                         
   1   6   9          1.92          2.24         0.74 o                         
   2   6   9         30.19         32.23         2.62 o                         
   3   6   9         76.47         80.96         4.45 o                         
  -6   7   9         65.15         64.76         3.81 o                         
  -5   7   9        101.26         96.07         3.79 o                         
  -4   7   9        374.91        385.19        13.76 o                         
  -3   7   9        315.09        301.70        11.52 o                         
  -2   7   9          0.64          0.30         0.74 o                         
  -1   7   9         14.51         15.20         1.52 o                         
   0   7   9         34.81         34.81         2.11 o                         
   1   7   9          5.98          5.76         0.95 o                         
   2   7   9          7.52          8.87         1.36 o                         
   3   7   9          0.15         -1.04         1.04 o                         
  -5   8   9         29.74         22.54         1.70 o                         
  -4   8   9        170.96        158.61         6.11 o                         
  -3   8   9        138.33        146.97         5.77 o                         
  -2   8   9         44.18         49.41         2.73 o                         
  -1   8   9         16.52         18.95         1.86 o                         
   0   8   9        161.41        166.40         6.48 o                         
   1   8   9         84.20        104.39         5.35 o                         
   2   8   9         13.04         12.42         1.34 o                         
  -4   9   9          0.24         -0.98         1.61 o                         
  -3   9   9         11.11         11.02         1.42 o                         
  -2   9   9          9.51          9.20         1.33 o                         
  -1   9   9         12.16          6.26         1.24 o                         
   0   9   9         96.87        109.65         5.41 o                         
   1   9   9         91.54        104.07         4.37 o                         
  -3  10   9         32.30         36.84         3.19 o                         
  -2  10   9          0.19         -0.47         1.25 o                         
  -1  10   9          0.10         -0.32         1.38 o                         
  -2  -9  10          9.28         10.00         1.71 o                         
  -1  -9  10         13.86         18.34         2.69 o                         
   0  -9  10          8.28          9.28         1.48 o                         
   1  -9  10          5.74          4.43         1.31 o                         
   2  -9  10          0.25         -1.04         1.07 o                         
  -3  -8  10         28.61         26.83         2.62 o                         
  -2  -8  10         54.45         56.77         3.72 o                         
  -1  -8  10          2.14          3.27         1.45 o                         
   0  -8  10         53.90         64.12         3.15 o                         
   1  -8  10          1.24          0.59         1.14 o                         
   2  -8  10         11.61         11.10         1.67 o                         
   3  -8  10         26.82         30.04         1.84 o                         
  -4  -7  10         36.05         34.23         2.25 o                         
  -3  -7  10         17.38         19.88         1.73 o                         
  -2  -7  10          1.85          1.00         1.38 o                         
  -1  -7  10          0.11          0.92         0.98 o                         
   0  -7  10          2.98          1.85         0.86 o                         
   1  -7  10         19.98         17.04         1.74 o                         
   2  -7  10          6.21          6.15         1.15 o                         
   3  -7  10         26.32         25.23         1.66 o                         
   4  -7  10          0.21          0.13         0.91 o                         
  -5  -6  10          0.85          0.25         1.33 o                         
  -4  -6  10         25.37         35.84         3.09 o                         
  -3  -6  10         28.96         35.57         2.36 o                         
  -2  -6  10         35.96         32.94         1.88 o                         
  -1  -6  10          7.91          5.05         0.95 o                         
   0  -6  10         21.63         24.14         2.54 o                         
   1  -6  10          1.44          3.41         0.74 o                         
   2  -6  10          0.90          1.03         0.79 o                         
   3  -6  10         30.26         24.27         1.64 o                         
   4  -6  10          1.07         -0.85         0.96 o                         
  -5  -5  10          0.80          2.34         1.26 o                         
  -4  -5  10          8.40         10.77         1.31 o                         
  -3  -5  10        151.77        142.91         6.42 o                         
  -2  -5  10        135.97        133.63         5.95 o                         
  -1  -5  10         99.14        104.41         3.31 o                         
   0  -5  10        575.59        595.80        15.89 o                         
   1  -5  10         79.21         90.77         4.67 o                         
   2  -5  10          6.84          6.53         1.07 o                         
   3  -5  10         27.41         22.80         1.73 o                         
   4  -5  10         45.60         43.06         2.43 o                         
   5  -5  10          2.61          2.00         1.36 o                         
  -5  -4  10         59.41         59.42         3.29 o                         
  -4  -4  10          1.50          2.88         1.00 o                         
  -3  -4  10        139.90        147.76         7.96 o                         
  -2  -4  10         57.17         56.59         2.64 o                         
  -1  -4  10         19.69         20.85         1.32 o                         
   0  -4  10        176.02        173.50         4.45 o                         
   1  -4  10        132.53        128.51         4.32 o                         
   2  -4  10         81.35         83.15         3.16 o                         
   3  -4  10          5.63          5.13         0.96 o                         
   4  -4  10         92.24         93.98         3.78 o                         
   5  -4  10         13.91         11.94         1.73 o                         
  -6  -3  10         75.73         87.93         4.14 o                         
  -5  -3  10          4.46          3.41         1.10 o                         
  -4  -3  10         30.04         31.75         1.93 o                         
  -3  -3  10        461.19        490.63        14.29 o                         
  -2  -3  10        162.87        177.10         4.87 o                         
  -1  -3  10         24.28         19.76         1.11 o                         
   0  -3  10          1.27         -0.45         0.45 o                         
   1  -3  10         22.11         23.47         1.19 o                         
   2  -3  10         24.95         21.60         1.43 o                         
   3  -3  10          4.13          2.52         0.91 o                         
   4  -3  10         64.30         69.53         3.66 o                         
   5  -3  10          0.09         -1.10         1.76 o                         
  -6  -2  10         77.04         78.34         4.10 o                         
  -5  -2  10        163.26        160.58         6.42 o                         
  -4  -2  10         96.16         87.41         3.42 o                         
  -3  -2  10        741.35        749.12        19.89 o                         
  -2  -2  10        172.07        164.24         4.18 o                         
  -1  -2  10          7.31          6.17         0.64 o                         
   0  -2  10        239.04        224.23         5.20 o                         
   1  -2  10        167.41        158.02         4.55 o                         
   2  -2  10          8.96         11.19         0.94 o                         
   3  -2  10         11.02         15.37         1.72 o                         
   4  -2  10          0.77          2.13         1.03 o                         
   5  -2  10          0.20         -1.10         1.10 o                         
  -6  -1  10        138.12        153.91         6.43 o                         
  -5  -1  10          2.18          2.91         0.82 o                         
  -4  -1  10          6.44          5.01         0.83 o                         
  -3  -1  10         27.24         29.49         1.56 o                         
  -2  -1  10         79.76         80.11         2.19 o                         
  -1  -1  10          5.44          3.53         0.60 o                         
   0  -1  10        522.60        526.24        10.97 o                         
   1  -1  10        421.61        421.72        10.86 o                         
   2  -1  10        256.37        253.73         6.92 o                         
   3  -1  10         25.04         24.95         1.71 o                         
   4  -1  10          3.92          2.76         0.69 o                         
   5  -1  10         23.10         26.35         1.97 o                         
  -6   0  10        584.40        650.65        22.77 o                         
  -5   0  10          0.40          1.38         0.73 o                         
  -4   0  10        211.13        224.86         6.28 o                         
  -3   0  10        212.58        208.78         5.34 o                         
  -2   0  10         94.27         87.03         2.52 o                         
  -1   0  10          4.07          1.83         0.58 o                         
   0   0  10         24.11         21.90         1.09 o                         
   1   0  10        139.33        130.88         3.94 o                         
   2   0  10         90.33         90.53         3.23 o                         
   3   0  10          0.95         -0.05         0.69 o                         
   4   0  10         29.18         27.81         1.61 o                         
   5   0  10         18.98         21.02         1.88 o                         
  -6   1  10        578.49        554.00        18.60 o                         
  -5   1  10         31.27         34.64         1.71 o                         
  -4   1  10         22.53         24.06         1.25 o                         
  -3   1  10        155.01        155.77         4.49 o                         
  -2   1  10        606.76        551.42        13.42 o                         
  -1   1  10        105.15         86.27         2.37 o                         
   0   1  10          0.42         -0.23         0.41 o                         
   1   1  10         17.20         15.61         1.14 o                         
   2   1  10          8.73          8.56         1.09 o                         
   3   1  10         35.67         35.37         2.13 o                         
   4   1  10          0.73          0.50         0.72 o                         
   5   1  10          0.26          0.22         0.87 o                         
  -6   2  10         90.20         77.70         4.00 o                         
  -5   2  10          6.65          4.63         0.86 o                         
  -4   2  10        542.72        567.65        15.19 o                         
  -3   2  10        343.55        362.13         9.91 o                         
  -2   2  10       1193.47       1183.25        27.81 o                         
  -1   2  10        221.92        212.30         4.77 o                         
   0   2  10         65.28         67.30         2.09 o                         
   1   2  10        627.30        579.27        14.87 o                         
   2   2  10        383.35        374.62        12.02 o                         
   3   2  10         14.96         17.15         1.53 o                         
   4   2  10         12.44         10.02         1.35 o                         
   5   2  10         12.75         12.28         2.20 o                         
  -6   3  10          6.45          5.91         1.41 o                         
  -5   3  10         55.87         55.70         3.19 o                         
  -4   3  10          4.67          6.09         0.89 o                         
  -3   3  10          1.55          1.39         0.80 o                         
  -2   3  10        146.59        133.45         3.90 o                         
  -1   3  10         11.63          9.15         0.77 o                         
   0   3  10         49.43         48.59         1.89 o                         
   1   3  10        376.40        374.36         9.98 o                         
   2   3  10        204.38        217.36         6.60 o                         
   3   3  10        127.98        138.42         4.70 o                         
   4   3  10         54.11         54.21         2.92 o                         
  -6   4  10         58.53         67.37         5.71 o                         
  -5   4  10        313.23        349.68        17.91 o                         
  -4   4  10         52.37         55.45         2.43 o                         
  -3   4  10          4.25          4.79         0.78 o                         
  -2   4  10         62.39         61.24         2.12 o                         
  -1   4  10         48.58         39.73         1.84 o                         
   0   4  10          0.26          1.19         0.53 o                         
   1   4  10         25.80         26.10         1.82 o                         
   2   4  10         72.94         73.99         4.18 o                         
   3   4  10          8.01         12.74         2.02 o                         
   4   4  10         32.70         30.97         2.46 o                         
  -6   5  10         57.40         49.66         2.89 o                         
  -5   5  10        412.20        397.31        12.54 o                         
  -4   5  10        139.15        126.74         4.35 o                         
  -3   5  10          0.73          1.99         0.90 o                         
  -2   5  10        355.53        340.94        10.32 o                         
  -1   5  10         28.54         28.16         1.58 o                         
   0   5  10        113.92        114.25         3.92 o                         
   1   5  10          1.38          2.57         0.97 o                         
   2   5  10        161.80        165.60         7.16 o                         
   3   5  10          5.02          6.47         1.39 o                         
   4   5  10          2.10          0.48         1.25 o                         
  -6   6  10         35.25         35.96         2.70 o                         
  -5   6  10         82.74         83.54         3.36 o                         
  -4   6  10         13.28         13.99         1.31 o                         
  -3   6  10         12.33         17.35         1.30 o                         
  -2   6  10        113.27        111.91         4.65 o                         
  -1   6  10         37.00         44.83         2.25 o                         
   0   6  10          9.83         12.55         0.90 o                         
   1   6  10         11.54         12.93         1.44 o                         
   2   6  10         93.63        104.84         4.75 o                         
   3   6  10         29.31         26.23         2.21 o                         
  -5   7  10         36.25         39.15         2.79 o                         
  -4   7  10         10.73         10.26         1.48 o                         
  -3   7  10          1.70          2.00         1.02 o                         
  -2   7  10         59.68         55.42         3.57 o                         
  -1   7  10         69.85         75.06         2.98 o                         
   0   7  10         28.81         32.45         2.11 o                         
   1   7  10          1.66          1.62         0.86 o                         
   2   7  10         36.76         31.38         2.74 o                         
  -5   8  10         18.97         16.37         3.06 o                         
  -4   8  10         90.60         93.54         4.20 o                         
  -3   8  10         52.87         48.59         2.88 o                         
  -2   8  10        138.49        134.05         4.93 o                         
  -1   8  10        140.41        161.71         6.29 o                         
   0   8  10          8.00          8.83         1.25 o                         
   1   8  10          1.10          2.29         1.10 o                         
   2   8  10          6.64          6.50         4.40 o                         
  -4   9  10         49.19         55.42         5.24 o                         
  -3   9  10         21.40         21.53         1.92 o                         
  -2   9  10         57.51         49.68         2.84 o                         
  -1   9  10         43.92         49.52         2.74 o                         
   0   9  10         19.44         22.41         2.20 o                         
  -1  -9  11         18.90         12.73         2.13 o                         
   0  -9  11         12.66         13.04         1.92 o                         
   1  -9  11          0.04         -1.33         1.33 o                         
  -2  -8  11         52.46         59.22         4.08 o                         
  -1  -8  11         61.93         62.37         4.91 o                         
   0  -8  11          0.19          0.52         1.45 o                         
   1  -8  11          0.52          1.34         1.14 o                         
   2  -8  11          1.36          1.08         1.36 o                         
   3  -8  11          7.16          2.31         1.41 o                         
  -3  -7  11          0.23          0.02         0.91 o                         
  -2  -7  11         40.09         37.01         3.03 o                         
  -1  -7  11         73.09         81.88         3.88 o                         
   0  -7  11          5.71          7.10         1.51 o                         
   1  -7  11         32.42         30.60         2.44 o                         
   2  -7  11         19.24         13.70         1.62 o                         
   3  -7  11         15.45         13.68         1.44 o                         
  -4  -6  11          0.74          0.09         1.01 o                         
  -3  -6  11          2.25          0.12         1.31 o                         
  -2  -6  11         27.05         30.64         2.32 o                         
  -1  -6  11          0.41          0.33         0.86 o                         
   0  -6  11          6.74          3.49         0.91 o                         
   1  -6  11          1.35          3.27         0.86 o                         
   2  -6  11          9.61          9.83         1.23 o                         
   3  -6  11          0.09         -0.14         0.85 o                         
   4  -6  11          8.39          5.35         1.53 o                         
  -5  -5  11        140.99        144.51         6.22 o                         
  -4  -5  11         82.53        102.27         5.09 o                         
  -3  -5  11        116.59        136.37         5.89 o                         
  -2  -5  11         24.35         28.14         2.10 o                         
  -1  -5  11        105.77        103.37         4.61 o                         
   0  -5  11        114.95        114.49         4.51 o                         
   1  -5  11          5.38          1.68         0.76 o                         
   2  -5  11          0.85          2.50         0.94 o                         
   3  -5  11          9.25          9.74         1.21 o                         
   4  -5  11          0.53          0.01         1.05 o                         
  -5  -4  11         74.61         70.86         3.62 o                         
  -4  -4  11        156.29        156.99         5.86 o                         
  -3  -4  11          8.03          6.26         1.18 o                         
  -2  -4  11          3.13          4.62         0.89 o                         
  -1  -4  11        239.74        239.21         6.98 o                         
   0  -4  11        335.67        335.34         9.34 o                         
   1  -4  11        133.95        142.61         4.55 o                         
   2  -4  11         46.24         51.15         2.43 o                         
   3  -4  11         49.46         57.29         2.78 o                         
   4  -4  11          0.84          1.06         0.99 o                         
  -6  -3  11          2.35          1.40         3.25 o                         
  -5  -3  11         10.68          9.48         1.39 o                         
  -4  -3  11         18.72         20.76         1.85 o                         
  -3  -3  11         44.91         37.34         2.80 o                         
  -2  -3  11         87.37         81.35         4.76 o                         
  -1  -3  11         62.93         66.41         2.64 o                         
   0  -3  11        170.43        164.35         4.59 o                         
   1  -3  11        111.03        122.34         3.92 o                         
   2  -3  11         24.44         27.72         1.95 o                         
   3  -3  11         58.41         66.09         3.18 o                         
   4  -3  11          3.42          3.71         0.91 o                         
   5  -3  11          2.18          4.14         1.58 o                         
  -6  -2  11          3.62          4.35         1.24 o                         
  -5  -2  11         32.93         33.01         2.05 o                         
  -4  -2  11        129.53        141.40         4.90 o                         
  -3  -2  11          7.06          5.05         1.07 o                         
  -2  -2  11          0.34          0.75         0.72 o                         
  -1  -2  11        189.82        178.33         5.13 o                         
   0  -2  11        124.14        127.95         3.68 o                         
   1  -2  11         28.59         27.23         1.60 o                         
   2  -2  11          1.97          2.43         0.62 o                         
   3  -2  11         34.75         35.10         2.20 o                         
   4  -2  11          0.23          0.36         1.15 o                         
   5  -2  11          0.30         -1.08         1.33 o                         
  -6  -1  11          4.10          2.26         1.07 o                         
  -5  -1  11          2.54          1.41         0.88 o                         
  -4  -1  11        184.52        187.53         5.67 o                         
  -3  -1  11         21.62         19.21         1.52 o                         
  -2  -1  11        153.73        156.45         4.61 o                         
  -1  -1  11        224.42        234.76         6.23 o                         
   0  -1  11        100.00         94.56         2.82 o                         
   1  -1  11          1.24          0.12         0.71 o                         
   2  -1  11         17.55         16.20         1.29 o                         
   3  -1  11         20.48         21.03         1.55 o                         
   4  -1  11         18.38         27.85         3.76 o                         
   5  -1  11          1.62         -1.27         1.36 o                         
  -6   0  11          0.16          1.09         0.96 o                         
  -5   0  11          2.43          3.92         0.76 o                         
  -4   0  11         12.72         16.32         1.26 o                         
  -3   0  11        713.14        720.88        18.20 o                         
  -2   0  11          3.58          4.82         0.80 o                         
  -1   0  11         46.81         54.13         2.02 o                         
   0   0  11          1.54          1.01         0.55 o                         
   1   0  11        208.24        205.79         6.14 o                         
   2   0  11         76.81         77.32         3.70 o                         
   3   0  11         84.05         80.65         4.00 o                         
   4   0  11         73.27         87.34         4.70 o                         
   5   0  11          4.50          5.73         3.95 o                         
  -6   1  11         17.87         23.67         1.63 o                         
  -5   1  11        104.74        118.45         3.68 o                         
  -4   1  11        249.86        250.28         8.41 o                         
  -3   1  11        725.02        676.84        19.12 o                         
  -2   1  11        168.90        171.40         4.94 o                         
  -1   1  11          0.83         -0.53         0.53 o                         
   0   1  11         13.99         10.57         0.91 o                         
   1   1  11         83.22         79.74         3.28 o                         
   2   1  11         18.26         22.30         1.74 o                         
   3   1  11         10.79         10.45         1.21 o                         
   4   1  11         14.51         14.90         1.40 o                         
  -6   2  11         74.89         68.48         3.36 o                         
  -5   2  11        130.30        136.59         6.67 o                         
  -4   2  11        473.98        504.74        13.88 o                         
  -3   2  11        343.98        349.26         9.80 o                         
  -2   2  11          3.05          2.22         0.63 o                         
  -1   2  11         42.27         41.19         2.04 o                         
   0   2  11        424.96        417.08        10.87 o                         
   1   2  11        471.74        487.55        14.25 o                         
   2   2  11          6.70          7.48         1.34 o                         
   3   2  11          8.01          6.68         1.18 o                         
   4   2  11         10.77         13.08         1.46 o                         
  -6   3  11         58.33         49.32         2.79 o                         
  -5   3  11          1.11          0.99         0.85 o                         
  -4   3  11          4.38          5.13         0.88 o                         
  -3   3  11         43.02         43.48         2.28 o                         
  -2   3  11         35.56         28.66         1.63 o                         
  -1   3  11          0.43          0.37         0.57 o                         
   0   3  11        420.99        422.20        11.67 o                         
   1   3  11        331.04        316.83        10.36 o                         
   2   3  11          1.05         -0.31         1.01 o                         
   3   3  11        100.28        103.01         4.13 o                         
   4   3  11         56.94         58.76         3.58 o                         
  -6   4  11         61.08         56.22         3.16 o                         
  -5   4  11         24.52         25.95         1.85 o                         
  -4   4  11          4.34          5.36         1.04 o                         
  -3   4  11          0.41          0.00         0.82 o                         
  -2   4  11          3.55          4.32         0.74 o                         
  -1   4  11         10.93         12.98         1.02 o                         
   0   4  11         21.53         22.60         1.34 o                         
   1   4  11         81.72         73.89         3.54 o                         
   2   4  11          2.43          2.64         1.30 o                         
   3   4  11         27.47         27.97         2.51 o                         
   4   4  11         35.02         31.91         7.13 o                         
  -6   5  11         27.91         30.78         2.69 o                         
  -5   5  11          6.91          5.56         1.13 o                         
  -4   5  11         87.89         83.85         3.57 o                         
  -3   5  11        530.61        503.67        16.83 o                         
  -2   5  11        443.87        446.62        12.14 o                         
  -1   5  11         62.84         62.42         2.42 o                         
   0   5  11          2.47          1.58         0.62 o                         
   1   5  11          6.34          5.62         1.23 o                         
   2   5  11          5.78          7.33         1.50 o                         
   3   5  11          6.93          8.52         1.59 o                         
  -5   6  11          4.57          5.58         0.99 o                         
  -4   6  11         61.74         69.63         3.17 o                         
  -3   6  11        513.87        519.92        16.05 o                         
  -2   6  11        147.09        166.82         7.09 o                         
  -1   6  11         36.03         33.56         2.08 o                         
   0   6  11          4.90          3.68         0.68 o                         
   1   6  11        204.90        204.46         7.81 o                         
   2   6  11         13.72         18.14         1.80 o                         
  -5   7  11          1.58          1.18         1.36 o                         
  -4   7  11         20.26         19.19         2.30 o                         
  -3   7  11         19.99         17.63         1.81 o                         
  -2   7  11          6.22          4.78         0.97 o                         
  -1   7  11          0.23         -0.16         0.79 o                         
   0   7  11          1.95          1.59         1.40 o                         
   1   7  11        100.23        116.45         4.44 o                         
   2   7  11         48.33         45.14         2.85 o                         
  -4   8  11          6.48          5.59         1.37 o                         
  -3   8  11          4.44          3.75         1.33 o                         
  -2   8  11         36.32         34.45         2.36 o                         
  -1   8  11          3.24          1.91         1.11 o                         
   0   8  11          0.59         -0.73         1.11 o                         
   1   8  11         29.91         28.60         2.89 o                         
  -3   9  11         45.29         54.97         8.03 o                         
  -2   9  11         77.98         85.01         4.64 o                         
  -1   9  11          7.76          8.00         2.16 o                         
  -2  -8  12         10.07         12.55         1.97 o                         
  -1  -8  12          0.12          1.88         1.43 o                         
   0  -8  12          0.06          0.00         1.34 o                         
   1  -8  12          2.12          0.97         2.12 o                         
   2  -8  12          4.24          6.04         2.02 o                         
  -3  -7  12         18.47         18.85         3.08 o                         
  -2  -7  12         29.02         25.89         2.40 o                         
  -1  -7  12         16.60         14.27         1.77 o                         
   0  -7  12         21.69         24.42         1.96 o                         
   1  -7  12         64.06         65.75         5.01 o                         
   2  -7  12         13.30         15.06         1.39 o                         
   3  -7  12          3.62          4.15         1.49 o                         
  -4  -6  12         18.47         15.18         1.84 o                         
  -3  -6  12          8.25         10.55         1.41 o                         
  -2  -6  12         11.08          8.83         1.20 o                         
  -1  -6  12          5.08          3.53         0.73 o                         
   0  -6  12         28.10         28.17         3.06 o                         
   1  -6  12         41.97         45.66         2.67 o                         
   2  -6  12          8.24          6.17         1.19 o                         
   3  -6  12          2.95          0.86         1.40 o                         
  -4  -5  12          0.13          0.28         1.16 o                         
  -3  -5  12         25.66         30.63         2.36 o                         
  -2  -5  12         85.40         92.61         4.49 o                         
  -1  -5  12         63.21         71.16         3.21 o                         
   0  -5  12          1.08          0.15         0.57 o                         
   1  -5  12          5.82          8.13         1.35 o                         
   2  -5  12          0.63         -0.14         0.91 o                         
   3  -5  12          0.84         -0.49         1.03 o                         
   4  -5  12          0.04          0.50         1.43 o                         
  -5  -4  12         11.22         11.47         1.69 o                         
  -4  -4  12         31.98         25.19         2.43 o                         
  -3  -4  12          8.60          9.82         1.33 o                         
  -2  -4  12        262.06        255.70         8.67 o                         
  -1  -4  12        138.19        128.71         5.25 o                         
   0  -4  12          7.37          6.57         0.98 o                         
   1  -4  12         88.40        111.38         4.88 o                         
   2  -4  12         11.36         14.65         1.31 o                         
   3  -4  12          2.14          3.98         1.11 o                         
   4  -4  12          2.32          2.45         1.48 o                         
  -5  -3  12         17.08         17.54         1.84 o                         
  -4  -3  12          1.59          1.10         0.98 o                         
  -3  -3  12         13.38         14.78         1.54 o                         
  -2  -3  12          1.70          0.77         0.76 o                         
  -1  -3  12          9.98         12.37         1.30 o                         
   0  -3  12          2.09          5.50         0.74 o                         
   1  -3  12        175.28        179.46         5.40 o                         
   2  -3  12         47.46         47.51         3.21 o                         
   3  -3  12         29.78         33.49         2.52 o                         
   4  -3  12          8.28         10.42         1.63 o                         
  -5  -2  12        250.83        271.37         9.26 o                         
  -4  -2  12          3.01          3.76         0.93 o                         
  -3  -2  12         18.60         11.34         1.44 o                         
  -2  -2  12          6.50         10.16         1.20 o                         
  -1  -2  12          3.77          4.01         0.88 o                         
   0  -2  12         50.38         59.57         2.42 o                         
   1  -2  12          2.38          1.42         0.72 o                         
   2  -2  12         54.44         52.90         2.53 o                         
   3  -2  12         19.01         19.69         1.68 o                         
   4  -2  12          0.09          1.18         1.43 o                         
  -6  -1  12        124.74        121.52         5.40 o                         
  -5  -1  12        585.49        646.91        24.24 o                         
  -4  -1  12         57.78         55.41         2.58 o                         
  -3  -1  12         65.12         61.60         3.33 o                         
  -2  -1  12        204.52        206.16         6.23 o                         
  -1  -1  12         52.37         47.38         2.35 o                         
   0  -1  12          0.23         -0.66         0.66 o                         
   1  -1  12          1.46          2.02         0.86 o                         
   2  -1  12         23.46         28.18         1.87 o                         
   3  -1  12         11.43         12.70         1.35 o                         
   4  -1  12          0.67         -0.14         1.26 o                         
  -6   0  12          8.22          7.60         1.33 o                         
  -5   0  12        288.80        278.35         8.12 o                         
  -4   0  12          1.22          2.66         0.79 o                         
  -3   0  12        152.86        152.72         6.67 o                         
  -2   0  12         64.42         69.13         3.17 o                         
  -1   0  12        359.54        364.90        10.14 o                         
   0   0  12        171.88        183.23         7.04 o                         
   1   0  12        102.24        113.42         4.47 o                         
   2   0  12        152.00        174.72         6.83 o                         
   3   0  12         65.30         68.47         3.19 o                         
   4   0  12          4.72          4.21         1.18 o                         
  -6   1  12          0.85         -0.69         0.71 o                         
  -5   1  12         24.15         25.02         1.54 o                         
  -4   1  12          0.61          0.77         0.80 o                         
  -3   1  12         20.11         21.38         1.83 o                         
  -2   1  12         25.60         24.36         2.08 o                         
  -1   1  12         73.13         65.27         2.83 o                         
   0   1  12         53.47         59.26         2.60 o                         
   1   1  12          0.40          0.77         1.00 o                         
   2   1  12        160.28        171.28         6.62 o                         
   3   1  12         17.86         18.39         1.95 o                         
   4   1  12          9.82         10.28         1.32 o                         
  -6   2  12          0.36         -0.43         0.96 o                         
  -5   2  12         59.56         67.02         3.23 o                         
  -4   2  12        126.24        122.08         4.87 o                         
  -3   2  12          0.47          0.38         0.71 o                         
  -2   2  12         54.76         65.10         2.83 o                         
  -1   2  12        118.78        119.59         4.18 o                         
   0   2  12          1.07          0.35         0.76 o                         
   1   2  12          7.90          8.13         1.27 o                         
   2   2  12          2.59          1.60         1.17 o                         
   3   2  12         13.84         18.35         1.83 o                         
   4   2  12          1.66          1.37         1.14 o                         
  -6   3  12         31.86         36.97         3.03 o                         
  -5   3  12         90.96         89.10         4.61 o                         
  -4   3  12        324.25        350.17        14.29 o                         
  -3   3  12        125.54        127.05         4.21 o                         
  -2   3  12         36.13         41.39         2.18 o                         
  -1   3  12        286.54        279.92         8.00 o                         
   0   3  12          5.99          6.19         0.94 o                         
   1   3  12          1.48          0.89         0.92 o                         
   2   3  12          3.98          2.97         1.17 o                         
   3   3  12         65.55         68.64         5.86 o                         
  -6   4  12         36.55         44.40         3.36 o                         
  -5   4  12        103.51         99.97         7.20 o                         
  -4   4  12        153.75        152.52         6.21 o                         
  -3   4  12          3.51          2.27         0.94 o                         
  -2   4  12          3.70          2.84         0.73 o                         
  -1   4  12         38.75         36.15         1.84 o                         
   0   4  12          9.39          7.98         1.08 o                         
   1   4  12          0.51          0.88         0.93 o                         
   2   4  12         55.98         53.01         3.46 o                         
   3   4  12         38.31         44.07         3.64 o                         
  -5   5  12        168.46        179.80        12.12 o                         
  -4   5  12         90.63        103.17         6.15 o                         
  -3   5  12         25.84         25.27         1.89 o                         
  -2   5  12          0.19          1.84         0.83 o                         
  -1   5  12        109.54        110.22         3.91 o                         
   0   5  12          4.17          5.37         0.86 o                         
   1   5  12         13.89         14.44         1.92 o                         
   2   5  12          2.04          1.51         1.23 o                         
  -5   6  12         14.60         11.02         1.99 o                         
  -4   6  12         56.98         62.36         3.13 o                         
  -3   6  12         38.34         35.16         3.43 o                         
  -2   6  12         11.07         14.81         1.88 o                         
  -1   6  12        219.14        211.36         7.46 o                         
   0   6  12        124.43        133.22         5.21 o                         
   1   6  12         21.18         30.03         2.09 o                         
   2   6  12          4.15          2.23         1.43 o                         
  -4   7  12          0.14         -0.97         0.97 o                         
  -3   7  12          5.61          6.33         1.83 o                         
  -2   7  12         12.16         11.42         1.45 o                         
  -1   7  12         76.91         78.83         3.84 o                         
   0   7  12         62.13         62.20         5.40 o                         
   1   7  12         20.54         22.57         1.51 o                         
  -3   8  12         28.16         26.47         2.54 o                         
  -2   8  12          3.12         -0.39         1.60 o                         
  -1   8  12          0.49          0.65         1.27 o                         
   0   8  12          9.59         10.35         2.33 o                         
  -2  -7  13         33.59         32.52         3.04 o                         
  -1  -7  13         12.19         14.70         1.74 o                         
   0  -7  13         15.37         18.85         2.16 o                         
   1  -7  13         13.70          7.31         1.63 o                         
  -3  -6  13         35.02         25.19         2.37 o                         
  -2  -6  13         10.23          8.03         1.23 o                         
  -1  -6  13          7.65         10.65         1.16 o                         
   0  -6  13         60.04         52.86         2.77 o                         
   1  -6  13         12.94         11.57         1.38 o                         
   2  -6  13         13.31         15.13         1.68 o                         
  -4  -5  13         26.49         23.19         2.21 o                         
  -3  -5  13         22.78         30.38         2.22 o                         
  -2  -5  13          5.30          5.11         1.37 o                         
  -1  -5  13         10.56          9.78         1.21 o                         
   0  -5  13         11.12          8.94         1.06 o                         
   1  -5  13          6.69          5.03         1.50 o                         
   2  -5  13         10.32          6.90         1.35 o                         
   3  -5  13          1.03          0.49         1.51 o                         
  -4  -4  13         59.23         59.76         4.47 o                         
  -3  -4  13         47.25         50.66         3.30 o                         
  -2  -4  13          6.34          6.13         1.14 o                         
  -1  -4  13          0.61          0.60         0.87 o                         
   0  -4  13         32.15         32.97         1.81 o                         
   1  -4  13         16.83         16.75         1.56 o                         
   2  -4  13          0.08          0.99         1.08 o                         
   3  -4  13          0.29         -1.30         1.30 o                         
  -5  -3  13         10.64          6.97         1.48 o                         
  -4  -3  13          6.51          6.99         1.49 o                         
  -3  -3  13         29.90         26.74         2.11 o                         
  -2  -3  13         26.07         32.39         2.12 o                         
  -1  -3  13         39.48         36.51         2.34 o                         
   0  -3  13        130.78        134.04         4.11 o                         
   1  -3  13         44.94         50.68         2.09 o                         
   2  -3  13          0.49         -0.30         0.97 o                         
   3  -3  13          8.47         10.91         1.89 o                         
  -5  -2  13          0.27          1.87         1.00 o                         
  -4  -2  13          6.76          8.29         1.31 o                         
  -3  -2  13          0.29         -0.03         0.91 o                         
  -2  -2  13         43.41         42.80         2.45 o                         
  -1  -2  13          0.61          1.33         0.88 o                         
   0  -2  13         74.24         85.30         2.99 o                         
   1  -2  13          4.46          7.34         1.29 o                         
   2  -2  13         23.70         21.32         1.36 o                         
   3  -2  13         11.53          9.25         1.50 o                         
  -5  -1  13          5.97          8.15         1.20 o                         
  -4  -1  13         61.31         75.25         4.57 o                         
  -3  -1  13        197.57        207.47         7.28 o                         
  -2  -1  13        456.24        482.76        14.12 o                         
  -1  -1  13          9.03          5.84         1.03 o                         
   0  -1  13          0.70          0.29         0.92 o                         
   1  -1  13          0.13         -0.76         0.90 o                         
   2  -1  13         15.26         13.63         1.46 o                         
   3  -1  13          6.99          4.03         1.10 o                         
   4  -1  13          3.24          7.52         3.50 o                         
  -5   0  13          2.95          2.41         1.04 o                         
  -4   0  13        158.60        162.75         5.50 o                         
  -3   0  13        441.76        448.54        15.21 o                         
  -2   0  13        304.34        306.57        10.85 o                         
  -1   0  13          0.23          1.35         0.99 o                         
   0   0  13         28.63         29.27         2.16 o                         
   1   0  13         64.16         66.50         4.27 o                         
   2   0  13         76.33         84.03         4.62 o                         
   3   0  13          7.24          9.59         1.51 o                         
  -5   1  13          0.67         -0.93         0.93 o                         
  -4   1  13         50.83         48.42         3.13 o                         
  -3   1  13          4.64          3.75         1.10 o                         
  -2   1  13         25.28         25.60         2.42 o                         
  -1   1  13         68.51         70.63         3.43 o                         
   0   1  13         11.84          7.35         1.28 o                         
   1   1  13        135.82        137.87         6.32 o                         
   2   1  13         70.45         77.81         5.78 o                         
   3   1  13          0.29          0.78         1.26 o                         
  -5   2  13         59.78         57.89         4.01 o                         
  -4   2  13          0.65          1.85         0.62 o                         
  -3   2  13          0.23         -0.68         0.68 o                         
  -2   2  13          1.79          1.17         1.03 o                         
  -1   2  13         33.46         30.21         2.09 o                         
   0   2  13         10.97          9.39         1.27 o                         
   1   2  13         38.76         35.09         2.45 o                         
   2   2  13         18.08         13.21         1.61 o                         
   3   2  13          0.24         -0.09         1.11 o                         
  -5   3  13         94.67         96.34         4.43 o                         
  -4   3  13          9.31         10.28         1.71 o                         
  -3   3  13         55.31         49.56         2.45 o                         
  -2   3  13        249.36        240.38         8.22 o                         
  -1   3  13        106.07        116.67         5.00 o                         
   0   3  13         77.76         80.09         3.17 o                         
   1   3  13          2.61          1.80         1.09 o                         
   2   3  13          0.80          2.71         1.19 o                         
   3   3  13          0.38          1.30         1.30 o                         
  -5   4  13          3.95          1.64         1.41 o                         
  -4   4  13         31.70         36.54         2.28 o                         
  -3   4  13         22.18         23.92         1.84 o                         
  -2   4  13        376.36        351.89        10.58 o                         
  -1   4  13         51.74         53.20         2.56 o                         
   0   4  13         81.54         81.01         3.26 o                         
   1   4  13          5.35          6.39         1.42 o                         
   2   4  13         94.11         99.26         4.90 o                         
  -5   5  13          1.14          2.38         1.37 o                         
  -4   5  13         30.33         27.25         2.14 o                         
  -3   5  13         36.30         33.91         2.24 o                         
  -2   5  13        107.95        111.83         4.29 o                         
  -1   5  13          0.98          1.19         0.70 o                         
   0   5  13          1.68          3.25         1.27 o                         
   1   5  13          1.49          2.24         1.04 o                         
   2   5  13         53.45         48.61         3.40 o                         
  -4   6  13         20.67         18.83         2.04 o                         
  -3   6  13         61.77         65.57         4.94 o                         
  -2   6  13         60.89         65.76         3.86 o                         
  -1   6  13         29.55         32.74         2.23 o                         
   0   6  13          0.09         -0.91         0.94 o                         
   1   6  13          0.78          2.04         1.46 o                         
  -3   7  13         11.64         11.26         2.13 o                         
  -2   7  13         46.89         43.38         2.77 o                         
  -1   7  13         47.15         45.84         2.76 o                         
   0   7  13          2.29         -0.43         1.26 o                         
  -2  -6  14          3.95          1.52         1.07 o                         
  -1  -6  14         26.70         22.67         2.02 o                         
   0  -6  14         18.83         20.47         2.52 o                         
   1  -6  14          0.86          1.03         1.78 o                         
  -3  -5  14          5.02          7.79         1.31 o                         
  -2  -5  14          3.49          3.47         1.14 o                         
  -1  -5  14          6.42         10.42         1.50 o                         
   0  -5  14          4.38          3.66         0.80 o                         
   1  -5  14          0.47          0.84         0.95 o                         
   2  -5  14         15.99         14.16         2.02 o                         
  -4  -4  14         29.95         30.71         2.45 o                         
  -3  -4  14          1.16          2.66         1.08 o                         
  -2  -4  14          1.00         -1.09         1.25 o                         
  -1  -4  14         11.43         16.52         1.57 o                         
   0  -4  14          0.38          0.06         0.90 o                         
   1  -4  14          3.13          1.77         1.05 o                         
   2  -4  14          0.35          0.01         1.33 o                         
  -4  -3  14        143.22        155.75         6.00 o                         
  -3  -3  14         14.84         12.09         1.54 o                         
  -2  -3  14         49.03         45.19         2.81 o                         
  -1  -3  14        133.90        144.39         5.04 o                         
   0  -3  14          5.03          3.28         0.83 o                         
   1  -3  14          1.89          0.68         1.29 o                         
   2  -3  14          3.30          2.65         1.40 o                         
   3  -3  14          8.09          9.47         2.22 o                         
  -4  -2  14        136.45        147.61         5.76 o                         
  -3  -2  14          0.78          0.36         1.01 o                         
  -2  -2  14         89.38         96.35         4.19 o                         
  -1  -2  14         25.74         25.04         1.89 o                         
   0  -2  14         36.74         35.27         2.61 o                         
   1  -2  14         20.12         20.46         1.75 o                         
   2  -2  14         44.62         33.83         3.46 o                         
   3  -2  14         28.88         29.26         2.34 o                         
  -5  -1  14         13.77         11.68         1.92 o                         
  -4  -1  14         61.16         75.03         5.92 o                         
  -3  -1  14         12.56         12.46         1.53 o                         
  -2  -1  14         17.67         17.22         1.74 o                         
  -1  -1  14          0.34         -0.65         0.99 o                         
   0  -1  14          1.86          1.48         0.95 o                         
   1  -1  14         32.01         27.94         3.05 o                         
   2  -1  14          9.17         12.05         1.55 o                         
   3  -1  14         26.12         22.10         1.81 o                         
  -5   0  14         29.85         24.11         2.68 o                         
  -4   0  14         60.58         69.06         6.18 o                         
  -3   0  14         61.02         74.32         4.36 o                         
  -2   0  14         13.11          8.57         1.24 o                         
  -1   0  14         69.27         71.24         3.52 o                         
   0   0  14          9.38          9.57         1.50 o                         
   1   0  14          4.66          7.27         1.39 o                         
   2   0  14          0.90          1.91         1.15 o                         
   3   0  14          0.40         -1.13         1.13 o                         
  -5   1  14          2.87          1.86         1.04 o                         
  -4   1  14         39.52         39.43         2.42 o                         
  -3   1  14         46.97         42.87         3.92 o                         
  -2   1  14          5.97          6.45         1.35 o                         
  -1   1  14         87.34         95.28         4.63 o                         
   0   1  14        100.55        116.74         4.71 o                         
   1   1  14         12.06         14.24         1.77 o                         
   2   1  14          2.18          1.41         1.20 o                         
   3   1  14          2.25          2.65         1.33 o                         
  -5   2  14         56.29         54.34         3.81 o                         
  -4   2  14         39.35         38.69         2.08 o                         
  -3   2  14         41.71         41.38         2.60 o                         
  -2   2  14          0.16         -0.89         0.89 o                         
  -1   2  14         23.99         24.62         2.00 o                         
   0   2  14         38.13         33.72         2.91 o                         
   1   2  14          2.08          2.31         1.05 o                         
   2   2  14         15.31         13.86         2.10 o                         
  -5   3  14          0.17         -1.00         1.18 o                         
  -4   3  14        189.96        193.25         8.39 o                         
  -3   3  14         96.74        105.77         3.94 o                         
  -2   3  14         72.53         81.32         3.69 o                         
  -1   3  14         18.75         18.11         1.62 o                         
   0   3  14         37.21         41.20         3.03 o                         
   1   3  14          6.93          2.63         1.22 o                         
   2   3  14          4.95          5.95         1.71 o                         
  -4   4  14         86.41         81.52         5.85 o                         
  -3   4  14         88.55         86.89         4.72 o                         
  -2   4  14         38.19         32.95         2.03 o                         
  -1   4  14          4.10          3.13         1.04 o                         
   0   4  14         93.18        103.78         4.19 o                         
   1   4  14         37.67         34.33         2.57 o                         
  -4   5  14          6.27          5.55         1.50 o                         
  -3   5  14          5.81          5.97         1.35 o                         
  -2   5  14         10.02          7.12         1.10 o                         
  -1   5  14          0.13          0.35         1.07 o                         
   0   5  14         41.44         48.90         3.08 o                         
   1   5  14         45.11         39.58         2.99 o                         
  -3   6  14          2.35          1.24         1.27 o                         
  -2   6  14          3.22          1.70         1.05 o                         
  -1   6  14          4.91          4.32         1.05 o                         
   0   6  14          2.72          0.35         1.14 o                         
  -2  -5  15          8.67          7.29         1.61 o                         
  -1  -5  15          5.45          3.58         1.24 o                         
   0  -5  15          1.81          2.25         2.08 o                         
  -3  -4  15          3.83          4.17         1.25 o                         
  -2  -4  15          0.40          0.60         1.06 o                         
  -1  -4  15          1.74          1.24         0.98 o                         
   0  -4  15          0.18         -1.37         1.37 o                         
   1  -4  15         11.88         11.87         2.40 o                         
  -3  -3  15         30.97         31.53         2.38 o                         
  -2  -3  15         71.19         69.54         3.62 o                         
  -1  -3  15         48.48         46.53         3.34 o                         
   0  -3  15          0.12          0.57         0.91 o                         
   1  -3  15          6.30          5.65         1.59 o                         
   2  -3  15          0.19         -1.00         1.36 o                         
  -4  -2  15         17.40         21.41         2.06 o                         
  -3  -2  15         40.01         33.46         2.49 o                         
  -2  -2  15        132.37        118.84         4.90 o                         
  -1  -2  15         57.34         63.44         3.38 o                         
   0  -2  15          9.86         15.82         1.53 o                         
   1  -2  15         16.79         22.16         2.35 o                         
   2  -2  15         15.04         18.24         2.25 o                         
  -4  -1  15         33.64         30.52         2.30 o                         
  -3  -1  15         44.17         38.51         2.65 o                         
  -2  -1  15          0.61         -0.38         1.03 o                         
  -1  -1  15         10.82         13.38         1.66 o                         
   0  -1  15          5.57          5.22         1.30 o                         
   1  -1  15          9.27          7.34         1.49 o                         
   2  -1  15         19.30         14.21         1.67 o                         
  -4   0  15          6.12          7.04         1.28 o                         
  -3   0  15         45.46         55.32         3.33 o                         
  -2   0  15          6.93          7.78         1.36 o                         
  -1   0  15          0.28          1.39         1.05 o                         
   0   0  15         15.63         12.25         1.68 o                         
   1   0  15          1.69          1.80         1.32 o                         
   2   0  15          8.72          5.93         1.39 o                         
  -4   1  15         57.53         56.62         3.01 o                         
  -3   1  15         42.55         49.87         2.90 o                         
  -2   1  15         74.07         71.50         3.89 o                         
  -1   1  15         77.41         84.88         4.33 o                         
   0   1  15          7.93          9.30         1.42 o                         
   1   1  15          6.59          6.25         1.38 o                         
   2   1  15          1.49          3.53         1.30 o                         
  -4   2  15         10.29         10.92         1.15 o                         
  -3   2  15          9.62         13.31         1.58 o                         
  -2   2  15          7.51          4.86         1.23 o                         
  -1   2  15        120.35        117.23         4.91 o                         
   0   2  15          6.53          5.93         1.42 o                         
   1   2  15         30.77         26.74         2.49 o                         
  -4   3  15          0.36          1.23         1.43 o                         
  -3   3  15         38.57         30.67         2.26 o                         
  -2   3  15         10.71         10.17         1.44 o                         
  -1   3  15         51.24         53.10         3.17 o                         
   0   3  15          0.11         -0.99         0.99 o                         
   1   3  15         11.14         10.53         1.54 o                         
  -3   4  15          1.52         -1.10         1.10 o                         
  -2   4  15         45.48         45.44         2.59 o                         
  -1   4  15         81.96         89.89         4.32 o                         
   0   4  15          7.57          6.65         1.57 o                         
  -2   5  15         22.34         21.93         2.28 o                         
  -1   5  15         67.05         60.24         3.44 o                         
  -2  -3  16         15.19         13.50         1.73 o                         
  -1  -3  16          1.96          3.75         1.19 o                         
   0  -3  16          0.89          0.27         1.11 o                         
  -2  -2  16         38.59         42.02         2.74 o                         
  -1  -2  16          6.77          2.47         1.30 o                         
   0  -2  16         11.38         13.82         1.69 o                         
  -3  -1  16          7.97          3.89         1.43 o                         
  -2  -1  16          1.22         -0.58         1.11 o                         
  -1  -1  16          1.79          2.51         1.18 o                         
   0  -1  16         30.24         23.52         2.21 o                         
   1  -1  16         12.58          8.57         1.69 o                         
  -3   0  16          1.60          0.83         1.12 o                         
  -2   0  16          2.67         -0.35         1.22 o                         
  -1   0  16          5.32          3.05         1.65 o                         
   0   0  16         25.58         29.78         2.34 o                         
   1   0  16          7.50          9.10         1.73 o                         
  -3   1  16         63.91         56.96         3.54 o                         
  -2   1  16         43.08         46.58         2.99 o                         
  -1   1  16         19.74         19.07         1.90 o                         
   0   1  16         26.47         32.04         2.51 o                         
  -3   2  16         51.51         42.37         2.80 o                         
  -2   2  16         57.31         49.79         3.02 o                         
  -1   2  16         35.12         30.36         2.43 o                         
   0   2  16         15.13         10.62         1.80 o                         
  -2   3  16         11.53          8.24         1.57 o                         
  -1   3  16          5.54          1.86         1.26 o                         
                                                                                
